# Supplementary material for: Crystal structure of 4,6-dimethyl-2-[(2,3,4,6-tetra-O-acetyl-β-d-galacto­pyranos­yl)sulfan­yl]pyrimidine
Source: Acta Crystallogr E Crystallogr Commun. 2019 Nov 5;75(Pt 12):1820–3. doi: 10.1107/S205698901901449X (PMC6895939; doi:10.1107/S205698901901449X)
Supplement: Supplementary file 1 [file e-75-01820-sup1.cif]

##############################################################################
#                                                                            #
# This CIF contains the data in a paper accepted for publication in          #
# Acta Crystallographica Section E. It conforms to the requirements of       #
# Notes for Authors for Acta Crystallographica Section E, and has been       #
# peer reviewed under the auspices of the IUCr Commission on Journals.       #
#                                                                            #
# Full details of the Crystallographic Information File format               #
# are given in the paper "The Crystallographic Information File (CIF):       #
# a New Standard Archive File for Crystallography" by S. R. Hall, F. H.      #
# Allen and I. D. Brown [Acta Cryst. (1991), A47, 655-685].                  #
#                                                                            #
# The current version of the core CIF dictionary is obtainable from          #
# ftp://ftp.iucr.org/pub/cif_core.dic.                                       #
#                                                                            #
# Software is freely available for graphical display of the structure(s)     #
# in this CIF. For information consult the CIF software page                 #
# http://www.iucr.org/resources/cif/software.                                #
#                                                                            #
# This file may be used for bona fide research purposes within the           #
# scientific community so long as proper attribution is given to the journal # 
# article from which it was obtained.                                        #
#                                                                            #
##############################################################################
data_I
_database_code_depnum_ccdc_archive 'CCDC 1962352,1962352'
_audit_creation_method     'SHELXL-2017/1'
_chemical_name_systematic
;\
4,6-Dimethyl-2-[(2,3,4,6-tetra-<i>O</i>-acetyl-\b-<i>D</i>-\
galactopyranosyl)sulfanyl]pyrimidine
;
_chemical_name_common     ?
_chemical_formula_moiety     'C20 H26 N2 O9 S'
_chemical_formula_sum     'C20 H26 N2 O9 S'
_chemical_formula_iupac     'C20 H26 N2 O9 S'
_chemical_formula_weight     470.49
_chemical_melting_point     ?
_chemical_absolute_configuration     ad
_space_group_crystal_system     monoclinic
_space_group_name_H-M_alt     'P 21'
_space_group_name_Hall     'P 2yb'
loop_
    _space_group_symop_operation_xyz
    'x, y, z'
    '-x, y+1/2, -z'
_cell_length_a     11.4868(2)
_cell_length_b     8.6444(2)
_cell_length_c     11.5561(2)
_cell_angle_alpha     90
_cell_angle_beta     91.3762(16)
_cell_angle_gamma     90
_cell_volume     1147.14(4)
_cell_formula_units_Z     2
_cell_measurement_reflns_used     34705
_cell_measurement_theta_min     2.5140
_cell_measurement_theta_max     31.8870
_cell_measurement_temperature     100(2)
_exptl_crystal_description     plate
_exptl_crystal_colour     colourless
_exptl_crystal_size_max     0.40
_exptl_crystal_size_mid     0.40
_exptl_crystal_size_min     0.08
_exptl_crystal_density_diffrn     1.362
_exptl_crystal_density_meas     ?
_exptl_crystal_density_method     'not measured'
_exptl_crystal_F_000     496
_exptl_absorpt_coefficient_mu     0.194
_exptl_absorpt_correction_type     multi-scan
_exptl_absorpt_process_details
;
(CrysAlis PRO; Rigaku OD, 2015)
;
_exptl_absorpt_correction_T_min     0.89633
_exptl_absorpt_correction_T_max     1.00000
_diffrn_ambient_temperature     100(2)
_diffrn_source     'fine-focus sealed X-ray tube'
_diffrn_radiation_type     MoK\a
_diffrn_radiation_wavelength     0.71073
_diffrn_measurement_device_type     'Oxford Diffraction Xcalibur Eos'
_diffrn_measurement_method     \w-scan
_diffrn_detector_area_resol_mean     16.1419
_diffrn_reflns_number     107162
_diffrn_reflns_av_R_equivalents     0.0335
_diffrn_reflns_av_unetI/netI     0.0165
_diffrn_reflns_theta_min     2.471
_diffrn_reflns_theta_max     32.573
_diffrn_reflns_theta_full     31.500
_diffrn_measured_fraction_theta_max     0.953
_diffrn_measured_fraction_theta_full     0.998
_diffrn_reflns_limit_h_min     -16
_diffrn_reflns_limit_h_max     17
_diffrn_reflns_limit_k_min     -13
_diffrn_reflns_limit_k_max     12
_diffrn_reflns_limit_l_min     -17
_diffrn_reflns_limit_l_max     17
_refine_special_details     ?
_reflns_number_total     7825
_reflns_number_gt     7530
_reflns_threshold_expression     'I > 2\s(I)'
_refine_ls_structure_factor_coef     Fsqd
_refine_ls_matrix_type     full
_refine_ls_R_factor_all     0.0301
_refine_ls_R_factor_gt     0.0281
_refine_ls_wR_factor_gt     0.0716
_refine_ls_wR_factor_ref     0.0728
_refine_ls_goodness_of_fit_ref     1.040
_refine_ls_restrained_S_all     1.040
_refine_ls_number_reflns     7825
_refine_ls_number_parameters     295
_refine_ls_number_restraints     1
_refine_ls_hydrogen_treatment     constr
_refine_ls_weighting_scheme     calc
_refine_ls_weighting_details
              'w=1/[\s^2^(Fo^2^)+(0.0448P)^2^+0.1562P] where P=(Fo^2^+2Fc^2^)/3'
_atom_sites_solution_hydrogens     geom
_atom_sites_solution_primary     direct
_atom_sites_solution_secondary     difmap
_refine_ls_shift/su_max     0.003
_refine_ls_shift/su_mean     0.000
_refine_diff_density_max     0.336
_refine_diff_density_min     -0.211
_refine_ls_extinction_method     none
_refine_ls_extinction_coef     .
_refine_ls_abs_structure_details
;
Flack <i>x</i> determined using 3355 quotients [(I+)-(I-)]/[(I+)+(I-)]
(Parsons <i>et al.</i>,  2013)
;
_refine_ls_abs_structure_Flack     -0.003(11)
loop_
    _atom_type_symbol
    _atom_type_description
    _atom_type_scat_dispersion_real
    _atom_type_scat_dispersion_imag
    _atom_type_scat_source
    'C' 'C' 0.0033 0.0016
                         'International Tables Vol C Tables 4.2.6.8 and 6.1.1.4'
    'H' 'H' 0.0000 0.0000
                         'International Tables Vol C Tables 4.2.6.8 and 6.1.1.4'
    'N' 'N' 0.0061 0.0033
                         'International Tables Vol C Tables 4.2.6.8 and 6.1.1.4'
    'O' 'O' 0.0106 0.0060
                         'International Tables Vol C Tables 4.2.6.8 and 6.1.1.4'
    'S' 'S' 0.1246 0.1234
                         'International Tables Vol C Tables 4.2.6.8 and 6.1.1.4'
_computing_data_collection
;
CrysAlis PRO (Rigaku OD, 2015)
;
_computing_cell_refinement
;
CrysAlis PRO (Rigaku OD, 2015)
;
_computing_data_reduction
;
CrysAlis PRO (Rigaku OD, 2015)
;
_computing_structure_solution
;
SHELXS97 (Sheldrick, 2008)
;
_computing_structure_refinement
;
SHELXL2017 (Sheldrick, 2015)
;
_computing_molecular_graphics
;
XP (Siemens, 1994)
;
_computing_publication_material
;
SHELXL2017 (Sheldrick, 2015)
;
loop_
    _atom_site_type_symbol
    _atom_site_label
    _atom_site_fract_x
    _atom_site_fract_y
    _atom_site_fract_z
    _atom_site_U_iso_or_equiv
    _atom_site_adp_type
    _atom_site_calc_flag
    _atom_site_occupancy
    _atom_site_disorder_assembly
    _atom_site_disorder_group
    S S1 0.31717(3) 0.37712(4) 0.52391(3) 0.01490(7) Uani d 1 . .
    C C1 0.20586(11) 0.24276(15) 0.55326(12) 0.0142(2) Uani d 1 . .
    N N2 0.19449(10) 0.18868(14) 0.65991(10) 0.0157(2) Uani d 1 . .
    C C3 0.10603(12) 0.08858(17) 0.67531(12) 0.0172(2) Uani d 1 . .
    C C4 0.03201(12) 0.04670(18) 0.58372(14) 0.0206(3) Uani d 1 . .
    H H4 -0.030920 -0.022627 0.594791 0.025 Uiso calc 1 . .
    C C5 0.05295(11) 0.10958(19) 0.47507(13) 0.0199(3) Uani d 1 . .
    N N6 0.14080(10) 0.20913(15) 0.45864(10) 0.0171(2) Uani d 1 . .
    C C7 0.09350(14) 0.0274(2) 0.79576(14) 0.0245(3) Uani d 1 . .
    H H7A 0.168605 -0.013057 0.824151 0.037 Uiso calc 1 . .
    H H7B 0.035507 -0.055784 0.795217 0.037 Uiso calc 1 . .
    H H7C 0.068210 0.110957 0.846639 0.037 Uiso calc 1 . .
    C C8 -0.02150(15) 0.0695(3) 0.37087(15) 0.0321(4) Uani d 1 . .
    H H8A -0.006740 0.143333 0.308590 0.048 Uiso calc 1 . .
    H H8B -0.103788 0.074109 0.391103 0.048 Uiso calc 1 . .
    H H8C -0.002582 -0.035284 0.344863 0.048 Uiso calc 1 . .
    C C11 0.36873(11) 0.41461(15) 0.66971(11) 0.0131(2) Uani d 1 . .
    H H11 0.375290 0.314664 0.712943 0.016 Uiso calc 1 . .
    C C12 0.48727(11) 0.49574(15) 0.67193(11) 0.0128(2) Uani d 1 . .
    H H12 0.483420 0.593888 0.626193 0.015 Uiso calc 1 . .
    C C13 0.52391(10) 0.52856(15) 0.79714(11) 0.0126(2) Uani d 1 . .
    H H13 0.543513 0.428968 0.837101 0.015 Uiso calc 1 . .
    C C14 0.42901(11) 0.61209(15) 0.86310(10) 0.0125(2) Uani d 1 . .
    H H14 0.450359 0.615925 0.947450 0.015 Uiso calc 1 . .
    C C15 0.31396(11) 0.52721(16) 0.84512(11) 0.0134(2) Uani d 1 . .
    H H15 0.320387 0.421966 0.880626 0.016 Uiso calc 1 . .
    C C16 0.21073(12) 0.61091(19) 0.89541(11) 0.0182(2) Uani d 1 . .
    H H16A 0.199582 0.712822 0.857662 0.022 Uiso calc 1 . .
    H H16B 0.138732 0.549329 0.883778 0.022 Uiso calc 1 . .
    C C17 0.60600(13) 0.42066(17) 0.51651(12) 0.0189(3) Uani d 1 . .
    C C18 0.70211(15) 0.3144(2) 0.48332(15) 0.0268(3) Uani d 1 . .
    H H18A 0.701248 0.301910 0.399020 0.040 Uiso calc 1 . .
    H H18B 0.691163 0.213438 0.520012 0.040 Uiso calc 1 . .
    H H18C 0.777016 0.358241 0.509150 0.040 Uiso calc 1 . .
    C C19 0.70586(11) 0.60977(19) 0.88007(12) 0.0195(3) Uani d 1 . .
    C C20 0.80074(13) 0.7270(2) 0.86755(15) 0.0289(3) Uani d 1 . .
    H H20A 0.777357 0.824463 0.903511 0.043 Uiso calc 1 . .
    H H20B 0.814694 0.744261 0.785231 0.043 Uiso calc 1 . .
    H H20C 0.872252 0.688885 0.905729 0.043 Uiso calc 1 . .
    C C21 0.47753(11) 0.87850(18) 0.87510(11) 0.0161(2) Uani d 1 . .
    C C22 0.46064(15) 1.03358(18) 0.81936(13) 0.0229(3) Uani d 1 . .
    H H22A 0.484169 1.114920 0.874164 0.034 Uiso calc 1 . .
    H H22B 0.378397 1.047057 0.797118 0.034 Uiso calc 1 . .
    H H22C 0.508294 1.040209 0.750322 0.034 Uiso calc 1 . .
    C C23 0.15859(13) 0.71433(19) 1.07533(13) 0.0219(3) Uani d 1 . .
    C C24 0.19319(16) 0.7243(3) 1.20142(14) 0.0306(4) Uani d 1 . .
    H H24A 0.135476 0.785614 1.242427 0.046 Uiso calc 1 . .
    H H24B 0.269721 0.773711 1.209540 0.046 Uiso calc 1 . .
    H H24C 0.196923 0.619929 1.234481 0.046 Uiso calc 1 . .
    O O1 0.28647(8) 0.51166(12) 0.72429(8) 0.01402(17) Uani d 1 . .
    O O2 0.57416(8) 0.39412(12) 0.62726(8) 0.01502(18) Uani d 1 . .
    O O3 0.62667(8) 0.62251(13) 0.79139(8) 0.01642(18) Uani d 1 . .
    O O4 0.41523(8) 0.76733(12) 0.81822(8) 0.01450(18) Uani d 1 . .
    O O5 0.23709(9) 0.63008(14) 1.01710(9) 0.0198(2) Uani d 1 . .
    O O6 0.56194(12) 0.51912(15) 0.45620(10) 0.0278(2) Uani d 1 . .
    O O7 0.69797(10) 0.51640(16) 0.95647(10) 0.0266(2) Uani d 1 . .
    O O8 0.53897(9) 0.85198(13) 0.95903(9) 0.0201(2) Uani d 1 . .
    O O9 0.07262(10) 0.76925(17) 1.03075(11) 0.0295(3) Uani d 1 . .
loop_
    _atom_site_aniso_label
    _atom_site_aniso_U_11
    _atom_site_aniso_U_22
    _atom_site_aniso_U_33
    _atom_site_aniso_U_12
    _atom_site_aniso_U_13
    _atom_site_aniso_U_23
    S1 0.01701(13) 0.01501(14) 0.01247(12) -0.00376(11) -0.00397(9) -0.00027(11)
    C1 0.0126(5) 0.0123(6) 0.0177(5) 0.0001(4) -0.0024(4) -0.0023(4)
    N2 0.0156(5) 0.0138(5) 0.0176(5) 0.0000(4) -0.0019(4) 0.0000(4)
    C3 0.0151(5) 0.0148(6) 0.0218(6) 0.0007(4) 0.0013(4) 0.0003(5)
    C4 0.0143(5) 0.0210(7) 0.0265(7) -0.0033(5) -0.0001(5) -0.0024(5)
    C5 0.0136(5) 0.0224(7) 0.0235(6) -0.0022(5) -0.0030(5) -0.0043(5)
    N6 0.0144(5) 0.0191(6) 0.0177(5) -0.0013(4) -0.0037(4) -0.0033(4)
    C7 0.0223(6) 0.0257(8) 0.0257(7) -0.0023(6) 0.0014(5) 0.0072(6)
    C8 0.0232(7) 0.0468(11) 0.0260(7) -0.0135(7) -0.0066(6) -0.0073(7)
    C11 0.0139(5) 0.0129(6) 0.0123(5) -0.0003(4) -0.0036(4) -0.0004(4)
    C12 0.0139(5) 0.0126(6) 0.0120(5) -0.0005(4) -0.0026(4) -0.0009(4)
    C13 0.0118(5) 0.0136(6) 0.0122(5) -0.0016(4) -0.0029(4) -0.0008(4)
    C14 0.0142(5) 0.0118(5) 0.0114(5) 0.0002(4) -0.0031(4) 0.0011(4)
    C15 0.0139(5) 0.0149(6) 0.0112(5) 0.0009(4) -0.0027(4) 0.0009(4)
    C16 0.0159(5) 0.0242(7) 0.0142(5) 0.0030(5) -0.0017(4) -0.0005(5)
    C17 0.0222(6) 0.0199(7) 0.0148(5) -0.0085(5) 0.0028(4) -0.0051(5)
    C18 0.0255(7) 0.0288(8) 0.0266(7) -0.0049(6) 0.0080(6) -0.0112(6)
    C19 0.0132(5) 0.0263(7) 0.0188(6) 0.0007(5) -0.0036(4) -0.0079(5)
    C20 0.0169(6) 0.0392(10) 0.0303(8) -0.0094(6) -0.0020(5) -0.0098(7)
    C21 0.0202(5) 0.0137(6) 0.0142(5) -0.0009(5) -0.0014(4) -0.0028(5)
    C22 0.0356(8) 0.0137(6) 0.0189(6) -0.0028(6) -0.0062(5) 0.0010(5)
    C23 0.0187(6) 0.0250(7) 0.0221(6) -0.0031(5) 0.0056(5) -0.0031(5)
    C24 0.0286(7) 0.0445(11) 0.0189(7) -0.0026(7) 0.0045(6) -0.0080(7)
    O1 0.0138(4) 0.0156(4) 0.0125(4) 0.0015(3) -0.0042(3) -0.0007(3)
    O2 0.0156(4) 0.0163(5) 0.0131(4) -0.0001(3) 0.0001(3) -0.0018(3)
    O3 0.0141(4) 0.0201(5) 0.0149(4) -0.0046(4) -0.0029(3) -0.0025(4)
    O4 0.0195(4) 0.0108(4) 0.0129(4) -0.0004(3) -0.0055(3) 0.0005(3)
    O5 0.0183(4) 0.0270(6) 0.0142(4) 0.0031(4) -0.0005(3) -0.0020(4)
    O6 0.0396(6) 0.0273(6) 0.0167(5) -0.0032(5) 0.0034(4) 0.0030(4)
    O7 0.0231(5) 0.0330(7) 0.0233(5) 0.0017(5) -0.0102(4) 0.0011(5)
    O8 0.0243(5) 0.0184(5) 0.0173(4) 0.0006(4) -0.0076(4) -0.0046(4)
    O9 0.0207(5) 0.0371(7) 0.0310(6) 0.0060(5) 0.0038(4) -0.0013(5)
_geom_special_details
;
 All esds (except the esd in the dihedral angle between two l.s. planes)
 are estimated using the full covariance matrix.  The cell esds are taken
 into account individually in the estimation of esds in distances, angles
 and torsion angles; correlations between esds in cell parameters are only
 used when they are defined by crystal symmetry.  An approximate (isotropic)
 treatment of cell esds is used for estimating esds involving l.s. planes.
;
loop_
    _geom_bond_atom_site_label_1
    _geom_bond_atom_site_label_2
    _geom_bond_site_symmetry_2
    _geom_bond_distance
    _geom_bond_publ_flag
    S1 C1 . 1.7662(13) n
    S1 C11 . 1.8018(13) n
    C1 N2 . 1.3275(18) ?
    C1 N6 . 1.3414(17) ?
    N2 C3 . 1.3497(18) ?
    C3 C4 . 1.390(2) ?
    C3 C7 . 1.499(2) ?
    C4 C5 . 1.394(2) ?
    C5 N6 . 1.3432(18) ?
    C5 C8 . 1.501(2) ?
    C11 O1 . 1.4223(15) ?
    C11 C12 . 1.5314(17) ?
    C12 O2 . 1.4349(16) ?
    C12 C13 . 1.5239(17) ?
    C13 O3 . 1.4356(15) ?
    C13 C14 . 1.5267(18) ?
    C14 O4 . 1.4460(16) ?
    C14 C15 . 1.5214(17) ?
    C15 O1 . 1.4305(15) ?
    C15 C16 . 1.5168(19) ?
    C16 O5 . 1.4409(16) ?
    C17 O6 . 1.204(2) ?
    C17 O2 . 1.3591(16) ?
    C17 C18 . 1.493(2) ?
    C19 O7 . 1.201(2) ?
    C19 O3 . 1.3583(16) ?
    C19 C20 . 1.498(2) ?
    C21 O8 . 1.2077(16) ?
    C21 O4 . 1.3584(16) ?
    C21 C22 . 1.498(2) ?
    C23 O9 . 1.201(2) ?
    C23 O5 . 1.3511(18) ?
    C23 C24 . 1.504(2) ?
    C4 H4 . 0.9500 ?
    C7 H7A . 0.9800 ?
    C7 H7B . 0.9800 ?
    C7 H7C . 0.9800 ?
    C8 H8A . 0.9800 ?
    C8 H8B . 0.9800 ?
    C8 H8C . 0.9800 ?
    C11 H11 . 1.0000 ?
    C12 H12 . 1.0000 ?
    C13 H13 . 1.0000 ?
    C14 H14 . 1.0000 ?
    C15 H15 . 1.0000 ?
    C16 H16A . 0.9900 ?
    C16 H16B . 0.9900 ?
    C18 H18A . 0.9800 ?
    C18 H18B . 0.9800 ?
    C18 H18C . 0.9800 ?
    C20 H20A . 0.9800 ?
    C20 H20B . 0.9800 ?
    C20 H20C . 0.9800 ?
    C22 H22A . 0.9800 ?
    C22 H22B . 0.9800 ?
    C22 H22C . 0.9800 ?
    C24 H24A . 0.9800 ?
    C24 H24B . 0.9800 ?
    C24 H24C . 0.9800 ?
loop_
    _geom_angle_atom_site_label_1
    _geom_angle_atom_site_label_2
    _geom_angle_atom_site_label_3
    _geom_angle_site_symmetry_1
    _geom_angle_site_symmetry_3
    _geom_angle
    _geom_angle_publ_flag
    C1 S1 C11 . . 99.32(6) ?
    N2 C1 N6 . . 127.96(13) ?
    N2 C1 S1 . . 119.85(10) ?
    N6 C1 S1 . . 112.19(10) ?
    C1 N2 C3 . . 116.07(12) ?
    N2 C3 C4 . . 121.02(13) ?
    N2 C3 C7 . . 115.98(13) ?
    C4 C3 C7 . . 123.00(13) ?
    C3 C4 C5 . . 117.95(13) ?
    N6 C5 C4 . . 121.56(13) ?
    N6 C5 C8 . . 116.76(14) ?
    C4 C5 C8 . . 121.68(14) ?
    C1 N6 C5 . . 115.43(12) ?
    O1 C11 C12 . . 108.80(10) ?
    O1 C11 S1 . . 108.29(8) ?
    C12 C11 S1 . . 111.73(9) ?
    O2 C12 C13 . . 106.07(10) ?
    O2 C12 C11 . . 109.85(10) ?
    C13 C12 C11 . . 109.05(10) ?
    O3 C13 C12 . . 105.66(10) ?
    O3 C13 C14 . . 110.69(10) ?
    C12 C13 C14 . . 112.20(10) ?
    O4 C14 C15 . . 108.14(10) ?
    O4 C14 C13 . . 109.47(10) ?
    C15 C14 C13 . . 109.39(10) ?
    O1 C15 C16 . . 105.22(10) ?
    O1 C15 C14 . . 110.44(10) ?
    C16 C15 C14 . . 113.71(11) ?
    O5 C16 C15 . . 106.32(10) ?
    O6 C17 O2 . . 123.07(14) ?
    O6 C17 C18 . . 126.10(14) ?
    O2 C17 C18 . . 110.82(13) ?
    O7 C19 O3 . . 123.23(13) ?
    O7 C19 C20 . . 126.41(14) ?
    O3 C19 C20 . . 110.37(13) ?
    O8 C21 O4 . . 123.04(13) ?
    O8 C21 C22 . . 125.63(13) ?
    O4 C21 C22 . . 111.33(11) ?
    O9 C23 O5 . . 123.46(14) ?
    O9 C23 C24 . . 126.07(15) ?
    O5 C23 C24 . . 110.45(14) ?
    C11 O1 C15 . . 110.79(9) ?
    C17 O2 C12 . . 116.15(11) ?
    C19 O3 C13 . . 117.11(11) ?
    C21 O4 C14 . . 115.54(10) ?
    C23 O5 C16 . . 114.90(11) ?
    C3 C4 H4 . . 121.0 ?
    C5 C4 H4 . . 121.0 ?
    C3 C7 H7A . . 109.5 ?
    C3 C7 H7B . . 109.5 ?
    H7A C7 H7B . . 109.5 ?
    C3 C7 H7C . . 109.5 ?
    H7A C7 H7C . . 109.5 ?
    H7B C7 H7C . . 109.5 ?
    C5 C8 H8A . . 109.5 ?
    C5 C8 H8B . . 109.5 ?
    H8A C8 H8B . . 109.5 ?
    C5 C8 H8C . . 109.5 ?
    H8A C8 H8C . . 109.5 ?
    H8B C8 H8C . . 109.5 ?
    O1 C11 H11 . . 109.3 ?
    C12 C11 H11 . . 109.3 ?
    S1 C11 H11 . . 109.3 ?
    O2 C12 H12 . . 110.6 ?
    C13 C12 H12 . . 110.6 ?
    C11 C12 H12 . . 110.6 ?
    O3 C13 H13 . . 109.4 ?
    C12 C13 H13 . . 109.4 ?
    C14 C13 H13 . . 109.4 ?
    O4 C14 H14 . . 109.9 ?
    C15 C14 H14 . . 109.9 ?
    C13 C14 H14 . . 109.9 ?
    O1 C15 H15 . . 109.1 ?
    C16 C15 H15 . . 109.1 ?
    C14 C15 H15 . . 109.1 ?
    O5 C16 H16A . . 110.5 ?
    C15 C16 H16A . . 110.5 ?
    O5 C16 H16B . . 110.5 ?
    C15 C16 H16B . . 110.5 ?
    H16A C16 H16B . . 108.7 ?
    C17 C18 H18A . . 109.5 ?
    C17 C18 H18B . . 109.5 ?
    H18A C18 H18B . . 109.5 ?
    C17 C18 H18C . . 109.5 ?
    H18A C18 H18C . . 109.5 ?
    H18B C18 H18C . . 109.5 ?
    C19 C20 H20A . . 109.5 ?
    C19 C20 H20B . . 109.5 ?
    H20A C20 H20B . . 109.5 ?
    C19 C20 H20C . . 109.5 ?
    H20A C20 H20C . . 109.5 ?
    H20B C20 H20C . . 109.5 ?
    C21 C22 H22A . . 109.5 ?
    C21 C22 H22B . . 109.5 ?
    H22A C22 H22B . . 109.5 ?
    C21 C22 H22C . . 109.5 ?
    H22A C22 H22C . . 109.5 ?
    H22B C22 H22C . . 109.5 ?
    C23 C24 H24A . . 109.5 ?
    C23 C24 H24B . . 109.5 ?
    H24A C24 H24B . . 109.5 ?
    C23 C24 H24C . . 109.5 ?
    H24A C24 H24C . . 109.5 ?
    H24B C24 H24C . . 109.5 ?
loop_
    _geom_torsion_atom_site_label_1
    _geom_torsion_atom_site_label_2
    _geom_torsion_atom_site_label_3
    _geom_torsion_atom_site_label_4
    _geom_torsion_site_symmetry_1
    _geom_torsion_site_symmetry_2
    _geom_torsion_site_symmetry_3
    _geom_torsion_site_symmetry_4
    _geom_torsion
    _geom_torsion_publ_flag
    C11 S1 C1 N2 . . . . -7.85(12) ?
    C11 S1 C1 N6 . . . . 171.73(10) ?
    N6 C1 N2 C3 . . . . -0.6(2) ?
    S1 C1 N2 C3 . . . . 178.90(10) ?
    C1 N2 C3 C4 . . . . -0.2(2) ?
    C1 N2 C3 C7 . . . . 179.87(13) ?
    N2 C3 C4 C5 . . . . 0.9(2) ?
    C7 C3 C4 C5 . . . . -179.23(15) ?
    C3 C4 C5 N6 . . . . -0.8(2) ?
    C3 C4 C5 C8 . . . . 179.22(15) ?
    N2 C1 N6 C5 . . . . 0.7(2) ?
    S1 C1 N6 C5 . . . . -178.84(10) ?
    C4 C5 N6 C1 . . . . 0.1(2) ?
    C8 C5 N6 C1 . . . . -179.96(14) ?
    C1 S1 C11 O1 . . . . -75.17(9) ?
    C1 S1 C11 C12 . . . . 165.01(9) ?
    O1 C11 C12 O2 . . . . 174.55(9) ?
    S1 C11 C12 O2 . . . . -65.93(12) ?
    O1 C11 C12 C13 . . . . 58.70(13) ?
    S1 C11 C12 C13 . . . . 178.21(9) y
    O2 C12 C13 O3 . . . . 69.45(12) ?
    C11 C12 C13 O3 . . . . -172.30(10) ?
    O2 C12 C13 C14 . . . . -169.84(10) ?
    C11 C12 C13 C14 . . . . -51.59(14) ?
    O3 C13 C14 O4 . . . . 49.20(13) ?
    C12 C13 C14 O4 . . . . -68.56(13) ?
    O3 C13 C14 C15 . . . . 167.53(10) ?
    C12 C13 C14 C15 . . . . 49.77(14) ?
    O4 C14 C15 O1 . . . . 63.93(13) ?
    C13 C14 C15 O1 . . . . -55.22(14) ?
    O4 C14 C15 C16 . . . . -54.09(13) ?
    C13 C14 C15 C16 . . . . -173.24(11) ?
    O1 C15 C16 O5 . . . . -179.18(11) ?
    C14 C15 C16 O5 . . . . -58.19(14) ?
    C12 C11 O1 C15 . . . . -66.76(12) ?
    S1 C11 O1 C15 . . . . 171.60(8) y
    C16 C15 O1 C11 . . . . -171.37(11) ?
    C14 C15 O1 C11 . . . . 65.52(13) ?
    O6 C17 O2 C12 . . . . -2.78(19) ?
    C18 C17 O2 C12 . . . . 176.21(11) y
    C13 C12 O2 C17 . . . . -140.59(11) ?
    C11 C12 O2 C17 . . . . 101.70(12) ?
    O7 C19 O3 C13 . . . . 6.0(2) ?
    C20 C19 O3 C13 . . . . -173.83(12) y
    C12 C13 O3 C19 . . . . -150.10(11) ?
    C14 C13 O3 C19 . . . . 88.21(13) ?
    O8 C21 O4 C14 . . . . -1.39(18) ?
    C22 C21 O4 C14 . . . . 177.90(11) y
    C15 C14 O4 C21 . . . . 146.97(11) ?
    C13 C14 O4 C21 . . . . -93.93(12) ?
    O9 C23 O5 C16 . . . . 0.4(2) ?
    C24 C23 O5 C16 . . . . 178.85(13) y
    C15 C16 O5 C23 . . . . 174.82(12) y
loop_
    _geom_hbond_atom_site_label_D
    _geom_hbond_atom_site_label_H
    _geom_hbond_atom_site_label_A
    _geom_hbond_site_symmetry_A
    _geom_hbond_distance_DH
    _geom_hbond_distance_HA
    _geom_hbond_distance_DA
    _geom_hbond_angle_DHA
    _geom_hbond_publ_flag
    C7 H7C O9 2_547 0.98 2.57 3.495(2) 157 yes
    C8 H8B O1 2_546 0.98 2.52 3.2499(18) 131 yes
    C13 H13 O8 2_647 1.00 2.65 3.2998(16) 123 yes
    C14 H14 O8 2_647 1.00 2.53 3.0626(16) 113 yes
    C15 H15 O8 2_647 1.00 2.50 3.1759(16) 124 yes
    C18 H18B S1 2_646 0.98 2.95 3.7876(19) 144 yes
    C22 H22C O6 2_656 0.98 2.51 3.1911(19) 127 yes
_shelx_space_group_comment
;
The symmetry employed for this shelxl refinement is uniquely defined
by the following loop, which should always be used as a source of
symmetry information in preference to the above space-group names.
They are only intended as comments.
;
_shelx_estimated_absorpt_T_min     0.927
_shelx_estimated_absorpt_T_max     0.985
_shelx_hkl_file
;
   0 -12   0 16162.8 1146.09
   0 -12   0 18576.2 1301.46
   0 -12   1 4433.73 619.395
   0 -12   1 5840.31 778.595
   0 -12  -1 5097.78 709.544
   0 -12  -1 4470.20 613.872
   0 -12   2 6702.22 779.969
   0 -12  -2 6398.27 785.906
   0 -12   2 4446.42 688.244
   0 -12   3 19853.0 1340.77
   0 -12  -3 19220.9 1341.98
   0 -12   4 902.413 394.794
   0 -12   4 141.952 262.220
   0 -12  -4 241.199 350.416
   0 -12   5 240.093 301.824
   0 -12   5-606.308 429.070
   0 -12  -5 61.2089 331.969
   0 -12   6 1391.03 416.996
   0 -12   6 1902.70 516.771
   0 -11   0 562.768 310.731
   0 -11   0-89.7414 258.655
   0 -11   1 4148.68 619.295
   0 -11   1 4031.13 595.527
   0 -11  -1 3783.35 546.977
   0 -11   1 4507.35 554.434
   0 -11  -1 4398.93 648.200
   0 -11   2 5722.58 704.187
   0 -11  -2 5520.73 613.509
   0 -11   2 6564.31 666.838
   0 -11  -2 4645.76 656.973
   0 -11   2 6732.36 664.546
   0 -11   3-369.623 369.309
   0 -11  -3-330.855 348.119
   0 -11   3 300.050 274.062
   0 -11   3 352.184 247.478
   0 -11   4 583.733 342.930
   0 -11   4 269.672 303.115
   0 -11   4 284.482 319.566
   0 -11  -4 555.898 339.738
   0 -11   5 453.558 285.939
   0 -11  -5 659.790 360.994
   0 -11  -5 575.155 309.748
   0 -11   5 1228.37 428.565
   0 -11   5-5.47337 302.817
   0 -11  -6 7707.52 777.386
   0 -11  -6 6194.01 745.676
   0 -11   6 6791.70 788.475
   0 -11   6 7140.32 856.500
   0 -11   6 5672.11 711.194
   0 -11   7 2349.44 516.023
   0 -11   7 2567.22 506.370
   0 -11  -7 1897.53 431.750
   0 -11   7 1871.30 500.179
   0 -11  -7 2134.96 487.911
   0 -11  -8 3547.90 584.528
   0 -11   8 5049.34 707.949
   0 -11  -8 3149.28 560.558
   0 -11  -9 3169.07 585.010
   0 -10   0 19264.7 1177.40
   0 -10   0 22029.2 1192.13
   0 -10   0 20380.2 1009.91
   0 -10   0 20843.4 1064.70
   0 -10   1 11745.2 892.659
   0 -10   1 10657.5 767.993
   0 -10  -1 10927.9 741.643
   0 -10  -1 10495.4 866.185
   0 -10   1 11248.7 781.019
   0 -10  -1 10528.1 807.291
   0 -10  -2 2266.08 469.751
   0 -10   2 1782.95 378.224
   0 -10   2 2858.01 445.722
   0 -10  -2 2565.75 424.604
   0 -10   2 1859.87 416.358
   0 -10   3 4878.37 585.262
   0 -10   3 4786.59 611.929
   0 -10  -3 4008.68 485.852
   0 -10   3 4689.87 571.071
   0 -10  -3 3702.05 546.091
   0 -10  -4 1323.40 395.044
   0 -10   4 1509.35 384.564
   0 -10   4 848.120 380.690
   0 -10   4 1607.84 388.350
   0 -10   5 19342.1 1190.61
   0 -10   5 19484.9 1173.97
   0 -10  -5 18645.8 1180.83
   0 -10   5 18085.4 1212.63
   0 -10   6 2833.92 516.465
   0 -10   6 2379.57 502.486
   0 -10  -6 2984.14 527.038
   0 -10  -6 3113.95 516.403
   0 -10   6 2265.88 466.853
   0 -10   7 3435.10 570.231
   0 -10  -7 1911.23 444.012
   0 -10   7 2461.45 520.176
   0 -10  -7 3279.90 550.571
   0 -10   7 3727.01 593.446
   0 -10   8 3700.04 615.750
   0 -10   8 3369.14 592.943
   0 -10  -8 3355.47 569.438
   0 -10  -8 4669.43 630.258
   0 -10   8 4424.09 644.225
   0 -10   9 2933.27 597.163
   0 -10  -9 2147.13 474.380
   0 -10   9 2552.20 544.072
   0 -10   9 2224.54 538.789
   0 -10  -9 3047.15 563.040
   0 -10 -10 638.968 345.795
   0 -10 -10 1066.78 449.509
   0  -9   0 416.867 224.759
   0  -9   0 145.816 180.523
   0  -9   0 147.705 242.397
   0  -9  -1 17837.4 984.226
   0  -9  -1 18059.9 854.482
   0  -9  -1 18314.4 836.210
   0  -9   1 18110.9 946.235
   0  -9   1 18417.4 1044.86
   0  -9  -1 16205.7 1015.17
   0  -9  -1 17342.1 885.138
   0  -9   1 18549.1 960.619
   0  -9   2 3694.59 464.787
   0  -9  -2 5274.95 593.746
   0  -9  -2 3896.10 400.183
   0  -9   2 3739.76 471.939
   0  -9  -2 4379.98 490.383
   0  -9  -2 4672.54 450.845
   0  -9   2 3835.68 527.094
   0  -9   3 10674.3 834.366
   0  -9  -3 9784.86 790.637
   0  -9   3 9360.80 718.525
   0  -9  -3 10595.7 708.814
   0  -9  -3 8602.43 614.876
   0  -9   3 8810.52 729.493
   0  -9  -3 9957.16 635.373
   0  -9   4 12863.4 896.061
   0  -9  -4 15049.9 844.144
   0  -9  -4 16276.6 856.840
   0  -9   4 15101.7 946.236
   0  -9   4 13709.3 964.645
   0  -9  -4 15067.1 975.649
   0  -9   5 13677.8 956.552
   0  -9   5 12894.2 967.503
   0  -9   5 14240.1 953.155
   0  -9  -5 14101.9 861.486
   0  -9  -5 13582.7 940.345
   0  -9  -6 9065.96 792.007
   0  -9   6 9543.89 855.499
   0  -9  -6 11419.6 797.058
   0  -9  -6 11203.8 836.635
   0  -9   6 11573.4 901.232
   0  -9   6 9615.22 816.011
   0  -9  -7 2408.34 416.186
   0  -9   7 3597.71 529.530
   0  -9   7 2591.99 480.261
   0  -9  -7 2439.30 443.881
   0  -9   7 2837.39 513.058
   0  -9  -7 3270.89 534.159
   0  -9   8 4443.73 618.257
   0  -9  -8 3780.67 534.060
   0  -9   8 4194.44 631.982
   0  -9  -8 4516.98 586.822
   0  -9  -8 4341.99 608.912
   0  -9   8 6240.40 734.209
   0  -9   9 14603.2 1122.40
   0  -9  -9 12942.6 1012.68
   0  -9   9 14607.1 1123.77
   0  -9  -9 15545.1 1095.93
   0  -9   9 13694.2 1058.34
   0  -9  -9 16160.4 1084.48
   0  -9 -10 4498.21 636.751
   0  -9  10 4768.76 687.496
   0  -9 -10 4982.90 655.529
   0  -9  10 5957.35 749.447
   0  -9 -10 4599.23 622.610
   0  -9  10 4480.94 689.075
   0  -9  11 10051.1 991.527
   0  -9 -11 8991.79 892.133
   0  -9  11 9464.71 950.697
   0  -9 -11 8878.16 890.982
   0  -9 -12 2673.47 563.322
   0  -8   0 95187.9 2402.78
   0  -8   0 96730.9 2229.89
   0  -8   0 94210.7 2520.31
   0  -8   0 96639.2 2364.06
   0  -8   1 3451.05 456.594
   0  -8   1 3046.54 394.848
   0  -8  -1 3144.71 337.589
   0  -8  -1 3306.03 412.407
   0  -8   1 2808.71 298.778
   0  -8  -1 3624.34 358.247
   0  -8  -1 3365.56 454.358
   0  -8  -1 3369.36 375.618
   0  -8   1 3053.23 390.149
   0  -8   1 3228.45 310.416
   0  -8   2 11367.4 727.514
   0  -8  -2 9977.51 604.506
   0  -8   2 11477.5 788.127
   0  -8  -2 10562.6 562.717
   0  -8  -2 11370.4 646.480
   0  -8  -2 10300.1 676.066
   0  -8   2 10647.0 559.706
   0  -8   2 9083.23 651.121
   0  -8   2 10499.5 490.208
   0  -8  -2 10277.7 748.957
   0  -8   3 16760.2 726.528
   0  -8   3 16470.2 715.702
   0  -8   3 16833.9 718.907
   0  -8   3 15514.1 936.924
   0  -8  -3 19264.8 1020.39
   0  -8  -3 16881.2 837.608
   0  -8  -3 17286.0 793.267
   0  -8   3 16566.7 924.221
   0  -8  -3 16030.6 811.559
   0  -8   3 16210.7 709.997
   0  -8   3 16048.8 897.775
   0  -8   3 16519.1 714.484
   0  -8   4 9822.26 594.364
   0  -8  -4 9428.50 634.323
   0  -8   4 9006.29 569.029
   0  -8  -4 8749.07 700.266
   0  -8   4 8474.95 693.926
   0  -8   4 8065.32 544.342
   0  -8   4 9078.31 535.742
   0  -8   4 9602.66 585.559
   0  -8  -4 9954.87 623.285
   0  -8   4 9480.45 759.028
   0  -8  -4 10243.1 586.627
   0  -8   4 9882.89 721.124
   0  -8   4 8956.02 570.611
   0  -8   5 16996.8 987.342
   0  -8   5 17642.1 868.949
   0  -8  -5 17795.2 1006.25
   0  -8   5 16772.1 994.838
   0  -8   5 17867.7 872.000
   0  -8   5 17427.5 863.501
   0  -8   5 15489.2 818.921
   0  -8   5 17700.3 877.014
   0  -8  -5 15748.7 875.305
   0  -8  -5 17650.9 780.961
   0  -8  -5 16375.3 790.143
   0  -8   6 5831.11 629.790
   0  -8   6 6304.50 568.804
   0  -8  -6 6575.61 587.202
   0  -8   6 5537.06 531.603
   0  -8   6 6417.83 635.643
   0  -8  -6 6986.59 646.218
   0  -8   6 6558.78 570.406
   0  -8   6 6564.02 567.369
   0  -8  -6 6599.00 635.649
   0  -8   6 5270.21 523.333
   0  -8   7 1109.81 295.882
   0  -8  -7 521.141 247.507
   0  -8   7 639.318 241.647
   0  -8   7 1005.40 310.551
   0  -8   7 1339.46 360.512
   0  -8  -7 950.409 284.168
   0  -8   7 1522.24 403.721
   0  -8  -7 412.338 266.632
   0  -8   7 799.296 253.979
   0  -8   7 1176.72 298.016
   0  -8   8 1410.51 348.074
   0  -8   8 1467.47 416.147
   0  -8  -8 1456.81 364.944
   0  -8  -8 1772.12 400.558
   0  -8   8 1135.72 322.396
   0  -8  -8 1272.30 375.228
   0  -8   8 1932.71 451.314
   0  -8   8 1586.21 372.134
   0  -8   8 1765.34 379.911
   0  -8   8 926.920 317.756
   0  -8  -9 5329.07 639.995
   0  -8   9 5945.76 638.625
   0  -8  -9 6017.83 691.100
   0  -8   9 5460.95 633.810
   0  -8  -9 4874.33 600.598
   0  -8   9 5346.64 660.925
   0  -8   9 5373.06 686.941
   0  -8   9 4744.64 593.434
   0  -8   9 6746.99 683.215
   0  -8   9 5319.36 614.349
   0  -8 -10 1854.92 422.856
   0  -8  10 1098.19 449.485
   0  -8  10 1165.12 373.103
   0  -8 -10 1196.93 416.148
   0  -8 -10 1437.58 400.427
   0  -8  10 1007.32 385.732
   0  -8  10 664.400 320.838
   0  -8  10 892.067 372.045
   0  -8  10 885.600 339.228
   0  -8  10 804.093 356.057
   0  -8  11 3039.39 534.366
   0  -8  11 2077.82 477.796
   0  -8  11 2907.51 521.971
   0  -8  11 3335.45 590.576
   0  -8 -11 1787.24 437.950
   0  -8  11 1953.33 465.270
   0  -8 -11 1984.69 442.467
   0  -8  11 1790.89 460.853
   0  -8  11 1705.33 471.296
   0  -8  12 15657.4 1204.04
   0  -8  12 14646.5 1152.32
   0  -8  12 13885.6 1122.82
   0  -8  12 14171.2 1133.75
   0  -8  12 14732.0 1174.18
   0  -8  12 12784.6 1091.89
   0  -8  12 13497.7 1115.30
   0  -8 -12 13908.2 1110.42
   0  -8  13 206.867 322.565
   0  -8  13 285.228 352.327
   0  -8  13 381.660 387.970
   0  -8  13 128.942 325.887
   0  -8  13 783.826 410.402
   0  -7   0-8.65026 55.3655
   0  -7   0-141.857 173.685
   0  -7   0-256.473 232.387
   0  -7   0-57.7972 126.266
   0  -7   0 0.04662 58.9882
   0  -7   0 109.705 65.1866
   0  -7   0 72.9164 169.651
   0  -7   0 0.99836 55.8716
   0  -7   0 117.267 67.5775
   0  -7   0 79.7200 57.7965
   0  -7   1 14314.1 517.390
   0  -7  -1 13452.5 734.501
   0  -7   1 13585.8 776.181
   0  -7  -1 13463.3 675.875
   0  -7   1 13087.4 500.785
   0  -7  -1 13112.7 629.896
   0  -7  -1 13200.9 632.117
   0  -7   1 12888.1 496.644
   0  -7   1 13292.6 709.138
   0  -7   1 13977.1 520.932
   0  -7   1 13873.1 510.614
   0  -7   1 13476.1 710.439
   0  -7   1 13814.7 614.193
   0  -7   1 14177.5 518.598
   0  -7   2 22554.1 764.710
   0  -7  -2 21116.8 853.158
   0  -7   2 21014.9 747.009
   0  -7   2 21521.9 749.859
   0  -7   2 20724.6 996.956
   0  -7  -2 20651.4 767.130
   0  -7   2 21517.1 693.831
   0  -7   2 21502.0 944.702
   0  -7   2 23037.8 806.849
   0  -7  -2 20526.7 898.788
   0  -7  -2 21512.2 847.820
   0  -7  -2 22027.0 1016.36
   0  -7   2 21861.6 962.612
   0  -7   2 20787.0 738.799
   0  -7   2 22545.7 757.776
   0  -7  -3 8231.57 545.924
   0  -7  -3 9381.04 670.697
   0  -7   3 9325.33 518.793
   0  -7   3 9500.32 651.589
   0  -7   3 9865.50 536.732
   0  -7  -3 9277.36 571.224
   0  -7   3 9347.27 503.712
   0  -7   3 8890.75 506.935
   0  -7  -3 9395.61 534.270
   0  -7   3 9535.86 525.719
   0  -7   3 9157.84 519.257
   0  -7  -3 9725.72 454.536
   0  -7   3 8545.83 608.501
   0  -7   3 8554.92 498.768
   0  -7   3 9489.56 365.192
   0  -7  -4 4329.55 364.053
   0  -7  -4 4440.60 421.207
   0  -7  -4 4190.49 261.170
   0  -7   4 4869.17 420.279
   0  -7   4 4067.51 355.990
   0  -7   4 4356.72 388.941
   0  -7   4 4073.09 456.710
   0  -7   4 3159.55 430.053
   0  -7  -4 4749.82 399.074
   0  -7   4 4692.47 402.554
   0  -7  -4 5261.10 512.625
   0  -7   4 4291.97 385.291
   0  -7   4 4922.45 409.940
   0  -7   5 16750.3 944.122
   0  -7   5 17767.7 856.164
   0  -7  -5 17948.8 889.699
   0  -7   5 18756.6 886.008
   0  -7   5 17926.8 958.333
   0  -7   5 18541.0 866.792
   0  -7   5 18669.3 874.411
   0  -7  -5 17317.2 746.182
   0  -7  -5 17879.1 941.897
   0  -7   5 17615.2 851.610
   0  -7   6 859.217 266.083
   0  -7  -6 977.222 306.719
   0  -7   6 424.764 290.033
   0  -7   6 705.413 246.249
   0  -7   6 1013.77 273.712
   0  -7   6 996.355 291.001
   0  -7  -6 961.597 266.682
   0  -7  -6 844.193 193.811
   0  -7  -6 1138.73 293.031
   0  -7   6 877.677 250.529
   0  -7   6 948.624 273.855
   0  -7   7 13910.8 851.454
   0  -7  -7 13614.5 859.312
   0  -7  -7 13647.6 880.971
   0  -7   7 15065.1 901.343
   0  -7   7 14972.3 881.968
   0  -7   7 14562.1 871.656
   0  -7   7 12413.4 874.803
   0  -7   7 15873.0 901.930
   0  -7   7 14834.0 961.344
   0  -7  -7 13486.4 862.733
   0  -7  -8 2856.60 431.269
   0  -7  -8 3970.11 535.749
   0  -7   8 2886.54 437.894
   0  -7   8 3556.54 479.340
   0  -7   8 3390.00 474.318
   0  -7   8 2573.71 419.753
   0  -7   8 2881.41 499.331
   0  -7   8 2799.36 471.009
   0  -7   9 21126.3 1174.95
   0  -7   9 20959.5 1226.03
   0  -7  -9 19443.5 1128.16
   0  -7   9 21053.1 1180.42
   0  -7   9 18556.3 1142.00
   0  -7   9 17958.0 1091.10
   0  -7   9 18899.8 1128.25
   0  -7  -9 19984.9 1108.71
   0  -7 -10 13209.1 929.232
   0  -7  10 13888.6 1006.30
   0  -7  10 14317.2 1021.38
   0  -7  10 15161.2 1074.50
   0  -7  10 14116.4 1022.81
   0  -7  10 13614.7 996.869
   0  -7 -10 13022.7 967.636
   0  -7  10 15336.8 1063.12
   0  -7  11 2189.73 498.328
   0  -7  11 2439.02 479.249
   0  -7  11 2570.92 520.497
   0  -7 -11 2139.31 413.423
   0  -7  11 3239.31 571.628
   0  -7  11 2451.01 490.353
   0  -7 -11 2060.16 469.069
   0  -7  11 1707.06 442.159
   0  -7  12 4666.25 647.555
   0  -7  12 5595.63 722.871
   0  -7  12 4697.37 664.850
   0  -7  12 5606.02 697.958
   0  -7  12 5194.81 699.164
   0  -7 -12 6255.88 676.678
   0  -7 -12 5650.07 721.584
   0  -7  12 4859.22 691.225
   0  -7  13 2295.65 544.781
   0  -7  13 3078.06 577.156
   0  -7  13 2697.82 591.552
   0  -7  13 2628.15 574.122
   0  -7  13 2661.83 586.508
   0  -7  13 2961.83 575.768
   0  -7 -13 2864.44 570.209
   0  -7  14 5435.59 776.392
   0  -7  14 5032.91 748.565
   0  -7  14 6720.48 854.170
   0  -7  14 5364.64 772.052
   0  -7  14 5259.03 766.386
   0  -6   0 96972.9 1816.52
   0  -6   0 96877.2 1828.02
   0  -6   0 97080.4 1818.85
   0  -6   0 98444.4 1862.10
   0  -6   0 92730.3 2160.73
   0  -6   0 96023.7 1827.55
   0  -6   0 95520.3 1817.95
   0  -6   0 95957.3 1814.19
   0  -6   0 94169.0 1820.09
   0  -6   0 97968.0 1835.27
   0  -6   0 97078.5 2299.42
   0  -6   0 96908.7 2086.81
   0  -6   0 95623.2 2191.42
   0  -6   0 97018.9 1829.28
   0  -6  -1 46044.7 917.813
   0  -6  -1 48407.5 926.795
   0  -6  -1 47540.8 922.644
   0  -6   1 48075.9 1129.43
   0  -6  -1 45466.7 923.064
   0  -6   1 47761.7 1124.40
   0  -6   1 45891.7 926.915
   0  -6  -1 46753.9 921.689
   0  -6   1 46916.8 1115.63
   0  -6  -1 48340.1 925.522
   0  -6  -1 47700.8 921.570
   0  -6   1 47176.0 1106.42
   0  -6   1 51287.3 1252.33
   0  -6  -1 48069.3 1260.97
   0  -6  -1 46596.9 1378.89
   0  -6  -1 45847.2 923.462
   0  -6   1 48061.8 1124.58
   0  -6  -1 48939.4 1290.30
   0  -6   1 47685.2 1379.57
   0  -6  -1 46666.5 918.283
   0  -6   1 45332.4 1429.17
   0  -6  -1 48009.3 1308.94
   0  -6   1 46944.8 1113.93
   0  -6   1 48451.8 1115.01
   0  -6  -1 45136.3 918.394
   0  -6   1 47747.5 1116.73
   0  -6   1 46846.8 1105.81
   0  -6   1 49351.1 1123.00
   0  -6   1 47209.8 1367.38
   0  -6  -2 8398.77 506.120
   0  -6   2 8752.56 430.123
   0  -6  -2 7802.89 225.418
   0  -6  -2 7473.72 224.239
   0  -6   2 8843.17 435.897
   0  -6   2 8668.25 427.269
   0  -6  -2 7572.88 220.497
   0  -6   2 7598.10 525.453
   0  -6  -2 7354.83 222.689
   0  -6  -2 8926.19 430.615
   0  -6  -2 8825.82 493.452
   0  -6  -2 7623.40 225.710
   0  -6   2 8778.57 434.320
   0  -6  -2 7852.39 223.703
   0  -6   2 8713.07 436.800
   0  -6  -2 7612.75 225.438
   0  -6  -2 7557.56 223.267
   0  -6  -2 8029.29 230.675
   0  -6   2 9169.23 380.873
   0  -6  -2 9111.51 486.615
   0  -6   2 8052.57 428.244
   0  -6   2 8365.47 544.375
   0  -6   2 8922.81 447.563
   0  -6  -2 8089.18 566.584
   0  -6   3 19208.1 751.235
   0  -6   3 19533.7 757.608
   0  -6  -3 19956.8 484.035
   0  -6   3 19718.6 897.265
   0  -6  -3 20145.0 480.672
   0  -6  -3 19759.4 484.137
   0  -6   3 20523.1 780.736
   0  -6   3 19619.5 527.710
   0  -6   3 20757.0 779.264
   0  -6  -3 21488.9 835.376
   0  -6  -3 21044.9 794.338
   0  -6  -3 20492.4 642.154
   0  -6  -3 20367.3 484.348
   0  -6   3 20751.2 736.937
   0  -6  -3 21305.0 920.123
   0  -6  -3 19863.2 739.166
   0  -6  -3 20126.5 483.840
   0  -6  -3 19883.4 481.154
   0  -6   3 18350.6 850.051
   0  -6  -3 20114.5 487.134
   0  -6  -3 19589.8 483.571
   0  -6  -3 19763.1 478.515
   0  -6  -3 19603.9 475.679
   0  -6   3 20706.2 773.660
   0  -6   3 19037.2 745.676
   0  -6  -3 19800.2 481.971
   0  -6  -3 19472.1 488.890
   0  -6  -3 19862.9 478.026
   0  -6  -4 18069.9 723.339
   0  -6  -4 19660.1 555.748
   0  -6   4 19556.3 825.532
   0  -6   4 19564.0 815.185
   0  -6   4 20399.9 759.593
   0  -6  -4 18939.4 552.938
   0  -6  -4 19427.5 551.303
   0  -6  -4 19688.5 558.519
   0  -6   4 19368.0 810.424
   0  -6  -4 19368.0 553.041
   0  -6  -4 18548.8 880.924
   0  -6  -4 18950.1 543.472
   0  -6   4 19578.8 930.527
   0  -6   4 18727.0 899.404
   0  -6  -4 19053.4 548.774
   0  -6   4 20879.2 836.628
   0  -6  -4 19772.8 555.145
   0  -6  -4 18851.6 548.628
   0  -6  -4 18961.8 522.780
   0  -6   4 21945.8 863.139
   0  -6  -4 19316.9 550.658
   0  -6   4 20626.3 830.745
   0  -6  -4 20154.5 859.083
   0  -6  -4 19524.8 552.414
   0  -6  -4 20017.8 566.806
   0  -6  -5 1563.64 291.775
   0  -6  -5 1798.45 185.816
   0  -6   5 1593.64 275.055
   0  -6   5 2010.02 305.709
   0  -6   5 1604.53 286.530
   0  -6  -5 1754.56 110.241
   0  -6   5 1746.53 347.207
   0  -6   5 1834.18 297.708
   0  -6   5 1516.78 328.589
   0  -6  -5 1768.11 183.086
   0  -6  -5 1454.77 208.175
   0  -6  -5 1582.69 174.580
   0  -6  -5 1511.50 170.578
   0  -6  -5 1677.39 187.192
   0  -6   5 1833.93 291.808
   0  -6  -6 2171.56 235.058
   0  -6  -6 2174.49 232.298
   0  -6   6 2179.13 364.125
   0  -6  -6 1982.40 228.534
   0  -6  -6 1937.26 328.804
   0  -6  -6 2141.50 233.651
   0  -6  -6 1828.28 352.943
   0  -6  -6 1916.17 218.245
   0  -6   6 1957.30 380.931
   0  -6   6 1998.16 324.808
   0  -6  -6 2332.99 245.870
   0  -6   6 2264.99 360.322
   0  -6   6 2059.04 331.597
   0  -6   6 2399.95 359.959
   0  -6   7 6330.01 562.332
   0  -6  -7 5569.96 400.889
   0  -6  -7 6070.51 422.013
   0  -6   7 5871.12 595.537
   0  -6  -7 5975.81 419.759
   0  -6  -7 6457.35 431.959
   0  -6  -7 5450.63 398.280
   0  -6  -7 5328.26 520.401
   0  -6   7 6295.86 565.738
   0  -6   7 5947.68 552.272
   0  -6  -7 6369.81 425.587
   0  -6  -7 6102.72 357.475
   0  -6   7 5053.66 545.251
   0  -6  -7 6399.30 584.945
   0  -6   7 6400.43 567.584
   0  -6  -8 4265.22 389.436
   0  -6  -8 5312.70 432.632
   0  -6   8 5640.06 578.336
   0  -6  -8 5272.41 430.183
   0  -6  -8 5381.35 438.520
   0  -6  -8 5728.08 548.188
   0  -6  -8 5072.07 420.783
   0  -6   8 5118.07 567.420
   0  -6   8 5502.81 567.082
   0  -6  -8 6112.01 621.634
   0  -6   8 6536.85 608.866
   0  -6  -8 4893.85 414.551
   0  -6   8 6309.87 604.744
   0  -6   8 5495.39 609.476
   0  -6  -9 5036.73 452.922
   0  -6  -9 3942.84 424.688
   0  -6   9 3724.73 542.334
   0  -6   9 4433.34 552.740
   0  -6  -9 4151.88 416.642
   0  -6  -9 4106.84 414.213
   0  -6   9 3942.77 528.717
   0  -6  -9 3901.50 413.204
   0  -6   9 3994.00 536.862
   0  -6   9 5106.21 582.242
   0  -6  -9 4574.12 539.467
   0  -6   9 3819.71 523.671
   0  -6  -9 4959.02 455.582
   0  -6  -9 3646.47 470.889
   0  -6  10 7908.16 748.411
   0  -6 -10 7209.00 696.246
   0  -6  10 6456.29 688.654
   0  -6  10 6654.66 691.083
   0  -6  10 6258.55 678.135
   0  -6  10 6900.71 703.966
   0  -6 -10 7630.53 665.891
   0  -6  10 6694.26 700.485
   0  -6  11 1786.88 412.114
   0  -6  11 2472.47 471.768
   0  -6 -11 1777.05 384.797
   0  -6  11 2246.85 479.825
   0  -6 -11 3331.35 551.127
   0  -6  11 1839.21 475.361
   0  -6  11 1672.18 420.652
   0  -6  11 2286.44 461.577
   0  -6 -12 5194.80 668.096
   0  -6  12 3613.93 594.760
   0  -6  12 4623.33 641.997
   0  -6  12 3956.32 621.557
   0  -6  12 5048.56 659.815
   0  -6 -12 4668.00 565.399
   0  -6  12 4635.42 647.192
   0  -6  12 3934.32 579.835
   0  -6 -13 1310.12 416.480
   0  -6  13 1407.26 447.326
   0  -6  13 746.357 411.431
   0  -6  13 848.660 376.562
   0  -6  13 1241.22 453.096
   0  -6  13 1118.36 405.838
   0  -6  13 1433.71 468.734
   0  -6 -13 1154.80 364.541
   0  -6 -14 1705.20 482.638
   0  -6  14 694.643 386.594
   0  -6  14 832.180 385.112
   0  -6  14 560.875 389.788
   0  -6  14 1548.41 519.300
   0  -6  14 826.771 406.242
   0  -6  14 253.721 380.832
   0  -5   0 45.7318 59.2660
   0  -5   0-41.5701 151.850
   0  -5   0 20.7512 65.0558
   0  -5   0 213.854 77.6209
   0  -5   0 34.1584 58.3200
   0  -5   0 137.751 70.4111
   0  -5   0 206.501 72.9427
   0  -5   0 147.737 135.685
   0  -5   0-30.6173 53.7127
   0  -5   0 171.843 70.7385
   0  -5   0 38.6349 55.2659
   0  -5   0 123.708 70.6643
   0  -5   0 63.8003 131.259
   0  -5   0 39.2590 51.8716
   0  -5   0 179.662 69.6851
   0  -5   0 432.839 118.623
   0  -5   1 27698.8 735.673
   0  -5  -1 26107.1 587.394
   0  -5   1 26923.2 583.711
   0  -5   1 27888.0 739.840
   0  -5   1 27060.9 729.106
   0  -5  -1 25617.2 582.792
   0  -5  -1 25922.6 792.592
   0  -5  -1 26499.2 587.219
   0  -5  -1 26923.0 841.479
   0  -5   1 26966.7 728.205
   0  -5  -1 25829.2 586.503
   0  -5   1 25940.6 889.367
   0  -5   1 26623.2 725.470
   0  -5  -1 26677.2 595.265
   0  -5   1 27759.9 733.259
   0  -5  -1 25947.4 590.193
   0  -5  -1 26517.2 823.836
   0  -5  -1 25549.2 585.544
   0  -5   1 27561.7 912.654
   0  -5   1 28186.4 744.008
   0  -5   1 28038.3 738.383
   0  -5  -1 26544.9 588.843
   0  -5   1 26067.8 722.369
   0  -5  -1 25573.1 881.459
   0  -5  -1 27237.2 593.314
   0  -5  -1 26119.3 585.021
   0  -5  -1 26729.0 591.690
   0  -5   1 27418.8 793.144
   0  -5  -2 5455.58 366.614
   0  -5  -2 5406.50 343.577
   0  -5  -2 5603.62 211.008
   0  -5  -2 5841.58 212.263
   0  -5  -2 6185.07 385.309
   0  -5  -2 5538.50 207.597
   0  -5  -2 5420.39 209.185
   0  -5  -2 5715.27 211.621
   0  -5  -2 5613.80 210.320
   0  -5  -2 5612.70 309.200
   0  -5  -2 5428.25 208.937
   0  -5  -2 6195.37 450.915
   0  -5   2 6204.41 274.044
   0  -5  -2 5908.32 211.422
   0  -5  -2 6012.01 213.529
   0  -5  -2 5541.65 210.159
   0  -5   2 5747.36 423.343
   0  -5  -2 5468.60 204.615
   0  -5   2 5527.10 415.645
   0  -5   2 5487.93 334.755
   0  -5   2 5989.72 352.078
   0  -5   2 5876.28 337.110
   0  -5   2 6044.81 351.510
   0  -5   2 5423.27 334.521
   0  -5   2 5486.45 333.173
   0  -5   2 5360.55 331.794
   0  -5  -3 32423.3 794.498
   0  -5  -3 32056.5 746.663
   0  -5  -3 33739.6 754.899
   0  -5  -3 31408.9 739.997
   0  -5  -3 32899.7 953.994
   0  -5   3 33592.3 1124.07
   0  -5  -3 31397.5 739.680
   0  -5  -3 32549.9 751.507
   0  -5   3 34962.3 1027.43
   0  -5   3 32723.0 994.179
   0  -5  -3 34552.3 1116.04
   0  -5   3 31315.8 973.713
   0  -5   3 33054.9 1103.43
   0  -5  -3 31511.3 745.236
   0  -5  -3 31868.0 746.199
   0  -5  -3 32183.3 757.849
   0  -5   3 34220.0 1002.80
   0  -5  -3 32150.8 746.904
   0  -5  -3 32662.1 747.750
   0  -5   3 33136.5 940.361
   0  -5   3 32336.9 995.360
   0  -5   3 32479.5 689.516
   0  -5  -3 31591.8 703.785
   0  -5  -3 33747.7 1037.49
   0  -5  -3 32421.9 745.860
   0  -5   3 33880.6 1000.81
   0  -5  -4 60821.6 1322.66
   0  -5   4 64274.7 1648.26
   0  -5  -4 60525.3 1315.56
   0  -5   4 59506.1 1589.66
   0  -5  -4 61231.3 1321.19
   0  -5  -4 62636.2 1323.11
   0  -5  -4 60713.6 1428.16
   0  -5  -4 62604.4 1329.55
   0  -5  -4 61002.8 1654.57
   0  -5  -4 61690.9 1309.48
   0  -5  -4 61097.3 1319.79
   0  -5   4 62617.1 1609.71
   0  -5   4 60556.4 1596.74
   0  -5  -4 61343.8 1338.62
   0  -5  -4 62445.6 1331.22
   0  -5  -4 62336.7 1199.19
   0  -5   4 61340.6 1605.21
   0  -5  -4 60909.1 1314.90
   0  -5  -4 61498.0 1319.21
   0  -5  -4 62064.9 1322.43
   0  -5   4 61283.7 1725.92
   0  -5   4 58997.6 1673.54
   0  -5   4 58165.5 1098.67
   0  -5  -4 62078.9 1320.20
   0  -5  -5 8788.63 242.547
   0  -5   5 9205.21 609.767
   0  -5   5 10343.1 341.585
   0  -5  -5 9788.40 448.904
   0  -5   5 10218.0 653.833
   0  -5   5 9824.79 600.225
   0  -5  -5 10390.8 460.833
   0  -5  -5 10193.5 453.475
   0  -5  -5 9416.90 242.049
   0  -5  -5 10400.4 455.724
   0  -5   5 10625.8 620.959
   0  -5   5 10155.1 611.262
   0  -5  -5 10009.9 452.147
   0  -5   5 10173.3 602.894
   0  -5  -5 9803.72 600.353
   0  -5   5 9620.11 587.585
   0  -5  -5 10805.0 482.155
   0  -5  -6 801.092 175.379
   0  -5   6 790.348 238.903
   0  -5   6 933.222 235.571
   0  -5   6 629.384 239.424
   0  -5  -6 291.767 207.623
   0  -5   6 579.476 213.004
   0  -5   6 655.334 120.346
   0  -5  -6 879.996 180.470
   0  -5  -6 831.214 160.993
   0  -5   6 650.526 249.607
   0  -5  -6 393.267 143.988
   0  -5  -6 768.879 273.877
   0  -5  -6 693.028 167.264
   0  -5  -6 675.957 104.968
   0  -5   6 593.454 231.715
   0  -5   6 687.689 224.641
   0  -5   6 591.827 271.004
   0  -5  -6 562.624 156.099
   0  -5   7 1770.98 355.655
   0  -5   7 1700.16 343.895
   0  -5  -7 1761.90 259.685
   0  -5   7 1533.93 316.652
   0  -5  -7 1829.42 185.263
   0  -5  -7 1262.45 295.392
   0  -5  -7 1444.88 304.551
   0  -5   7 1039.83 285.810
   0  -5  -7 1570.97 126.682
   0  -5  -7 1404.84 236.657
   0  -5  -7 1275.00 232.180
   0  -5  -7 1510.25 244.575
   0  -5   7 1480.04 335.454
   0  -5   7 1386.38 308.375
   0  -5  -7 1694.54 255.789
   0  -5   7 1666.62 191.708
   0  -5   7 1483.78 329.675
   0  -5   8 72691.6 2192.16
   0  -5  -8 73367.5 2152.74
   0  -5   8 72521.3 2166.65
   0  -5  -8 69507.5 1899.29
   0  -5  -8 73985.3 2063.39
   0  -5  -8 73598.5 1935.89
   0  -5   8 72670.1 2182.32
   0  -5   8 73340.6 2196.31
   0  -5   8 73540.5 1711.10
   0  -5  -8 71069.2 1920.52
   0  -5   8 73206.8 2197.78
   0  -5  -8 74254.5 1976.51
   0  -5  -8 72273.2 1924.45
   0  -5   8 70858.9 2167.26
   0  -5   8 72592.1 2194.12
   0  -5  -8 71401.9 1919.15
   0  -5  -9 8098.10 686.242
   0  -5   9 8227.90 721.089
   0  -5  -9 7917.63 589.197
   0  -5  -9 8334.41 601.972
   0  -5   9 7718.89 484.064
   0  -5   9 7088.52 649.838
   0  -5  -9 8420.07 603.163
   0  -5   9 7079.46 671.634
   0  -5   9 7429.58 691.582
   0  -5  -9 7429.70 569.596
   0  -5  -9 8734.99 616.593
   0  -5   9 8147.14 714.422
   0  -5   9 7334.29 686.125
   0  -5  -9 8259.96 635.388
   0  -5   9 8015.46 690.446
   0  -5  10 38271.2 1641.46
   0  -5 -10 37608.0 1427.14
   0  -5  10 36990.6 1553.12
   0  -5  10 39553.0 1664.45
   0  -5  10 36370.4 1593.76
   0  -5 -10 36795.9 1412.16
   0  -5 -10 37374.6 1420.65
   0  -5  10 36129.4 1604.31
   0  -5 -10 36243.7 1401.49
   0  -5 -10 39766.9 1596.34
   0  -5 -10 37109.1 1420.08
   0  -5  10 39129.9 1655.06
   0  -5 -10 37261.1 1442.72
   0  -5  10 36832.8 1574.12
   0  -5 -11 11591.7 816.088
   0  -5  11 12198.2 915.134
   0  -5  11 12092.3 703.550
   0  -5 -11 11833.9 815.772
   0  -5  11 13273.3 990.128
   0  -5  11 10237.8 889.409
   0  -5  11 11965.6 946.310
   0  -5  11 12405.9 908.064
   0  -5 -11 12814.9 844.906
   0  -5  11 11114.8 917.279
   0  -5 -11 11519.2 808.097
   0  -5 -11 11364.6 879.875
   0  -5 -11 11083.5 794.053
   0  -5  11 12840.1 977.281
   0  -5 -11 11958.9 823.887
   0  -5  12 4472.12 598.311
   0  -5 -12 4003.38 518.877
   0  -5 -12 4430.19 539.633
   0  -5  12 4737.66 655.116
   0  -5  12 3859.13 550.704
   0  -5  12 4379.13 630.657
   0  -5  12 4263.10 622.387
   0  -5  12 3809.33 595.141
   0  -5 -12 4246.59 533.664
   0  -5  12 3766.96 607.168
   0  -5 -12 4000.37 563.835
   0  -5 -12 3727.85 513.256
   0  -5 -12 4726.78 549.212
   0  -5 -12 4192.36 535.460
   0  -5  13 3312.27 607.641
   0  -5  13 4325.57 643.726
   0  -5  13 4311.20 623.465
   0  -5  13 3412.38 544.497
   0  -5 -13 3766.46 543.380
   0  -5 -13 2514.66 460.080
   0  -5 -13 3698.53 563.693
   0  -5 -13 4148.12 561.473
   0  -5  13 3504.87 616.023
   0  -5 -13 3993.00 561.229
   0  -5 -13 3707.28 502.304
   0  -5  13 4328.05 683.645
   0  -5 -13 4228.00 563.335
   0  -5  14 4836.83 726.546
   0  -5  14 4787.11 673.350
   0  -5 -14 4062.92 630.576
   0  -5  14 3463.94 636.505
   0  -5  14 4179.94 673.514
   0  -5  14 4226.57 637.618
   0  -5  14 4349.61 707.077
   0  -5  15 4371.60 715.945
   0  -5  15 4661.29 678.276
   0  -5  15 3809.93 682.522
   0  -5  15 6013.44 816.523
   0  -5  15 5398.39 802.996
   0  -5  15 3858.07 608.764
   0  -4   0 54874.8 1293.42
   0  -4   0 55082.7 1087.83
   0  -4   0 54141.8 1085.94
   0  -4   0 55353.4 1091.12
   0  -4   0 54591.0 1225.91
   0  -4   0 55453.0 1104.01
   0  -4   0 55311.0 1088.88
   0  -4   0 57125.7 1095.92
   0  -4   0 53592.2 1087.35
   0  -4   0 53449.1 1273.17
   0  -4   0 54712.0 1090.19
   0  -4   0 54070.5 1088.58
   0  -4   0 53399.5 1085.80
   0  -4   0 54586.3 1090.05
   0  -4   0 54232.1 1088.44
   0  -4   0 55375.5 1093.75
   0  -4  -1 26774.4 807.677
   0  -4  -1 27253.7 576.342
   0  -4  -1 26774.3 573.007
   0  -4  -1 26369.4 572.707
   0  -4   1 27907.2 736.035
   0  -4   1 26757.0 689.837
   0  -4  -1 26756.3 574.404
   0  -4   1 26432.3 818.028
   0  -4  -1 26892.3 770.675
   0  -4  -1 26782.3 574.989
   0  -4  -1 26078.4 568.380
   0  -4   1 25942.1 684.124
   0  -4   1 26760.3 698.718
   0  -4   1 25302.5 547.217
   0  -4   1 25731.4 689.317
   0  -4   1 26548.1 694.573
   0  -4   1 25961.8 688.125
   0  -4   1 26203.7 690.003
   0  -4  -1 26465.4 573.679
   0  -4  -1 26067.5 722.289
   0  -4  -1 26322.9 564.333
   0  -4  -1 27924.1 777.160
   0  -4  -1 26020.5 569.523
   0  -4  -1 26008.7 570.173
   0  -4  -1 26230.5 571.088
   0  -4   1 26241.1 687.828
   0  -4  -1 26716.4 707.884
   0  -4   1 25567.1 823.312
   0  -4   1 26189.4 690.098
   0  -4  -1 26214.6 568.595
   0  -4   1 25904.3 687.197
   0  -4   1 25643.1 683.282
   0  -4  -2 71617.8 1303.67
   0  -4  -2 74170.1 1375.12
   0  -4   2 71153.5 1570.86
   0  -4  -2 72194.4 1709.46
   0  -4  -2 71932.0 1366.27
   0  -4  -2 75383.6 1366.87
   0  -4  -2 74742.0 1370.47
   0  -4   2 72038.7 1574.83
   0  -4  -2 74586.7 1364.97
   0  -4   2 74035.3 1545.99
   0  -4   2 74566.5 1728.28
   0  -4  -2 74880.5 1637.27
   0  -4  -2 73281.2 1363.36
   0  -4  -2 72838.4 1457.32
   0  -4   2 74030.9 1581.45
   0  -4  -2 73926.5 1362.84
   0  -4   2 75520.9 1379.41
   0  -4  -2 72651.6 1591.72
   0  -4  -2 72542.1 1364.75
   0  -4  -2 74322.2 1364.38
   0  -4   2 73867.6 1594.70
   0  -4   2 73632.9 1583.20
   0  -4  -2 73289.7 1368.43
   0  -4   2 69647.9 1689.28
   0  -4   3 9899.30 435.694
   0  -4   3 8959.18 463.341
   0  -4  -3 10174.8 358.056
   0  -4  -3 9986.83 345.039
   0  -4  -3 9853.31 351.755
   0  -4  -3 9438.49 348.340
   0  -4   3 10105.0 484.097
   0  -4  -3 9702.64 350.735
   0  -4  -3 9618.86 351.042
   0  -4  -3 9617.33 349.558
   0  -4   3 8577.75 236.613
   0  -4  -3 10354.0 358.775
   0  -4  -3 9663.75 353.340
   0  -4  -3 9323.46 347.874
   0  -4   3 9162.29 254.118
   0  -4   3 9018.13 512.312
   0  -4   3 9258.19 469.445
   0  -4  -3 9238.77 500.481
   0  -4  -3 9928.45 361.237
   0  -4  -3 9417.56 345.512
   0  -4   3 9113.74 473.746
   0  -4  -3 9654.89 315.078
   0  -4   3 8894.79 460.348
   0  -4   3 8577.59 517.295
   0  -4  -3 9630.08 411.810
   0  -4   4 7031.05 454.495
   0  -4  -4 6549.06 328.611
   0  -4  -4 6770.75 222.424
   0  -4  -4 6444.94 327.507
   0  -4  -4 6402.39 325.401
   0  -4  -4 6614.85 336.456
   0  -4   4 7139.00 480.054
   0  -4   4 6857.50 444.959
   0  -4  -4 6263.17 303.098
   0  -4  -4 6550.71 442.874
   0  -4   4 6815.26 445.738
   0  -4   4 7362.34 269.148
   0  -4  -4 6772.41 339.422
   0  -4  -4 6910.24 334.953
   0  -4  -4 6575.58 341.315
   0  -4  -4 6936.49 340.012
   0  -4   4 7111.89 456.821
   0  -4  -4 6826.03 337.511
   0  -4  -4 6819.12 338.608
   0  -4   4 6912.61 479.660
   0  -4  -4 7303.33 346.019
   0  -4   4 6124.45 430.215
   0  -4  -4 6450.74 328.929
   0  -4   4 6551.26 439.494
   0  -4   5 56693.2 1601.90
   0  -4  -5 55782.4 1354.49
   0  -4  -5 52271.0 983.182
   0  -4   5 56715.6 1212.20
   0  -4  -5 58336.6 1239.67
   0  -4  -5 54977.0 1342.98
   0  -4   5 54393.4 1558.62
   0  -4   5 56288.9 1554.34
   0  -4   5 56540.4 1559.52
   0  -4  -5 56136.0 1359.71
   0  -4  -5 57627.7 1365.98
   0  -4  -5 56084.0 1357.52
   0  -4   5 57920.5 1589.25
   0  -4  -5 56558.8 1507.78
   0  -4   5 55112.5 1543.46
   0  -4   5 56063.3 1548.78
   0  -4   5 54675.2 1538.01
   0  -4  -5 57157.3 1163.17
   0  -4  -6 11686.8 562.523
   0  -4  -6 11067.5 416.765
   0  -4   6 9541.86 621.839
   0  -4  -6 10243.3 534.118
   0  -4   6 9920.84 632.927
   0  -4   6 10474.4 643.215
   0  -4  -6 10573.9 344.278
   0  -4  -6 11113.2 656.048
   0  -4   6 11673.2 471.601
   0  -4   6 10160.1 649.324
   0  -4   6 9956.90 641.235
   0  -4  -6 11008.1 549.127
   0  -4   6 10856.7 657.506
   0  -4   6 11319.4 667.909
   0  -4  -6 10747.3 609.379
   0  -4  -6 11393.2 555.791
   0  -4   6 10667.3 644.950
   0  -4   7 14781.2 821.587
   0  -4   7 14197.5 806.650
   0  -4  -7 14175.2 361.977
   0  -4  -7 14296.4 688.468
   0  -4   7 14706.5 600.631
   0  -4   7 15288.3 834.800
   0  -4  -7 15590.4 810.538
   0  -4   7 14588.6 821.499
   0  -4  -7 14097.7 686.735
   0  -4  -7 13870.0 363.141
   0  -4  -7 16420.6 728.808
   0  -4  -7 12617.8 695.934
   0  -4  -7 14923.0 699.466
   0  -4   7 13612.7 794.045
   0  -4  -7 13635.1 342.784
   0  -4   7 13859.0 797.990
   0  -4   7 14863.4 795.440
   0  -4   8 93793.0 2496.32
   0  -4  -8 90078.8 2392.68
   0  -4   8 89779.8 2477.83
   0  -4  -8 88591.4 2244.77
   0  -4  -8 90044.5 2260.63
   0  -4   8 88847.0 2462.56
   0  -4  -8 87972.6 2269.73
   0  -4   8 91251.6 2072.50
   0  -4   8 89093.9 2463.31
   0  -4  -8 85911.7 2225.90
   0  -4   8 89007.4 2466.10
   0  -4  -8 87964.6 2241.37
   0  -4   8 87651.5 2398.88
   0  -4   8 90724.3 2407.69
   0  -4  -9 12067.7 793.429
   0  -4   9 12375.5 846.689
   0  -4  -9 12178.8 732.053
   0  -4   9 12584.1 847.327
   0  -4   9 11577.1 820.397
   0  -4   9 12227.5 843.024
   0  -4   9 9839.94 736.911
   0  -4   9 10877.7 768.006
   0  -4   9 10800.8 795.475
   0  -4   9 11338.1 617.685
   0  -4  -9 11234.9 703.990
   0  -4  -9 12018.0 726.752
   0  -4  -9 12218.4 737.770
   0  -4  -9 10659.2 692.818
   0  -4  -9 10975.1 705.162
   0  -4  10 5583.30 621.822
   0  -4  10 4952.70 582.245
   0  -4  10 4554.28 534.246
   0  -4 -10 5163.61 501.228
   0  -4  10 5672.64 635.344
   0  -4 -10 5085.89 526.207
   0  -4 -10 5093.59 527.969
   0  -4 -10 4401.85 532.980
   0  -4 -10 5224.90 542.594
   0  -4  10 5370.45 610.541
   0  -4 -10 5075.66 523.136
   0  -4  10 5010.29 445.547
   0  -4 -10 5089.51 521.151
   0  -4  10 5384.37 615.677
   0  -4  10 4969.11 549.663
   0  -4  11 8648.11 800.478
   0  -4 -11 7017.29 665.355
   0  -4  11 8018.22 757.919
   0  -4  11 8312.95 791.527
   0  -4  11 8360.89 732.581
   0  -4  11 7465.44 746.536
   0  -4  11 8151.03 578.751
   0  -4 -11 8318.21 701.964
   0  -4 -11 9381.24 696.346
   0  -4 -11 7816.52 681.527
   0  -4  11 7581.62 733.465
   0  -4 -11 8179.25 720.123
   0  -4  11 8830.72 629.082
   0  -4 -11 7844.29 681.245
   0  -4 -11 8290.06 706.844
   0  -4  11 7775.58 702.161
   0  -4 -12 4709.85 569.537
   0  -4  12 4056.65 441.720
   0  -4  12 4100.16 597.480
   0  -4 -12 4875.68 581.862
   0  -4  12 4453.66 621.325
   0  -4  12 4024.97 588.163
   0  -4 -12 3796.12 476.086
   0  -4  12 4048.98 468.030
   0  -4 -12 4191.09 543.416
   0  -4 -12 4479.63 558.813
   0  -4  12 3949.33 546.758
   0  -4 -12 4409.39 568.705
   0  -4  12 4169.97 591.636
   0  -4  12 4176.26 614.120
   0  -4 -12 4429.14 545.293
   0  -4  12 3836.60 561.409
   0  -4  13 3448.95 544.797
   0  -4 -13 3358.61 525.806
   0  -4  13 3281.18 604.515
   0  -4 -13 3619.24 566.927
   0  -4 -13 2892.40 510.293
   0  -4  13 3492.81 623.433
   0  -4 -13 3058.96 454.759
   0  -4 -13 3209.77 527.270
   0  -4 -13 3116.49 519.408
   0  -4 -13 2395.24 463.153
   0  -4  13 4069.63 652.214
   0  -4  13 2142.49 497.113
   0  -4  13 3838.95 566.618
   0  -4  13 3527.97 599.500
   0  -4 -14 1761.81 403.563
   0  -4 -14 1646.71 436.671
   0  -4  14 1154.39 361.625
   0  -4 -14 1039.33 382.075
   0  -4 -14 1202.89 419.434
   0  -4 -14 1979.80 446.238
   0  -4  14 846.526 426.897
   0  -4  14 1701.86 478.774
   0  -4  14 779.490 332.435
   0  -4  14 932.118 447.546
   0  -4 -14 1203.42 392.361
   0  -4 -14 2017.09 477.958
   0  -4  14 1302.92 424.494
   0  -4  14 1857.89 523.082
   0  -4  15 2213.48 537.564
   0  -4  15 2625.38 573.945
   0  -4 -15 2154.04 504.042
   0  -4 -15 2269.73 502.584
   0  -4 -15 1891.33 466.074
   0  -4  15 2356.84 558.012
   0  -4  15 1842.22 443.620
   0  -4 -15 2140.28 480.416
   0  -4  15 1575.20 461.334
   0  -4 -15 1320.36 427.504
   0  -4  15 1571.10 447.776
   0  -4 -15 1762.96 441.641
   0  -4 -16 824.512 365.379
   0  -4 -16 213.476 295.859
   0  -4  16-122.911 268.849
   0  -4 -16 529.471 314.618
   0  -4 -16 248.816 296.688
   0  -4 -16 594.241 326.456
   0  -3   0-69.3757 61.6045
   0  -3   0 6.41255 51.9437
   0  -3   0 127.734 61.2611
   0  -3   0 76.2269 53.5952
   0  -3   0 17.8198 49.8213
   0  -3   0 117.598 55.7034
   0  -3   0 45.8501 53.7515
   0  -3   0 82.9899 54.7648
   0  -3   0 38.3529 97.6592
   0  -3   0 34.3236 52.4701
   0  -3   0 41.6959 94.5033
   0  -3   0 63.5653 59.9774
   0  -3   0-54.7834 49.1410
   0  -3   0 86.1732 56.9715
   0  -3   0 8.95256 50.8574
   0  -3   0 75.7769 85.2382
   0  -3  -1 11765.4 300.143
   0  -3   1 11293.8 382.443
   0  -3   1 11523.5 389.284
   0  -3   1 11640.6 386.022
   0  -3  -1 11145.1 295.647
   0  -3   1 11280.6 453.866
   0  -3  -1 12082.2 301.876
   0  -3   1 11367.4 382.166
   0  -3   1 11381.6 414.284
   0  -3   1 11683.2 387.572
   0  -3   1 11193.3 382.027
   0  -3   1 11473.5 382.194
   0  -3   1 11318.2 460.984
   0  -3   1 11091.5 380.736
   0  -3  -1 11955.7 300.809
   0  -3  -1 11668.8 295.397
   0  -3  -1 11717.5 394.162
   0  -3  -1 11636.5 419.744
   0  -3  -1 11857.9 432.153
   0  -3  -1 11705.7 434.454
   0  -3  -1 11428.7 296.725
   0  -3  -1 11414.8 298.101
   0  -3   1 11496.5 384.144
   0  -3  -1 11050.5 370.321
   0  -3  -1 11795.7 299.068
   0  -3  -1 11603.2 299.278
   0  -3   1 12457.4 419.167
   0  -3   1 11710.3 384.146
   0  -3   1 11310.5 383.700
   0  -3   1 11293.7 380.968
   0  -3  -2 132625. 2339.08
   0  -3  -2 130630. 2348.22
   0  -3  -2 132884. 2585.71
   0  -3   2 134394. 2532.10
   0  -3   2 133203. 2524.46
   0  -3   2 135922. 2549.30
   0  -3   2 142237. 2472.82
   0  -3   2 134961. 2530.73
   0  -3   2 134473. 2627.11
   0  -3  -2 132608. 2342.39
   0  -3  -2 134362. 2323.46
   0  -3  -2 132789. 2459.61
   0  -3   2 140756. 2450.97
   0  -3  -2 134661. 2352.81
   0  -3  -2 131013. 2445.81
   0  -3   2 140967. 2550.26
   0  -3  -2 131832. 2342.08
   0  -3   2 139665. 2547.47
   0  -3  -2 130713. 2341.79
   0  -3   2 135345. 2531.60
   0  -3   2 131124. 2598.48
   0  -3   2 133740. 2266.18
   0  -3   2 142967. 2557.42
   0  -3  -2 133316. 2334.37
   0  -3  -2 133472. 2345.52
   0  -3   2 137652. 2466.81
   0  -3   2 134327. 2530.87
   0  -3   2 138022. 2544.10
   0  -3  -2 132927. 2339.87
   0  -3   2 136313. 2478.05
   0  -3  -2 130819. 2348.19
   0  -3  -2 133745. 2343.95
   0  -3   3 8788.92 442.736
   0  -3   3 8542.48 469.717
   0  -3  -3 9431.20 354.555
   0  -3  -3 9097.02 443.684
   0  -3  -3 8858.13 347.642
   0  -3   3 8105.97 427.831
   0  -3   3 8772.48 315.398
   0  -3  -3 9259.93 349.806
   0  -3  -3 8755.88 346.762
   0  -3  -3 9054.03 347.551
   0  -3   3 9594.21 453.051
   0  -3   3 8249.42 437.771
   0  -3  -3 8722.70 342.976
   0  -3  -3 8906.44 354.652
   0  -3  -3 8888.97 338.654
   0  -3  -3 8541.25 340.549
   0  -3  -3 8871.65 347.797
   0  -3  -3 9045.89 348.903
   0  -3   3 8831.74 439.488
   0  -3   3 8517.94 454.710
   0  -3  -3 8648.49 334.040
   0  -3  -3 9237.13 352.171
   0  -3   3 8968.62 281.729
   0  -3   3 9402.25 446.661
   0  -3   4 246283. 4650.03
   0  -3  -4 258050. 4458.67
   0  -3   4 252076. 4654.86
   0  -3   4 244229. 4643.77
   0  -3   4 249859. 4644.84
   0  -3   4 257018. 4313.71
   0  -3  -4 254981. 4456.01
   0  -3  -4 249045. 4304.44
   0  -3   4 248345. 4689.44
   0  -3   4 248450. 4646.77
   0  -3   4 256246. 4693.21
   0  -3   4 250514. 4654.40
   0  -3  -4 253453. 4452.09
   0  -3  -4 250558. 4136.73
   0  -3  -4 251574. 4579.51
   0  -3  -4 249323. 4447.62
   0  -3  -4 253271. 4452.10
   0  -3  -5 8800.41 487.232
   0  -3   5 7280.36 487.334
   0  -3  -5 8394.06 441.516
   0  -3   5 7805.00 500.709
   0  -3   5 8165.71 372.075
   0  -3   5 8288.59 512.839
   0  -3  -5 8292.83 440.900
   0  -3   5 7658.97 514.315
   0  -3   5 8364.55 523.569
   0  -3  -5 8206.48 436.039
   0  -3  -5 8622.85 328.566
   0  -3   5 8482.21 520.056
   0  -3   5 7127.44 488.470
   0  -3  -5 7875.30 496.585
   0  -3  -5 8068.05 434.697
   0  -3  -5 7937.55 427.685
   0  -3  -5 8164.00 252.555
   0  -3   5 8176.94 516.946
   0  -3  -6 47825.2 1329.37
   0  -3   6 46896.2 1455.42
   0  -3   6 46667.6 1417.99
   0  -3   6 49319.5 1483.62
   0  -3  -6 48510.7 940.485
   0  -3  -6 47328.5 1345.39
   0  -3  -6 46100.1 1311.52
   0  -3   6 48440.1 1467.97
   0  -3   6 49339.2 1473.45
   0  -3  -6 47976.0 1332.57
   0  -3  -6 48210.9 1421.98
   0  -3   6 48548.1 1448.17
   0  -3   6 47945.2 1210.15
   0  -3   6 47278.3 1486.81
   0  -3  -6 48652.3 1336.89
   0  -3   6 49233.8 1479.45
   0  -3  -6 49257.5 986.187
   0  -3  -7 31830.8 1104.22
   0  -3  -7 32965.5 1120.76
   0  -3  -7 32222.3 1110.48
   0  -3   7 32402.2 1230.51
   0  -3   7 31575.4 1165.89
   0  -3  -7 32636.0 679.610
   0  -3   7 32043.9 1221.29
   0  -3  -7 33834.6 785.984
   0  -3   7 31990.7 1175.53
   0  -3   7 32948.1 1007.48
   0  -3   7 31253.9 1212.31
   0  -3  -7 31439.1 1085.24
   0  -3   7 32911.7 1239.06
   0  -3  -7 33020.2 1121.53
   0  -3   7 30588.6 1205.04
   0  -3  -7 36443.2 1227.38
   0  -3  -8 46907.1 1423.25
   0  -3  -8 44968.2 1454.22
   0  -3  -8 46458.0 1472.74
   0  -3  -8 46244.5 1061.06
   0  -3   8 45132.6 1320.48
   0  -3  -8 47106.1 1480.89
   0  -3  -8 46204.1 1467.73
   0  -3   8 43752.4 1481.11
   0  -3  -8 45826.4 1510.80
   0  -3   8 44911.8 1588.68
   0  -3   8 45481.3 1593.62
   0  -3   8 46019.0 1507.24
   0  -3   8 43741.5 1556.54
   0  -3   8 43273.5 1565.07
   0  -3  -8 45859.0 889.331
   0  -3   8 43787.2 1562.43
   0  -3   9 3262.97 438.141
   0  -3  -9 2767.24 399.809
   0  -3   9 2982.06 417.121
   0  -3   9 3163.86 452.865
   0  -3   9 3044.23 456.126
   0  -3   9 3064.45 455.224
   0  -3   9 2791.55 433.554
   0  -3  -9 3053.54 370.056
   0  -3  -9 3316.69 424.315
   0  -3  -9 3879.44 455.395
   0  -3   9 3282.12 353.011
   0  -3  -9 3329.48 423.539
   0  -3  -9 2759.18 393.303
   0  -3   9 2712.78 428.259
   0  -3  -9 3204.03 416.625
   0  -3 -10 26592.3 1210.93
   0  -3  10 26651.4 1287.67
   0  -3 -10 26861.5 1108.05
   0  -3 -10 26175.3 1195.73
   0  -3  10 25678.1 1062.93
   0  -3 -10 25367.0 1177.11
   0  -3  10 24423.1 1247.89
   0  -3 -10 27149.9 1212.05
   0  -3 -10 26282.1 1195.57
   0  -3  10 27042.7 1048.42
   0  -3  10 24607.5 1166.54
   0  -3  10 22894.2 1213.62
   0  -3 -10 26984.2 1211.62
   0  -3  10 26691.2 1292.41
   0  -3  10 27493.3 1316.30
   0  -3  10 26347.8 1189.64
   0  -3 -11 13458.3 880.091
   0  -3  11 11288.8 893.321
   0  -3 -11 12874.9 864.787
   0  -3 -11 12341.7 861.639
   0  -3  11 12292.9 925.728
   0  -3  11 11953.9 830.153
   0  -3  11 10886.7 878.814
   0  -3 -11 11903.7 830.954
   0  -3 -11 12208.1 764.471
   0  -3  11 12481.5 766.751
   0  -3  11 11745.0 707.364
   0  -3  11 10484.6 858.698
   0  -3  11 12740.2 848.098
   0  -3 -11 12801.1 862.020
   0  -3 -11 11097.3 798.129
   0  -3  11 11321.5 892.563
   0  -3  12 9547.87 677.031
   0  -3 -12 10634.6 747.377
   0  -3 -12 8831.75 778.362
   0  -3  12 9494.45 867.832
   0  -3  12 9917.36 881.334
   0  -3  12 8784.69 848.798
   0  -3 -12 11391.9 867.542
   0  -3  12 8639.72 741.849
   0  -3 -12 9150.69 789.883
   0  -3  12 11813.4 941.772
   0  -3  12 9128.54 764.730
   0  -3 -12 8263.62 754.216
   0  -3  12 10412.2 891.318
   0  -3  12 10230.4 735.011
   0  -3 -12 9039.22 792.991
   0  -3 -12 10199.1 816.029
   0  -3 -13 32348.4 1569.86
   0  -3  13 29211.9 1577.97
   0  -3  13 32970.1 1418.01
   0  -3  13 30117.6 1292.08
   0  -3  13 29109.3 1428.42
   0  -3 -13 28811.8 1490.59
   0  -3  13 31284.4 1461.87
   0  -3 -13 30520.8 1346.87
   0  -3  13 29074.7 1577.51
   0  -3 -13 29363.3 1461.16
   0  -3  13 30600.1 1606.20
   0  -3  13 30719.1 1621.16
   0  -3  13 30354.1 1610.25
   0  -3 -13 29422.4 1501.49
   0  -3 -13 30466.4 1520.01
   0  -3 -13 30107.5 1519.05
   0  -3  14 863.411 282.956
   0  -3  14 709.276 401.955
   0  -3 -14 726.829 343.386
   0  -3  14 435.940 268.011
   0  -3 -14 973.505 316.485
   0  -3 -14 796.033 373.564
   0  -3  14 572.097 426.435
   0  -3 -14 216.154 320.870
   0  -3  14 643.480 411.795
   0  -3 -14-227.544 319.184
   0  -3 -14 1097.62 431.526
   0  -3 -14 616.580 346.071
   0  -3  14 328.002 266.719
   0  -3  14 1665.71 496.360
   0  -3  14 610.046 326.085
   0  -3 -15 491.416 350.346
   0  -3  15 412.448 288.516
   0  -3  15 454.184 388.670
   0  -3 -15 510.730 334.135
   0  -3 -15 316.973 297.186
   0  -3  15 1199.36 480.624
   0  -3 -15-14.0841 295.055
   0  -3  15 251.426 303.000
   0  -3 -15 471.165 298.911
   0  -3  15-117.291 324.234
   0  -3  15 35.5614 304.278
   0  -3  15 331.190 346.540
   0  -3  15 232.363 239.156
   0  -3 -15-117.002 301.635
   0  -3 -16 2308.10 505.669
   0  -3 -16 4188.32 681.708
   0  -3  16 2995.35 518.157
   0  -3 -16 3036.02 548.982
   0  -3 -16 3929.98 653.248
   0  -3 -16 2143.27 514.768
   0  -3  16 2135.45 499.699
   0  -2   0 218805. 3712.98
   0  -2   0 212132. 3678.02
   0  -2   0 211201. 3569.99
   0  -2   0 214754. 3670.49
   0  -2   0 214361. 3561.82
   0  -2   0 219505. 3755.76
   0  -2   0 215638. 3560.64
   0  -2   0 216489. 3563.99
   0  -2   0 219211. 3787.94
   0  -2   0 212374. 3726.78
   0  -2   0 220104. 3689.66
   0  -2   0 212441. 3563.30
   0  -2   0 214890. 3561.02
   0  -2   0 217109. 3563.95
   0  -2   0 222140. 3786.53
   0  -2   0 217165. 3567.01
   0  -2   0 215670. 3564.44
   0  -2   0 212082. 3635.47
   0  -2   0 217472. 3566.15
   0  -2   0 217178. 3565.33
   0  -2   0 221389. 3723.05
   0  -2   0 219029. 3727.39
   0  -2   0 219918. 3753.34
   0  -2  -1 191477. 3354.96
   0  -2   1 193966. 3357.93
   0  -2   1 185947. 3237.23
   0  -2   1 193017. 3367.23
   0  -2   1 187597. 3238.13
   0  -2  -1 186482. 3131.62
   0  -2  -1 185269. 3244.21
   0  -2   1 195576. 3341.12
   0  -2   1 182557. 3305.63
   0  -2  -1 193771. 3360.83
   0  -2   1 183628. 3319.61
   0  -2  -1 195252. 3359.28
   0  -2  -1 186212. 3131.92
   0  -2   1 188671. 3239.97
   0  -2  -1 189364. 3251.68
   0  -2  -1 185085. 3128.58
   0  -2  -1 190509. 3317.77
   0  -2   1 190375. 3312.25
   0  -2   1 190586. 3250.13
   0  -2  -1 189997. 3127.88
   0  -2   1 187584. 3246.27
   0  -2  -1 192524. 3128.84
   0  -2  -1 191948. 3129.67
   0  -2   1 184908. 3245.58
   0  -2  -1 194005. 3328.99
   0  -2   1 184407. 3246.06
   0  -2  -1 190672. 3128.75
   0  -2  -1 186343. 3132.73
   0  -2   1 185165. 3233.61
   0  -2   1 192393. 3325.02
   0  -2  -1 188356. 3246.43
   0  -2   1 189503. 3356.63
   0  -2  -1 192761. 3340.82
   0  -2  -1 190463. 3127.01
   0  -2   1 187431. 3245.84
   0  -2  -1 194814. 3366.42
   0  -2   1 191377. 3247.88
   0  -2  -1 187923. 3136.13
   0  -2   1 193635. 3236.59
   0  -2  -1 193391. 3300.78
   0  -2   1 188121. 3234.02
   0  -2   1 188331. 3214.49
   0  -2  -1 192312. 3332.69
   0  -2  -1 194542. 3311.74
   0  -2  -2 195378. 3441.35
   0  -2   2 201385. 3467.21
   0  -2   2 194569. 3443.19
   0  -2   2 192049. 3446.18
   0  -2  -2 194361. 3315.62
   0  -2   2 192814. 3448.99
   0  -2   2 199607. 3468.31
   0  -2   2 192575. 3445.07
   0  -2   2 196318. 3462.46
   0  -2  -2 191128. 3318.11
   0  -2   2 199159. 3468.38
   0  -2   2 193622. 3279.19
   0  -2   2 194167. 3357.69
   0  -2   2 195806. 3454.69
   0  -2   2 197739. 3467.06
   0  -2  -2 201647. 3459.73
   0  -2  -2 193146. 3302.87
   0  -2  -2 194355. 3323.07
   0  -2   2 190815. 3447.56
   0  -2  -2 196050. 3323.70
   0  -2   2 197429. 3471.70
   0  -2  -2 199503. 3455.73
   0  -2   2 201992. 3453.60
   0  -2  -2 191532. 3317.42
   0  -2  -2 195563. 3327.74
   0  -2  -2 199975. 3426.11
   0  -2   2 194489. 3375.68
   0  -2  -2 190527. 3436.77
   0  -2   2 195033. 3406.40
   0  -2  -2 198399. 3315.47
   0  -2   2 193287. 3476.94
   0  -2  -2 190804. 3320.34
   0  -2   2 195301. 3238.07
   0  -2  -2 192437. 3317.44
   0  -2  -2 191898. 3315.39
   0  -2  -2 197687. 3322.10
   0  -2   2 189921. 3492.75
   0  -2   3 7051.39 371.322
   0  -2   3 6715.91 369.066
   0  -2   3 7029.41 373.232
   0  -2   3 7131.33 311.644
   0  -2  -3 6777.98 307.376
   0  -2  -3 6515.19 305.914
   0  -2  -3 6854.62 306.485
   0  -2  -3 7535.05 340.085
   0  -2  -3 7015.39 313.591
   0  -2   3 6447.52 358.930
   0  -2  -3 6350.92 303.338
   0  -2  -3 6554.04 304.825
   0  -2   3 7698.75 313.200
   0  -2  -3 6514.51 298.874
   0  -2  -3 6853.14 312.904
   0  -2  -3 5987.97 293.503
   0  -2  -3 6816.72 312.168
   0  -2   3 6902.51 374.028
   0  -2  -3 6783.41 305.285
   0  -2   3 7071.70 369.289
   0  -2   3 7028.38 268.670
   0  -2   3 6859.60 363.472
   0  -2   3 6787.44 365.470
   0  -2  -3 7123.21 317.507
   0  -2  -3 6960.64 339.528
   0  -2   3 7023.71 309.545
   0  -2  -3 6152.66 237.348
   0  -2  -3 6811.70 195.301
   0  -2  -4 39663.9 913.209
   0  -2   4 41225.9 919.906
   0  -2   4 40236.1 1103.85
   0  -2  -4 37058.2 897.482
   0  -2  -4 37380.0 991.681
   0  -2   4 39287.2 1094.08
   0  -2   4 40114.7 912.654
   0  -2   4 41499.5 1084.81
   0  -2  -4 39042.3 913.091
   0  -2  -4 37078.2 990.844
   0  -2  -4 36448.5 983.877
   0  -2  -4 36878.6 987.317
   0  -2   4 41508.7 1133.44
   0  -2   4 40028.0 1082.62
   0  -2   4 38942.6 1087.52
   0  -2  -4 36940.5 1002.05
   0  -2  -4 37250.8 985.646
   0  -2  -4 39825.9 817.006
   0  -2  -4 38773.3 779.561
   0  -2   4 38535.8 1089.56
   0  -2   4 40658.3 930.516
   0  -2  -4 37259.6 1040.54
   0  -2  -4 37279.6 753.021
   0  -2   4 39438.2 1100.86
   0  -2   5 28445.2 978.399
   0  -2  -5 29482.8 942.889
   0  -2  -5 28202.9 722.453
   0  -2  -5 28899.3 728.805
   0  -2  -5 28323.9 900.082
   0  -2   5 29864.9 729.850
   0  -2   5 27834.1 715.202
   0  -2  -5 30004.6 617.140
   0  -2   5 27527.2 964.150
   0  -2  -5 29255.5 677.464
   0  -2   5 28990.5 936.906
   0  -2  -5 28006.1 894.136
   0  -2   5 27851.3 972.498
   0  -2   5 27335.7 924.905
   0  -2   5 25892.3 942.821
   0  -2   5 28889.1 1000.30
   0  -2  -5 28002.5 894.530
   0  -2   5 28122.8 810.570
   0  -2  -5 26891.0 882.916
   0  -2  -5 28181.9 898.843
   0  -2   5 28165.4 970.048
   0  -2  -5 28544.0 885.664
   0  -2   6 5768.87 466.060
   0  -2  -6 5626.57 263.303
   0  -2   6 5444.26 417.767
   0  -2   6 4635.51 434.863
   0  -2  -6 5292.04 258.319
   0  -2   6 6172.54 472.407
   0  -2  -6 5587.23 273.163
   0  -2   6 6268.15 272.275
   0  -2  -6 5383.25 407.924
   0  -2   6 5523.81 418.458
   0  -2   6 5647.91 463.553
   0  -2  -6 5285.90 407.227
   0  -2  -6 5280.41 408.944
   0  -2  -6 5419.74 390.834
   0  -2   6 5919.11 369.913
   0  -2  -6 6473.75 463.652
   0  -2  -6 4982.77 398.682
   0  -2  -6 5508.58 221.320
   0  -2   6 5558.40 457.822
   0  -2   6 5184.75 436.984
   0  -2   6 5950.26 267.411
   0  -2   7 16883.4 834.958
   0  -2   7 15404.6 739.480
   0  -2  -7 15376.3 743.944
   0  -2  -7 16520.3 711.908
   0  -2   7 14423.0 778.483
   0  -2  -7 15411.7 748.509
   0  -2  -7 15397.1 748.533
   0  -2   7 15965.5 682.006
   0  -2  -7 16128.3 456.647
   0  -2   7 16362.3 462.059
   0  -2  -7 16782.1 472.853
   0  -2  -7 15235.1 455.276
   0  -2   7 15344.4 742.591
   0  -2   7 15175.2 792.279
   0  -2   7 15647.3 455.613
   0  -2  -7 15930.5 757.118
   0  -2   7 15183.0 799.847
   0  -2  -7 16033.8 763.064
   0  -2   7 16222.8 816.849
   0  -2  -8 6198.90 277.612
   0  -2   8 6090.92 428.165
   0  -2  -8 5323.57 472.921
   0  -2   8 5747.84 534.444
   0  -2   8 4854.34 405.937
   0  -2  -8 5487.77 221.488
   0  -2   8 5813.22 544.779
   0  -2  -8 5958.81 495.137
   0  -2  -8 5601.87 490.906
   0  -2  -8 5327.97 480.637
   0  -2   8 6231.30 560.008
   0  -2   8 5215.25 515.354
   0  -2   8 5343.00 471.984
   0  -2   8 5996.13 489.333
   0  -2   8 5729.78 224.026
   0  -2  -8 6115.62 510.948
   0  -2   8 5313.69 522.706
   0  -2  -8 6552.47 475.255
   0  -2   9 38845.4 1084.40
   0  -2   9 35370.0 1439.11
   0  -2   9 35432.8 1430.04
   0  -2   9 38456.7 1231.33
   0  -2  -9 37074.9 1392.44
   0  -2  -9 38363.4 1280.93
   0  -2  -9 38443.8 1416.74
   0  -2   9 37320.1 1278.93
   0  -2   9 35951.6 1319.78
   0  -2  -9 39365.3 1427.88
   0  -2   9 35835.4 1434.27
   0  -2   9 36104.3 1450.72
   0  -2  -9 37929.1 1407.01
   0  -2  -9 36194.2 1386.73
   0  -2   9 36127.0 1451.04
   0  -2  -9 35379.2 1330.44
   0  -2  -9 39321.6 910.965
   0  -2   9 36890.4 1317.91
   0  -2  10 1458.93 327.661
   0  -2  10 1805.56 343.972
   0  -2  10 1431.29 389.340
   0  -2  10 2475.52 446.169
   0  -2  10 2159.34 415.689
   0  -2 -10 1955.76 316.243
   0  -2 -10 1821.43 362.343
   0  -2 -10 2163.68 406.313
   0  -2 -10 2241.15 390.512
   0  -2  10 2050.64 302.537
   0  -2  10 1801.32 387.469
   0  -2  10 2375.48 262.968
   0  -2 -10 2219.04 403.119
   0  -2  10 2008.39 410.846
   0  -2 -10 2034.29 373.991
   0  -2  10 1419.99 295.208
   0  -2 -10 1856.64 369.311
   0  -2  11 1280.76 375.142
   0  -2 -11 1996.43 415.498
   0  -2  11 1161.40 371.482
   0  -2 -11 1385.62 344.326
   0  -2 -11 1858.22 330.889
   0  -2  11 995.563 350.695
   0  -2 -11 1646.76 371.068
   0  -2  11 1548.64 396.405
   0  -2 -11 1712.55 356.546
   0  -2  11 1389.47 396.719
   0  -2  11 968.074 285.885
   0  -2  11 1673.59 312.786
   0  -2  11 565.272 242.713
   0  -2 -11 1460.37 385.166
   0  -2 -11 939.023 316.809
   0  -2  11 1055.94 329.619
   0  -2  11 1628.25 234.040
   0  -2 -12 49.8392 248.213
   0  -2 -12 158.776 260.033
   0  -2  12 403.630 323.833
   0  -2 -12-41.0729 265.174
   0  -2 -12 63.0135 214.907
   0  -2  12-190.975 222.035
   0  -2  12 350.820 215.041
   0  -2  12-254.353 312.817
   0  -2 -12-83.6432 248.187
   0  -2 -12 634.171 331.753
   0  -2  12-82.1402 218.450
   0  -2  12 195.115 278.443
   0  -2  12 153.851 295.811
   0  -2  12-257.163 334.152
   0  -2 -12-168.102 289.579
   0  -2  12-121.785 263.561
   0  -2  13 399.498 320.579
   0  -2 -13 631.255 312.908
   0  -2  13 395.230 351.876
   0  -2  13 379.128 310.654
   0  -2 -13 23.0552 259.736
   0  -2 -13 524.313 284.406
   0  -2  13 145.171 210.536
   0  -2  13 281.867 254.629
   0  -2  13-90.0002 348.084
   0  -2 -13 787.729 352.554
   0  -2  13 504.282 264.259
   0  -2 -13 570.194 297.512
   0  -2 -13 546.974 317.606
   0  -2 -13 167.196 258.625
   0  -2  13 530.022 294.153
   0  -2  13 1154.96 432.008
   0  -2 -14 4556.19 662.387
   0  -2  14 3825.62 620.095
   0  -2  14 4005.62 529.467
   0  -2 -14 3784.32 492.085
   0  -2 -14 4049.67 621.580
   0  -2  14 5779.62 747.129
   0  -2  14 3901.37 550.310
   0  -2 -14 4484.22 632.262
   0  -2  14 4194.63 648.976
   0  -2  14 4779.62 692.986
   0  -2 -14 3932.06 625.390
   0  -2  14 4515.66 601.814
   0  -2  14 3568.51 609.137
   0  -2 -14 4942.25 671.893
   0  -2  14 4311.08 528.138
   0  -2 -14 3569.63 558.933
   0  -2  15 1080.36 392.304
   0  -2 -15 273.532 360.086
   0  -2  15 895.708 334.280
   0  -2  15 1870.56 438.520
   0  -2  15 1018.12 402.371
   0  -2  15 520.494 286.458
   0  -2 -15 1254.13 449.692
   0  -2 -15 75.0402 320.271
   0  -2 -15 1063.35 447.809
   0  -2 -15 1164.06 391.751
   0  -2  15 1231.70 402.254
   0  -2 -15 862.832 409.464
   0  -2  15 633.855 344.448
   0  -2  15 1037.64 393.698
   0  -2  15 1327.87 454.699
   0  -2  16 299.729 323.342
   0  -2  16 548.685 310.059
   0  -2  16 1289.40 475.073
   0  -2 -16 1360.59 496.117
   0  -2 -16 596.131 383.038
   0  -2 -16 1252.79 479.989
   0  -2 -16 816.392 386.443
   0  -2  16 1119.13 486.946
   0  -2  16 963.764 420.074
   0  -2 -16 987.383 412.141
   0  -2 -16 860.577 338.611
   0  -2  16 480.613 369.002
   0  -2  16 974.062 349.832
   0  -2  16 770.442 380.178
   0  -2  17 3680.78 609.017
   0  -1   0 164.609 41.4404
   0  -1   0 107.041 55.4848
   0  -1   0 87.8108 41.2514
   0  -1   0 51.8920 34.7488
   0  -1   0 106.445 34.8288
   0  -1   0 77.5680 43.8778
   0  -1   1 178344. 3013.10
   0  -1   1 177834. 3020.11
   0  -1  -1 173924. 3028.66
   0  -1   1 172797. 2967.09
   0  -1   1 177695. 3012.92
   0  -1   1 177293. 3019.97
   0  -1   1 183682. 3014.84
   0  -1   1 177248. 3020.53
   0  -1   1 177857. 2991.95
   0  -1  -1 184775. 3038.96
   0  -1  -1 176706. 2995.88
   0  -1   1 178642. 3027.13
   0  -1  -1 180710. 3017.74
   0  -1   1 174681. 3017.54
   0  -1   1 182032. 3024.08
   0  -1   1 180112. 3018.60
   0  -1  -1 177178. 3013.64
   0  -1   1 177679. 3013.59
   0  -1  -1 175140. 3008.43
   0  -1   1 177831. 2973.86
   0  -1   1 176956. 3010.47
   0  -1   1 181697. 3056.39
   0  -1  -1 180524. 3034.51
   0  -1  -1 180830. 3031.92
   0  -1   1 176687. 3011.88
   0  -1   1 179513. 3014.99
   0  -1  -1 177104. 2939.63
   0  -1  -1 181464. 3008.47
   0  -1   2 305232. 4987.31
   0  -1  -2 292169. 4973.88
   0  -1   2 300138. 4948.78
   0  -1  -2 296661. 4974.27
   0  -1  -2 312444. 4998.73
   0  -1  -2 299336. 4920.22
   0  -1  -2 315361. 4993.15
   0  -1   2 300787. 5028.31
   0  -1   2 295900. 5044.33
   0  -1   2 297086. 4915.84
   0  -1  -2 286636. 4972.53
   0  -1   2 297073. 5057.57
   0  -1  -2 290359. 4913.31
   0  -1  -2 313544. 5036.81
   0  -1  -2 290357. 4974.12
   0  -1  -2 286967. 4971.68
   0  -1  -2 287257. 4972.39
   0  -1  -2 306153. 4999.13
   0  -1   2 299454. 5033.05
   0  -1   2 297635. 4914.60
   0  -1  -2 296373. 4857.70
   0  -1  -2 299404. 4982.32
   0  -1   2 300119. 5060.76
   0  -1   2 298325. 4918.09
   0  -1   2 292828. 5041.33
   0  -1   2 300925. 5061.20
   0  -1  -2 299521. 4982.71
   0  -1  -2 297308. 4979.33
   0  -1   2 296284. 5047.01
   0  -1   2 298761. 5023.00
   0  -1  -2 303579. 5034.15
   0  -1  -2 296982. 4971.42
   0  -1   2 292724. 5057.15
   0  -1   2 291608. 5045.96
   0  -1   2 293497. 5039.76
   0  -1   2 295598. 5057.27
   0  -1  -2 298834. 4913.16
   0  -1  -2 298917. 4981.28
   0  -1  -3 8333.23 357.729
   0  -1  -3 8443.63 265.257
   0  -1  -3 8393.95 365.638
   0  -1   3 9167.09 407.043
   0  -1   3 9320.89 406.560
   0  -1  -3 8728.24 357.939
   0  -1  -3 7972.37 357.353
   0  -1  -3 7749.07 353.880
   0  -1   3 8245.82 365.148
   0  -1   3 8927.87 409.424
   0  -1  -3 8434.54 365.061
   0  -1   3 9034.49 404.809
   0  -1  -3 8488.10 231.611
   0  -1  -3 8468.75 259.931
   0  -1  -3 9173.01 340.854
   0  -1  -3 8215.41 363.100
   0  -1   3 8334.31 326.609
   0  -1  -3 9073.18 372.935
   0  -1   3 9817.36 372.353
   0  -1   3 9371.43 385.409
   0  -1   3 9314.98 269.542
   0  -1   3 9497.43 363.648
   0  -1  -3 8094.96 353.391
   0  -1   3 8531.95 395.219
   0  -1  -3 7882.69 253.836
   0  -1  -3 8158.85 357.312
   0  -1  -3 8299.66 349.955
   0  -1  -3 8208.19 340.658
   0  -1   3 9061.29 335.124
   0  -1  -3 8638.85 329.616
   0  -1  -3 9425.13 372.029
   0  -1  -3 8347.74 304.793
   0  -1   3 8337.55 258.364
   0  -1   4 62121.3 1407.36
   0  -1   4 63548.7 1152.65
   0  -1  -4 59738.2 1421.86
   0  -1  -4 61800.3 1365.46
   0  -1  -4 60640.2 1426.41
   0  -1   4 66089.0 1159.59
   0  -1  -4 60142.6 1426.51
   0  -1   4 64805.1 1493.44
   0  -1   4 62439.2 1482.84
   0  -1  -4 62652.9 1327.81
   0  -1  -4 63441.5 1325.99
   0  -1  -4 60131.9 1425.93
   0  -1   4 63614.9 1509.57
   0  -1  -4 60432.6 1425.50
   0  -1  -4 63829.0 1157.84
   0  -1  -4 64683.0 1429.33
   0  -1   4 62267.1 1481.33
   0  -1   4 63624.5 1491.57
   0  -1   4 62856.5 1416.66
   0  -1  -4 61871.6 1152.41
   0  -1  -4 63525.2 1174.67
   0  -1  -4 60535.7 1241.38
   0  -1   4 62923.2 1365.33
   0  -1  -5 30207.4 956.878
   0  -1   5 30809.2 889.709
   0  -1   5 28888.8 978.250
   0  -1  -5 30603.2 958.711
   0  -1   5 31005.5 1006.52
   0  -1  -5 32667.8 957.911
   0  -1   5 29873.5 992.567
   0  -1   5 31983.8 623.400
   0  -1   5 31163.4 1025.17
   0  -1  -5 31384.5 626.736
   0  -1   5 30402.2 906.695
   0  -1   5 29267.7 980.861
   0  -1  -5 31359.4 712.969
   0  -1  -5 31719.2 971.399
   0  -1  -5 30604.1 620.324
   0  -1  -5 31498.6 790.557
   0  -1   5 31904.9 933.163
   0  -1   5 30549.6 996.840
   0  -1  -5 31290.0 889.897
   0  -1  -5 31758.6 969.480
   0  -1   5 30117.2 614.427
   0  -1  -6 24234.4 869.291
   0  -1   6 23790.4 934.758
   0  -1   6 23210.1 928.030
   0  -1   6 24538.8 837.992
   0  -1  -6 22952.1 881.405
   0  -1   6 25010.3 948.203
   0  -1   6 24193.8 848.849
   0  -1   6 22096.5 910.451
   0  -1  -6 24416.9 904.516
   0  -1   6 24698.0 945.120
   0  -1  -6 24688.9 638.175
   0  -1   6 24187.3 826.171
   0  -1  -6 22125.4 870.294
   0  -1  -6 21760.6 865.074
   0  -1   6 26338.3 712.239
   0  -1   6 24059.3 787.941
   0  -1  -6 23760.2 805.636
   0  -1   7 23905.2 905.605
   0  -1   7 23772.4 877.313
   0  -1   7 23623.9 1004.07
   0  -1  -7 25442.6 942.597
   0  -1  -7 26693.6 1011.80
   0  -1   7 25173.0 1027.32
   0  -1   7 26470.1 759.844
   0  -1  -7 24739.0 980.772
   0  -1  -7 24801.0 980.734
   0  -1  -7 23517.1 681.330
   0  -1  -7 24647.2 980.615
   0  -1   7 24751.0 1018.97
   0  -1   7 24112.9 1002.72
   0  -1   7 25012.8 1014.52
   0  -1  -7 24667.3 870.940
   0  -1   7 25124.1 909.365
   0  -1   7 25244.4 865.173
   0  -1   8 19655.8 807.095
   0  -1  -8 18648.8 908.903
   0  -1   8 18672.9 931.980
   0  -1   8 21465.5 705.773
   0  -1  -8 20570.2 833.432
   0  -1  -8 21716.6 964.143
   0  -1   8 20075.5 866.118
   0  -1  -8 20238.4 648.243
   0  -1  -8 20106.7 938.333
   0  -1   8 20498.3 971.187
   0  -1  -8 20474.8 942.629
   0  -1   8 20070.3 964.856
   0  -1  -8 19556.0 869.926
   0  -1   8 19968.8 835.469
   0  -1   8 19571.9 949.328
   0  -1   8 18718.9 932.383
   0  -1   8 19941.5 855.581
   0  -1   9 27993.5 1235.42
   0  -1   9 27676.8 1229.84
   0  -1   9 29878.4 1265.26
   0  -1   9 30373.0 1140.18
   0  -1   9 29612.1 1256.15
   0  -1   9 30165.6 1152.69
   0  -1  -9 30208.0 1165.82
   0  -1   9 32352.0 947.702
   0  -1   9 29826.7 1265.66
   0  -1  -9 31270.1 1275.52
   0  -1  -9 28422.4 860.680
   0  -1  -9 30559.9 1256.65
   0  -1   9 29789.4 1102.78
   0  -1  -9 31874.4 1124.06
   0  -1   9 29118.8 1073.40
   0  -1  -9 29289.0 1240.68
   0  -1  -9 31378.5 1275.25
   0  -1  -9 32354.3 1292.28
   0  -1 -10 20483.3 1073.00
   0  -1  10 18349.4 1032.74
   0  -1  10 19072.2 931.802
   0  -1 -10 17059.9 990.134
   0  -1 -10 18727.9 950.923
   0  -1  10 16740.5 855.324
   0  -1  10 17747.0 915.341
   0  -1 -10 19132.1 688.937
   0  -1 -10 19391.4 897.209
   0  -1 -10 18955.6 1035.72
   0  -1  10 19908.9 749.265
   0  -1  10 18932.7 1056.79
   0  -1 -10 18692.8 1024.04
   0  -1  10 20321.7 913.356
   0  -1 -10 18433.2 1023.57
   0  -1  10 19783.8 1071.15
   0  -1  10 18592.8 1037.87
   0  -1  10 19641.6 1066.48
   0  -1  11 16912.5 931.243
   0  -1 -11 15976.1 860.242
   0  -1 -11 15463.9 975.126
   0  -1  11 15079.3 986.286
   0  -1  11 15378.7 676.984
   0  -1  11 13585.1 795.362
   0  -1  11 15031.3 983.590
   0  -1 -11 14608.6 951.365
   0  -1 -11 15297.4 980.140
   0  -1  11 14326.2 958.237
   0  -1  11 16163.1 892.945
   0  -1 -11 17057.3 942.420
   0  -1  11 13867.8 959.741
   0  -1  11 14414.5 966.146
   0  -1 -11 14608.0 964.032
   0  -1  11 16507.6 868.916
   0  -1 -11 16354.7 1009.57
   0  -1  12 9429.07 828.535
   0  -1  12 10472.7 732.108
   0  -1  12 9797.88 733.477
   0  -1 -12 11732.5 905.188
   0  -1 -12 9933.44 764.355
   0  -1 -12 10582.9 866.160
   0  -1 -12 9765.17 831.944
   0  -1  12 9044.96 804.316
   0  -1  12 9312.49 814.305
   0  -1  12 10862.9 801.891
   0  -1  12 9852.33 846.205
   0  -1  12 9527.58 828.063
   0  -1 -12 10687.7 858.039
   0  -1 -12 10225.3 724.297
   0  -1  12 9717.68 696.107
   0  -1 -12 10399.1 844.801
   0  -1  13 9866.86 880.282
   0  -1  13 9333.06 756.025
   0  -1 -13 9313.55 854.133
   0  -1  13 10380.1 750.561
   0  -1  13 8545.13 829.656
   0  -1  13 8335.80 835.580
   0  -1 -13 9149.23 853.129
   0  -1 -13 9475.07 862.551
   0  -1 -13 7535.52 801.462
   0  -1  13 8939.74 770.161
   0  -1  13 8922.67 839.436
   0  -1 -13 9100.33 767.240
   0  -1  13 10034.4 752.714
   0  -1  13 11287.3 946.772
   0  -1 -13 10294.3 907.330
   0  -1 -14 8733.90 881.263
   0  -1  14 6236.82 619.876
   0  -1  14 6698.77 653.149
   0  -1 -14 5580.57 668.845
   0  -1  14 7496.05 821.933
   0  -1  14 7273.30 806.946
   0  -1  14 5228.83 712.217
   0  -1 -14 7457.67 833.336
   0  -1 -14 6555.53 794.104
   0  -1  14 5842.02 646.747
   0  -1 -14 6250.80 766.523
   0  -1  14 6328.92 764.675
   0  -1  14 6762.09 678.641
   0  -1 -14 7280.51 812.902
   0  -1  14 6368.00 776.062
   0  -1  15 10973.5 1033.20
   0  -1  15 10055.1 887.663
   0  -1  15 9954.79 982.923
   0  -1 -15 10811.0 1036.65
   0  -1  15 11211.5 1050.76
   0  -1  15 10853.2 855.080
   0  -1 -15 10536.0 1000.57
   0  -1  15 10581.3 880.841
   0  -1  15 9829.03 980.591
   0  -1  15 11438.8 1047.97
   0  -1 -15 8771.80 833.253
   0  -1  15 10856.4 946.283
   0  -1 -15 10818.2 1018.27
   0  -1 -15 10604.5 1022.82
   0  -1 -15 10755.8 1023.61
   0  -1 -16 1534.47 482.293
   0  -1 -16 1946.76 529.885
   0  -1  16 2365.64 560.341
   0  -1 -16 1147.67 465.517
   0  -1  16 1488.46 514.567
   0  -1  16 1705.94 398.401
   0  -1  16 1071.24 414.050
   0  -1  16 1123.59 363.028
   0  -1 -16 1725.82 522.963
   0  -1 -16 1000.58 370.911
   0  -1 -16 2185.39 553.202
   0  -1  16 1410.24 509.933
   0  -1  16 1005.70 454.088
   0  -1  16 1737.27 451.850
   0  -1  16 1361.99 488.695
   0  -1  17 564.584 357.907
   0  -1  17 1198.79 425.339
   0  -1  17 545.141 362.325
   0   0  -2 166042. 2941.45
   0   0  -2 167307. 2883.04
   0   0   2 169431. 2884.87
   0   0  -2 164113. 2874.44
   0   0  -2 168410. 2944.73
   0   0  -2 170465. 2947.84
   0   0   2 167669. 2939.54
   0   0   2 171092. 2829.72
   0   0  -2 169191. 2949.47
   0   0   2 169201. 2801.44
   0   0   2 165154. 2892.49
   0   0   2 169805. 2954.86
   0   0  -2 164885. 2862.55
   0   0  -2 166178. 2891.58
   0   0  -2 165949. 2941.06
   0   0  -2 166424. 2824.00
   0   0   2 172825. 2824.14
   0   0  -2 164520. 2939.96
   0   0  -2 172302. 2807.39
   0   0   2 169797. 2955.84
   0   0   2 169554. 2956.11
   0   0   2 167021. 2879.98
   0   0  -2 166994. 2950.31
   0   0  -2 172071. 2915.70
   0   0   2 171270. 2946.59
   0   0   2 171234. 2943.29
   0   0   2 170694. 2884.43
   0   0   2 170769. 2956.68
   0   0   2 170587. 2944.66
   0   0   2 168948. 2907.42
   0   0   2 168770. 2941.84
   0   0   2 161215. 2942.32
   0   0  -2 164696. 2939.03
   0   0  -2 165208. 2947.47
   0   0  -2 171159. 2957.16
   0   0   2 167046. 2950.23
   0   0  -2 168665. 2944.67
   0   0   2 170998. 2862.72
   0   0  -3 291178. 5187.90
   0   0   3 298847. 5192.57
   0   0   3 298206. 5192.26
   0   0   3 304356. 5103.79
   0   0   3 299564. 5183.09
   0   0  -3 299151. 5115.00
   0   0  -3 294238. 5011.97
   0   0  -3 308071. 4985.03
   0   0   3 302709. 5120.49
   0   0   3 306045. 5106.85
   0   0  -3 296823. 5070.31
   0   0  -3 287339. 5186.21
   0   0   3 297625. 5136.39
   0   0  -3 306288. 5200.65
   0   0   3 299351. 5068.52
   0   0  -3 304419. 5215.76
   0   0  -3 307830. 5206.37
   0   0   3 296654. 5094.48
   0   0   3 312343. 5210.22
   0   0  -3 294574. 5086.50
   0   0  -3 303680. 5103.79
   0   0   3 292498. 5191.39
   0   0   3 302924. 5188.55
   0   0   3 311997. 5212.76
   0   0  -3 306339. 5194.83
   0   0   3 306914. 5017.69
   0   0   3 292482. 4971.39
   0   0   3 313116. 5212.37
   0   0   3 311408. 5210.14
   0   0   3 299337. 5005.42
   0   0  -3 293067. 5188.91
   0   0   3 311391. 5210.30
   0   0  -3 314441. 5154.74
   0   0  -3 304414. 5202.26
   0   0  -3 285674. 5182.92
   0   0  -3 303805. 5194.54
   0   0   4 16831.6 621.066
   0   0  -4 16590.8 485.899
   0   0   4 15581.6 602.460
   0   0  -4 15413.4 606.308
   0   0   4 17046.5 482.785
   0   0   4 17281.5 559.020
   0   0  -4 16247.0 615.964
   0   0  -4 16455.3 618.062
   0   0  -4 17500.5 576.953
   0   0  -4 17048.3 534.652
   0   0   4 16624.5 547.672
   0   0   4 16997.0 530.137
   0   0   4 16465.3 446.893
   0   0   4 16195.2 578.152
   0   0   4 16919.0 617.765
   0   0  -4 17447.8 460.208
   0   0   4 16168.9 612.056
   0   0   4 16531.5 478.669
   0   0  -4 16012.0 536.048
   0   0  -4 16479.0 621.474
   0   0  -5 984.579 189.489
   0   0  -5 845.675 138.906
   0   0   5 1013.16 188.602
   0   0  -5 814.735 221.204
   0   0  -5 850.409 112.674
   0   0   5 803.381 161.546
   0   0  -5 909.106 182.706
   0   0  -5 1149.63 220.888
   0   0   5 1162.29 235.152
   0   0   5 841.871 124.638
   0   0   5 878.674 206.992
   0   0  -5 1068.63 207.717
   0   0   5 1041.32 227.624
   0   0   5 813.317 187.927
   0   0   5 731.260 206.794
   0   0  -5 893.032 216.477
   0   0   5 650.804 125.994
   0   0   5 1252.97 192.976
   0   0   6 227756. 4179.90
   0   0  -6 237492. 3957.06
   0   0  -6 220010. 4010.24
   0   0  -6 214708. 4351.91
   0   0   6 224674. 4185.87
   0   0   6 229917. 4010.40
   0   0  -6 217681. 4362.24
   0   0  -6 222531. 4372.57
   0   0   6 221961. 4362.49
   0   0  -6 229147. 4177.17
   0   0   6 224913. 4360.40
   0   0   6 224954. 4116.11
   0   0   6 219078. 4352.10
   0   0  -6 218755. 4364.20
   0   0   6 222629. 4353.21
   0   0   6 224292. 4258.41
   0   0  -6 231023. 4233.79
   0   0   7 28469.6 971.929
   0   0   7 29330.2 1097.58
   0   0  -7 30754.8 1124.84
   0   0   7 30529.4 1108.29
   0   0   7 31621.2 995.581
   0   0  -7 31155.3 989.440
   0   0  -7 27626.5 1082.03
   0   0  -7 30533.1 1020.21
   0   0  -7 29360.6 859.809
   0   0   7 29324.0 1094.73
   0   0   7 29034.6 923.756
   0   0   7 30911.6 860.947
   0   0  -7 29363.7 1107.02
   0   0   7 29366.9 1095.76
   0   0  -7 28946.0 1105.90
   0   0   7 28160.3 1012.16
   0   0  -8 995.787 245.058
   0   0   8 737.436 257.862
   0   0   8 1092.29 183.978
   0   0  -8 1168.20 304.836
   0   0   8 967.762 273.669
   0   0  -8 846.964 253.340
   0   0   8 617.576 247.049
   0   0  -8 805.493 214.883
   0   0  -8 850.409 268.401
   0   0  -8 932.816 265.456
   0   0   8 995.429 284.886
   0   0  -8 1003.86 175.782
   0   0  -8 680.357 265.434
   0   0   8 1027.18 213.625
   0   0   8 729.351 186.276
   0   0   8 514.560 234.241
   0   0   8 734.224 215.068
   0   0   8 1067.83 293.969
   0   0   9 2968.21 428.181
   0   0   9 3981.67 432.237
   0   0  -9 3258.82 367.851
   0   0  -9 4094.56 493.460
   0   0   9 3488.62 305.892
   0   0   9 3577.38 350.610
   0   0  -9 4099.32 486.671
   0   0  -9 3726.61 475.150
   0   0   9 3588.73 443.463
   0   0   9 3097.38 364.614
   0   0  -9 3356.91 457.125
   0   0   9 3328.57 371.688
   0   0   9 3466.97 446.685
   0   0  -9 3332.46 387.134
   0   0  -9 4150.05 335.148
   0   0   9 3512.53 444.847
   0   0  -9 4413.41 504.535
   0   0   9 3620.35 444.194
   0   0 -10 776.445 250.798
   0   0 -10 1085.60 338.303
   0   0  10 1027.49 272.278
   0   0 -10 1449.89 361.428
   0   0  10 1125.90 249.873
   0   0 -10 298.413 282.432
   0   0  10 1075.69 216.436
   0   0  10 1098.94 297.240
   0   0  10 284.099 282.243
   0   0  10 1250.93 261.195
   0   0  10 509.807 279.052
   0   0 -10 611.580 278.445
   0   0 -10 401.959 304.502
   0   0  10 681.378 304.239
   0   0  10 721.652 312.628
   0   0 -10 938.063 260.793
   0   0 -10 1188.82 216.093
   0   0  10 284.136 276.180
   0   0 -11-145.311 304.915
   0   0 -11-167.209 351.115
   0   0  11-50.8026 295.999
   0   0  11 55.4620 199.492
   0   0  11 79.6455 146.058
   0   0  11 246.358 284.157
   0   0  11-139.090 315.134
   0   0  11 17.3828 238.543
   0   0 -11 603.474 347.771
   0   0  11-41.3140 203.125
   0   0 -11-56.6598 226.878
   0   0 -11 56.6153 148.589
   0   0  11-74.4683 210.936
   0   0  11-197.251 282.957
   0   0 -11 133.487 278.439
   0   0  11 31.5093 270.496
   0   0 -11-60.5796 265.510
   0   0  12 32109.2 1336.97
   0   0  12 36822.0 1488.67
   0   0 -12 35007.1 1596.16
   0   0  12 32916.2 1527.55
   0   0  12 33213.2 1541.95
   0   0  12 34979.0 1414.12
   0   0  12 32459.6 1444.37
   0   0 -12 35664.2 1607.19
   0   0  12 31826.8 1522.01
   0   0 -12 35966.7 1616.53
   0   0 -12 37035.8 1634.54
   0   0  12 37427.2 1340.92
   0   0  12 34984.7 1575.73
   0   0 -12 33989.5 1576.31
   0   0  12 33157.2 1536.87
   0   0 -12 33714.2 1429.22
   0   0  13 4986.45 645.592
   0   0  13 5046.13 596.826
   0   0  13 5118.34 550.531
   0   0  13 5563.98 677.022
   0   0 -13 5073.64 673.049
   0   0 -13 4611.90 541.393
   0   0 -13 6150.13 568.979
   0   0 -13 5507.76 682.983
   0   0  13 4574.16 628.512
   0   0  13 5512.02 585.162
   0   0  13 4023.48 614.148
   0   0 -13 5303.11 677.601
   0   0  13 5899.66 689.955
   0   0  13 5054.80 505.489
   0   0  13 6333.16 654.539
   0   0 -13 6969.07 757.474
   0   0 -13 6467.72 741.204
   0   0  14 10501.9 935.561
   0   0 -14 9240.81 902.627
   0   0 -14 10978.6 981.479
   0   0  14 8283.86 851.096
   0   0 -14 9211.60 797.226
   0   0 -14 9963.29 937.591
   0   0  14 9178.13 881.748
   0   0 -14 8278.37 879.009
   0   0  14 9761.69 804.944
   0   0  14 9250.06 843.171
   0   0  14 8639.94 869.084
   0   0  14 10450.2 865.722
   0   0  14 9468.97 903.269
   0   0  14 9393.14 766.848
   0   0 -14 9971.39 948.189
   0   0 -14 10059.1 752.612
   0   0  15 20354.1 1288.18
   0   0  15 21155.7 1399.83
   0   0 -15 20938.8 1430.29
   0   0 -15 19644.3 1389.09
   0   0  15 18472.6 1321.19
   0   0  15 22026.5 1443.89
   0   0 -15 21363.8 1431.45
   0   0  15 21617.6 1425.67
   0   0 -15 20733.3 1257.34
   0   0 -15 21643.2 1455.71
   0   0  15 22049.3 1227.04
   0   0  15 21471.2 1242.14
   0   0 -15 22436.2 1470.74
   0   0  15 20609.3 1268.98
   0   0  15 19173.7 1341.48
   0   0 -16 3457.07 647.691
   0   0 -16 3949.10 722.984
   0   0  16 3248.61 569.804
   0   0 -16 4233.88 727.427
   0   0  16 2898.31 519.982
   0   0  16 2092.44 539.904
   0   0 -16 3161.77 662.811
   0   0  16 4041.03 706.524
   0   0  16 2900.93 523.578
   0   0 -16 2866.66 526.426
   0   0  16 3623.30 650.825
   0   0  16 3622.19 677.195
   0   0 -16 2589.95 599.198
   0   0  16 3301.64 624.165
   0   0  17 716.239 388.683
   0   0  17 828.936 363.153
   0   1   0 256.010 57.7496
   0   1  -1 184574. 3058.86
   0   1  -1 179413. 3060.16
   0   1  -1 176748. 3061.43
   0   1  -1 181413. 3010.39
   0   1   1 185624. 3068.02
   0   1   1 181953. 2983.43
   0   1  -1 180139. 3028.88
   0   1   1 178967. 3066.53
   0   1  -1 181269. 3058.17
   0   1  -1 180900. 3057.24
   0   1  -1 174641. 3011.19
   0   1  -1 182876. 3057.78
   0   1   1 183208. 3049.67
   0   1  -1 177066. 3048.48
   0   1  -1 183193. 3060.56
   0   1  -1 182220. 3059.39
   0   1   1 182582. 3050.69
   0   1  -1 178037. 3082.89
   0   1  -1 180199. 3056.01
   0   1  -1 179424. 3049.21
   0   1  -1 182888. 3075.25
   0   1  -1 177656. 3044.06
   0   1  -1 180493. 3060.92
   0   1   1 175297. 3046.42
   0   1   1 179863. 3068.40
   0   1   1 185234. 3035.15
   0   1  -1 182037. 3061.20
   0   1   1 186182. 3055.84
   0   1  -2 307004. 5085.61
   0   1   2 306305. 4941.27
   0   1  -2 295314. 4938.30
   0   1  -2 297785. 5075.54
   0   1   2 296468. 5003.04
   0   1  -2 289541. 4994.69
   0   1   2 304171. 5009.87
   0   1  -2 298240. 5051.82
   0   1  -2 300666. 5079.88
   0   1   2 291282. 5006.93
   0   1   2 300850. 5004.74
   0   1   2 303895. 4998.01
   0   1   2 294060. 4881.46
   0   1  -2 297829. 5077.15
   0   1   2 305782. 5011.33
   0   1   2 298727. 5001.15
   0   1   2 294747. 5051.68
   0   1  -2 301239. 5090.48
   0   1   2 301037. 5006.54
   0   1   2 301858. 5007.45
   0   1   2 291510. 4938.14
   0   1   2 301913. 5009.93
   0   1  -2 301087. 5082.47
   0   1  -2 301634. 4870.00
   0   1  -2 303863. 5087.71
   0   1  -2 299190. 5060.06
   0   1  -2 289934. 4971.38
   0   1  -2 298686. 4936.47
   0   1   2 302532. 4997.73
   0   1  -2 292669. 5038.09
   0   1  -2 308180. 4951.43
   0   1   2 297138. 5004.86
   0   1   2 310261. 5014.15
   0   1  -2 307478. 5088.87
   0   1  -2 293524. 5078.26
   0   1   2 291224. 5041.93
   0   1  -2 303581. 5082.76
   0   1   3 8526.73 369.857
   0   1  -3 9916.59 278.628
   0   1  -3 9411.68 384.192
   0   1   3 9024.15 271.992
   0   1  -3 9538.63 339.968
   0   1   3 8802.83 370.450
   0   1   3 8458.19 368.646
   0   1   3 8979.29 336.395
   0   1   3 8763.00 364.346
   0   1   3 8973.54 269.897
   0   1   3 9144.56 352.140
   0   1   3 8916.52 270.235
   0   1  -3 8875.52 366.814
   0   1  -3 9564.64 419.349
   0   1  -3 9923.61 422.795
   0   1  -3 9104.77 345.238
   0   1   3 9603.21 380.177
   0   1  -3 9426.13 351.302
   0   1   3 9037.45 369.444
   0   1   3 8371.29 365.703
   0   1   3 8590.50 366.843
   0   1   3 9720.09 365.652
   0   1   3 8906.47 366.897
   0   1  -3 9811.79 420.612
   0   1  -3 9495.56 419.780
   0   1   3 8459.88 366.193
   0   1   3 8932.53 368.617
   0   1   3 8966.39 317.743
   0   1   3 8182.96 329.601
   0   1   3 8690.48 390.667
   0   1   4 62159.7 1445.58
   0   1   4 61644.8 1311.32
   0   1   4 61441.9 1425.54
   0   1   4 60840.9 1427.62
   0   1   4 64145.4 1245.33
   0   1   4 63478.4 1438.57
   0   1   4 62391.3 1430.62
   0   1   4 60118.3 1316.47
   0   1  -4 61405.4 1343.17
   0   1   4 60281.7 1405.86
   0   1  -4 65124.5 1508.74
   0   1   4 66791.2 1397.69
   0   1  -4 64723.2 1508.25
   0   1  -4 65063.1 1137.14
   0   1  -4 63286.1 1157.92
   0   1   4 65838.2 1229.17
   0   1  -4 61903.8 1374.30
   0   1  -4 62819.6 1495.74
   0   1   4 61977.4 1157.00
   0   1  -4 64856.4 1510.85
   0   1   4 61887.9 1428.66
   0   1  -4 63684.3 1362.61
   0   1   4 61775.7 1322.90
   0   1  -5 29164.5 603.972
   0   1  -5 29681.8 862.988
   0   1   5 29957.1 814.967
   0   1  -5 28354.7 830.575
   0   1   5 31286.7 921.716
   0   1   5 29939.9 938.030
   0   1   5 31138.9 735.463
   0   1   5 29038.7 926.553
   0   1  -5 29272.7 853.703
   0   1  -5 29864.6 996.881
   0   1   5 29682.3 609.963
   0   1  -5 30212.7 992.760
   0   1  -5 29930.5 996.778
   0   1   5 30375.6 811.895
   0   1   5 30585.5 943.386
   0   1   5 29785.1 827.907
   0   1   5 30095.8 932.226
   0   1   5 31952.5 773.831
   0   1  -5 29761.0 988.789
   0   1   5 30826.9 688.576
   0   1  -5 30566.4 644.326
   0   1  -5 31316.5 1008.46
   0   1   5 32728.4 905.878
   0   1   5 29496.6 943.768
   0   1  -6 24993.4 968.742
   0   1  -6 25883.4 824.249
   0   1  -6 24577.7 967.761
   0   1  -6 24356.8 960.949
   0   1   6 25435.8 917.637
   0   1   6 24263.6 899.931
   0   1   6 24429.7 752.062
   0   1   6 25973.7 866.497
   0   1  -6 26387.4 850.868
   0   1  -6 23939.4 949.508
   0   1   6 25612.4 735.515
   0   1   6 26218.7 658.020
   0   1   6 26253.4 694.344
   0   1   6 25193.6 914.738
   0   1   6 25807.8 805.773
   0   1   6 24969.9 913.725
   0   1   6 24875.3 879.025
   0   1   6 25632.5 773.576
   0   1  -6 26131.1 605.923
   0   1   6 24306.7 899.840
   0   1  -6 24725.6 969.023
   0   1   7 22776.5 937.700
   0   1   7 24819.7 917.101
   0   1  -7 24002.8 1006.16
   0   1   7 23741.4 779.252
   0   1   7 24823.4 969.327
   0   1   7 25206.6 968.801
   0   1   7 25097.5 976.993
   0   1   7 25761.7 910.237
   0   1   7 24895.1 669.543
   0   1  -7 23221.8 999.249
   0   1  -7 24250.3 874.619
   0   1   7 23877.8 763.436
   0   1  -7 23950.7 1004.66
   0   1   7 22778.1 928.048
   0   1   7 23520.3 827.028
   0   1   7 24179.0 764.223
   0   1  -7 23024.4 817.153
   0   1  -7 22814.1 986.779
   0   1  -7 25287.9 619.682
   0   1  -7 23358.8 993.252
   0   1   8 20396.9 869.524
   0   1  -8 18765.5 775.063
   0   1  -8 19585.2 774.260
   0   1   8 22352.4 890.264
   0   1  -8 20596.4 570.156
   0   1   8 19546.4 918.193
   0   1   8 21661.3 821.474
   0   1   8 20353.5 932.561
   0   1   8 20142.5 738.296
   0   1  -8 20290.4 841.660
   0   1  -8 19531.6 964.296
   0   1  -8 19098.4 953.644
   0   1   8 19384.1 896.911
   0   1  -8 19817.2 969.240
   0   1   8 19329.0 915.409
   0   1  -8 19203.7 951.842
   0   1   8 20652.6 740.689
   0   1  -8 19723.9 967.825
   0   1   8 18736.2 898.775
   0   1  -9 29718.2 1116.89
   0   1  -9 30000.1 1285.45
   0   1  -9 30111.2 1282.91
   0   1   9 29322.5 1227.62
   0   1   9 28831.1 1214.08
   0   1  -9 29562.9 1273.86
   0   1   9 30740.9 1164.34
   0   1  -9 28565.4 1253.13
   0   1  -9 29106.4 1262.45
   0   1   9 30410.2 1074.35
   0   1   9 29459.8 1223.17
   0   1  -9 30730.3 1047.73
   0   1   9 31130.7 1000.33
   0   1   9 29881.7 1228.47
   0   1   9 33638.3 1195.74
   0   1   9 30770.4 997.745
   0   1  -9 29469.2 1057.75
   0   1   9 29758.3 1233.98
   0   1   9 29720.8 1215.31
   0   1 -10 20161.6 1093.57
   0   1  10 19424.7 1028.75
   0   1 -10 16780.7 1016.61
   0   1  10 19054.0 786.928
   0   1  10 20811.2 1063.68
   0   1 -10 19584.9 1079.99
   0   1  10 20936.4 984.138
   0   1  10 19894.5 1039.01
   0   1  10 19810.0 1042.22
   0   1 -10 19096.9 838.655
   0   1 -10 18143.8 1040.34
   0   1  10 20577.8 1048.31
   0   1  10 19011.9 993.507
   0   1 -10 18751.2 1061.62
   0   1  10 19052.8 881.689
   0   1 -10 19417.7 877.020
   0   1 -10 18178.5 903.720
   0   1  10 20536.3 976.478
   0   1  10 19921.4 812.835
   0   1 -11 15406.7 875.967
   0   1  11 16402.2 744.038
   0   1  11 16320.6 918.630
   0   1 -11 16030.0 1023.90
   0   1  11 16018.2 972.113
   0   1  11 15592.9 884.194
   0   1 -11 16003.5 787.119
   0   1  11 14453.9 944.399
   0   1  11 14554.3 804.762
   0   1  11 16137.0 984.891
   0   1  11 16428.8 967.883
   0   1 -11 15522.9 1013.48
   0   1  11 15019.0 735.370
   0   1  11 15602.0 963.793
   0   1 -11 15462.0 1008.56
   0   1  11 15407.7 965.008
   0   1 -11 16174.1 826.211
   0   1 -11 14870.4 987.905
   0   1 -11 13945.1 975.221
   0   1 -12 10623.0 888.384
   0   1  12 11720.7 897.463
   0   1 -12 11132.9 906.738
   0   1  12 9114.04 732.485
   0   1 -12 7843.11 771.465
   0   1 -12 10155.5 863.311
   0   1  12 10159.6 627.172
   0   1  12 11019.5 627.860
   0   1 -12 10840.6 906.550
   0   1  12 10460.4 782.161
   0   1 -12 12881.1 772.656
   0   1 -12 11145.1 774.706
   0   1  12 11013.3 729.009
   0   1  12 11961.7 873.376
   0   1 -12 11551.7 682.195
   0   1  12 9977.50 820.840
   0   1  12 10410.1 844.080
   0   1  12 9315.99 791.227
   0   1  12 10733.4 845.967
   0   1 -13 8871.86 851.540
   0   1 -13 9367.47 889.776
   0   1  13 9386.81 851.687
   0   1  13 8279.39 807.368
   0   1 -13 9003.40 875.647
   0   1  13 8950.25 831.471
   0   1 -13 10668.6 931.650
   0   1 -13 9408.01 696.710
   0   1  13 8179.74 798.420
   0   1 -13 9112.99 869.958
   0   1 -13 11208.4 835.102
   0   1  13 9549.92 838.108
   0   1  13 8670.50 821.622
   0   1  13 9393.94 766.477
   0   1  13 9319.31 771.774
   0   1 -14 6996.43 634.885
   0   1 -14 7210.58 703.317
   0   1  14 7189.73 767.012
   0   1  14 8253.10 771.012
   0   1 -14 7233.97 832.555
   0   1  14 6833.07 772.038
   0   1  14 7495.09 794.816
   0   1  14 6760.28 770.077
   0   1 -14 6462.25 802.124
   0   1 -14 6157.69 781.016
   0   1 -14 5844.05 767.241
   0   1 -14 6767.03 805.975
   0   1  14 5903.80 651.415
   0   1  14 6492.07 753.880
   0   1  14 6129.23 727.653
   0   1  15 9935.88 958.971
   0   1  15 10266.9 966.820
   0   1 -15 8714.29 960.034
   0   1  15 8476.86 813.684
   0   1 -15 10269.6 1014.98
   0   1 -15 10649.3 1015.59
   0   1  15 11364.7 980.527
   0   1 -15 9789.34 1005.01
   0   1  15 10193.9 960.825
   0   1 -15 10406.8 1039.01
   0   1 -15 10629.8 886.273
   0   1  15 8622.66 913.536
   0   1  15 11953.5 965.618
   0   1  15 12095.5 1047.74
   0   1  16 1397.69 395.428
   0   1 -16 1107.75 376.528
   0   1 -16 1043.76 460.017
   0   1  16 1183.39 394.500
   0   1 -16 1476.56 508.856
   0   1  16 871.661 416.277
   0   1  16 1184.74 424.062
   0   1 -16 492.466 404.695
   0   1 -16 1045.96 475.972
   0   1 -16 1473.05 530.216
   0   1  16 1792.34 503.831
   0   1  16 2091.00 504.505
   0   1  16 1380.98 426.561
   0   1  16 1228.44 412.407
   0   1 -17 701.963 345.533
   0   1  17 536.366 308.317
   0   1  17 1347.66 417.306
   0   2   0 213063. 3799.23
   0   2   0 216959. 3630.34
   0   2   0 226296. 3631.04
   0   2   0 213580. 3839.06
   0   2   0 223245. 3635.38
   0   2   0 214009. 3811.31
   0   2   0 221694. 3628.26
   0   2   0 213373. 3700.31
   0   2   0 222259. 3629.25
   0   2   0 214607. 3776.66
   0   2   0 209388. 3764.44
   0   2   0 223150. 3630.67
   0   2   0 219861. 3771.69
   0   2   0 214172. 3830.94
   0   2   0 221769. 3630.53
   0   2   0 225529. 3625.82
   0   2   0 222988. 3792.99
   0   2   0 222976. 3631.00
   0   2   0 220505. 3750.40
   0   2   0 218453. 3629.41
   0   2   1 190779. 3382.68
   0   2  -1 193653. 3277.32
   0   2   1 192037. 3161.94
   0   2  -1 188336. 3275.03
   0   2  -1 185460. 3341.98
   0   2   1 194126. 3361.94
   0   2   1 190052. 3165.71
   0   2  -1 185453. 3339.73
   0   2  -1 195036. 3281.06
   0   2  -1 195766. 3270.78
   0   2  -1 189686. 3275.87
   0   2  -1 187545. 3278.12
   0   2   1 192172. 3162.81
   0   2   1 191669. 3280.93
   0   2  -1 195960. 3279.45
   0   2   1 193162. 3164.97
   0   2  -1 185091. 3369.53
   0   2   1 188242. 3164.59
   0   2   1 190774. 3166.03
   0   2   1 192798. 3158.23
   0   2  -1 184766. 3350.55
   0   2   1 184570. 3378.42
   0   2  -1 184951. 3381.53
   0   2  -1 194475. 3398.36
   0   2   1 193117. 3164.02
   0   2   1 189266. 3344.44
   0   2   1 194570. 3168.59
   0   2  -1 194249. 3367.14
   0   2  -1 195348. 3279.05
   0   2  -1 189176. 3277.05
   0   2  -1 196140. 3283.21
   0   2  -1 192594. 3276.45
   0   2   1 183500. 3376.02
   0   2   1 189132. 3361.41
   0   2  -1 187227. 3255.15
   0   2  -1 195411. 3285.10
   0   2  -1 193126. 3279.46
   0   2  -1 196841. 3358.25
   0   2   1 195741. 3327.94
   0   2  -2 198508. 3454.56
   0   2   2 192310. 3477.34
   0   2   2 192362. 3432.66
   0   2  -2 190219. 3437.45
   0   2  -2 188026. 3450.67
   0   2  -2 201719. 3460.23
   0   2   2 186039. 3429.93
   0   2   2 197179. 3406.90
   0   2   2 197658. 3319.21
   0   2   2 201183. 3323.25
   0   2  -2 192391. 3453.47
   0   2  -2 189897. 3502.59
   0   2   2 195996. 3308.57
   0   2  -2 195685. 3453.71
   0   2   2 205437. 3450.45
   0   2  -2 185670. 3417.89
   0   2  -2 192142. 3454.35
   0   2  -2 191180. 3370.06
   0   2  -2 202772. 3462.71
   0   2  -2 193559. 3453.58
   0   2   2 188564. 3465.41
   0   2   2 200436. 3318.96
   0   2  -2 193382. 3450.96
   0   2   2 200814. 3311.48
   0   2  -2 187807. 3457.23
   0   2  -2 191967. 3361.61
   0   2   2 197612. 3318.22
   0   2  -2 197725. 3279.05
   0   2   2 200234. 3319.63
   0   2   2 194636. 3441.40
   0   2  -2 188397. 3435.83
   0   2   2 198429. 3312.01
   0   2  -2 201073. 3463.86
   0   2  -2 194306. 3400.94
   0   2   2 187277. 3457.84
   0   2   2 190161. 3311.78
   0   2   2 193493. 3314.88
   0   2   2 191752. 3315.70
   0   2  -2 199109. 3455.12
   0   2   2 187128. 3462.40
   0   2  -3 6301.21 298.030
   0   2   3 6721.78 305.128
   0   2   3 5285.71 313.820
   0   2   3 5950.74 290.361
   0   2   3 6602.93 300.210
   0   2  -3 6473.47 187.093
   0   2   3 5728.09 284.082
   0   2   3 6200.39 231.027
   0   2   3 6415.69 316.279
   0   2  -3 6194.17 292.315
   0   2  -3 6685.32 364.369
   0   2  -3 6189.35 352.690
   0   2  -3 6057.01 283.921
   0   2   3 5709.76 336.260
   0   2  -3 6376.02 359.293
   0   2  -3 6912.59 371.729
   0   2  -3 6132.28 298.139
   0   2   3 5995.33 293.424
   0   2  -3 6739.52 206.746
   0   2  -3 6798.85 366.002
   0   2   3 5855.95 286.984
   0   2  -3 5940.31 345.029
   0   2   3 6046.82 290.881
   0   2   3 6062.83 328.988
   0   2   3 6234.82 293.770
   0   2   3 5656.91 285.841
   0   2  -3 6105.95 318.155
   0   2   3 7222.16 306.309
   0   2   3 6028.50 343.540
   0   2   3 5943.52 294.525
   0   2   4 39405.2 1004.05
   0   2   4 35751.1 892.355
   0   2  -4 39310.8 962.787
   0   2  -4 39056.4 911.069
   0   2   4 39027.4 988.844
   0   2  -4 39473.8 1105.79
   0   2   4 39677.5 1005.77
   0   2  -4 37652.3 1050.61
   0   2   4 38223.6 994.894
   0   2   4 36890.2 974.820
   0   2  -4 39684.2 796.436
   0   2  -4 40025.1 1108.23
   0   2   4 37997.2 1006.39
   0   2   4 38569.7 804.046
   0   2  -4 37318.0 985.699
   0   2   4 38857.2 1070.39
   0   2   4 37055.5 1049.09
   0   2   4 39667.5 1001.43
   0   2  -4 39107.5 731.404
   0   2  -4 39927.8 1107.12
   0   2  -4 39172.3 1103.41
   0   2  -4 40737.7 1115.12
   0   2   4 38562.2 1003.90
   0   2  -5 27255.0 969.018
   0   2   5 29136.3 953.112
   0   2   5 28891.5 871.304
   0   2  -5 26958.0 964.418
   0   2  -5 27619.8 972.151
   0   2   5 28205.3 922.927
   0   2   5 28889.1 891.977
   0   2  -5 28056.5 721.401
   0   2  -5 27654.9 552.424
   0   2  -5 29264.5 689.286
   0   2   5 27007.7 713.891
   0   2  -5 28574.2 839.016
   0   2  -5 27349.9 849.168
   0   2  -5 26399.5 888.159
   0   2   5 28494.8 656.696
   0   2   5 29679.5 902.009
   0   2   5 27986.0 853.707
   0   2   5 27251.3 874.706
   0   2   5 30307.0 673.100
   0   2   5 28035.2 845.335
   0   2   5 27810.1 880.489
   0   2  -5 28014.2 975.836
   0   2   5 27138.6 877.739
   0   2  -5 27378.4 968.795
   0   2   6 5431.16 401.448
   0   2   6 5108.45 401.457
   0   2   6 5412.90 387.877
   0   2   6 5394.44 366.682
   0   2  -6 6023.15 477.746
   0   2   6 5376.15 267.013
   0   2  -6 5611.77 181.688
   0   2   6 5196.35 357.929
   0   2   6 5890.11 274.251
   0   2  -6 6564.38 494.943
   0   2   6 5906.68 461.702
   0   2  -6 6116.79 276.906
   0   2  -6 5626.17 409.654
   0   2   6 5606.44 257.973
   0   2  -6 6342.19 387.756
   0   2  -6 5485.49 460.671
   0   2  -6 5336.39 458.131
   0   2   6 5541.43 422.905
   0   2  -6 4705.72 351.687
   0   2   6 5546.05 404.678
   0   2  -6 6763.95 505.769
   0   2   6 5060.47 396.118
   0   2  -7 15161.5 669.884
   0   2  -7 16130.1 823.882
   0   2   7 15729.0 461.247
   0   2  -7 15633.5 812.763
   0   2  -7 15077.6 797.049
   0   2   7 15713.6 530.643
   0   2  -7 15695.8 811.848
   0   2   7 15667.7 658.390
   0   2   7 15362.9 738.521
   0   2  -7 15152.2 450.176
   0   2   7 15441.4 766.848
   0   2   7 14991.2 491.997
   0   2   7 16909.0 759.698
   0   2   7 16865.0 723.184
   0   2  -7 16244.8 685.460
   0   2   7 15407.9 740.811
   0   2  -7 13562.8 769.359
   0   2   7 15692.5 746.134
   0   2  -7 14484.5 361.644
   0   2  -7 15285.3 700.208
   0   2   7 15432.3 734.883
   0   2   7 14596.1 634.773
   0   2  -8 5188.71 530.487
   0   2   8 5589.52 485.289
   0   2   8 5433.30 512.709
   0   2   8 5528.23 331.405
   0   2  -8 5019.83 502.727
   0   2  -8 5557.03 196.356
   0   2   8 6103.71 501.969
   0   2   8 5535.50 401.382
   0   2   8 5229.21 392.761
   0   2   8 5946.55 503.334
   0   2  -8 6088.77 566.055
   0   2  -8 6094.34 450.940
   0   2   8 6026.78 493.819
   0   2   8 5803.88 466.101
   0   2  -8 5664.39 427.282
   0   2   8 6189.92 499.026
   0   2  -8 5665.44 548.038
   0   2  -8 5622.84 545.470
   0   2  -8 4932.14 430.756
   0   2   9 38001.5 1362.83
   0   2   9 36708.7 1375.06
   0   2   9 38709.4 1401.75
   0   2   9 36700.7 1367.21
   0   2  -9 36244.9 1219.24
   0   2  -9 37842.3 1493.16
   0   2   9 36963.9 1366.05
   0   2  -9 36609.2 1464.97
   0   2   9 39589.4 1213.42
   0   2  -9 35099.4 1441.04
   0   2  -9 36520.1 1464.72
   0   2   9 38297.1 1425.93
   0   2  -9 36714.7 1467.34
   0   2   9 36222.4 1365.14
   0   2   9 37818.4 1177.93
   0   2   9 39231.7 1332.54
   0   2  -9 36414.9 1257.45
   0   2   9 39445.7 1065.23
   0   2  -9 36220.0 1255.49
   0   2 -10 1081.79 274.292
   0   2  10 1966.76 373.034
   0   2  10 2270.46 432.334
   0   2 -10 2152.85 335.051
   0   2 -10 1628.48 285.557
   0   2  10 2259.87 397.829
   0   2  10 1809.07 270.983
   0   2  10 2410.86 380.642
   0   2  10 2286.53 402.664
   0   2  10 2156.07 373.133
   0   2 -10 1615.22 407.422
   0   2 -10 1258.72 330.832
   0   2 -10 1056.37 362.709
   0   2  10 1571.86 346.334
   0   2  10 2056.94 381.925
   0   2  10 1914.37 236.067
   0   2 -10 2152.02 420.791
   0   2 -10 2207.29 417.125
   0   2 -11 1113.34 367.145
   0   2 -11 888.498 348.320
   0   2 -11 1657.01 310.010
   0   2 -11 1252.56 362.359
   0   2  11 1366.92 335.106
   0   2  11 1565.70 357.110
   0   2 -11 1644.11 309.333
   0   2 -11 958.878 346.547
   0   2 -11 1069.26 278.905
   0   2  11 1313.09 336.791
   0   2  11 1866.78 353.537
   0   2  11 1523.84 356.216
   0   2  11 1657.88 282.389
   0   2  11 1807.55 379.069
   0   2  11 1726.07 245.307
   0   2  11 1839.44 371.891
   0   2  11 1927.26 374.971
   0   2 -11 725.745 305.599
   0   2 -12 52.2497 216.828
   0   2  12 54.7486 160.139
   0   2  12-117.540 236.994
   0   2  12 266.061 289.625
   0   2 -12 84.8055 176.518
   0   2 -12-101.398 208.124
   0   2  12-156.446 245.327
   0   2 -12 228.143 350.642
   0   2 -12 118.493 315.095
   0   2  12 378.427 237.264
   0   2 -12-12.5836 297.518
   0   2  12-140.766 272.302
   0   2  12 140.290 248.487
   0   2 -12 447.276 304.368
   0   2  12-29.4735 242.675
   0   2  12-38.5214 253.133
   0   2 -12-0.64181 289.400
   0   2  13 378.686 307.330
   0   2 -13 715.891 345.168
   0   2  13 856.764 340.021
   0   2 -13 328.466 260.497
   0   2  13 426.941 296.829
   0   2 -13 446.952 404.601
   0   2 -13 665.526 351.839
   0   2 -13 467.744 336.519
   0   2  13 437.620 263.105
   0   2 -13 365.581 218.101
   0   2  13 299.424 251.482
   0   2 -13 415.541 378.436
   0   2  13 350.197 328.919
   0   2  13 625.169 313.929
   0   2  13 677.553 316.481
   0   2 -14 3889.83 536.266
   0   2  14 4608.43 582.857
   0   2  14 4007.82 613.548
   0   2 -14 3844.70 649.418
   0   2 -14 4071.09 496.097
   0   2 -14 5304.12 723.894
   0   2  14 3336.29 578.581
   0   2  14 4830.44 642.252
   0   2 -14 4169.61 634.553
   0   2  14 3749.34 536.748
   0   2  14 4347.72 626.723
   0   2 -14 4957.50 709.601
   0   2 -14 4310.32 652.449
   0   2  14 4327.62 629.058
   0   2  14 5035.36 655.265
   0   2  15 1522.47 401.777
   0   2  15 1547.25 455.209
   0   2  15 1213.85 397.236
   0   2 -15 1306.32 395.992
   0   2 -15 1175.19 436.850
   0   2  15 1177.88 456.944
   0   2 -15 1636.82 459.901
   0   2 -15 1004.31 394.291
   0   2  15 1413.83 452.016
   0   2  15 1755.72 485.130
   0   2 -15 305.934 325.952
   0   2  15 1205.90 420.360
   0   2  15 1002.88 347.079
   0   2 -15 1131.93 435.071
   0   2  16 920.746 397.091
   0   2 -16 1178.52 441.917
   0   2 -16 1682.05 520.724
   0   2 -16 658.482 400.210
   0   2  16 50.6482 297.732
   0   2 -16 1330.98 414.726
   0   2  16 1682.55 496.948
   0   2 -16 1036.79 441.411
   0   2  16 878.500 341.048
   0   2  16 1125.57 415.967
   0   2  16 1713.40 493.008
   0   2  16 1324.59 443.129
   0   2  16 523.702 288.042
   0   2 -16 1101.67 470.231
   0   2 -17 4599.05 646.636
   0   3   0 127.281 144.925
   0   3   0 19.9303 50.3333
   0   3   0 71.4110 51.2326
   0   3   0 45.4453 58.8330
   0   3   0 15.1218 123.223
   0   3   0 61.9592 96.7136
   0   3   0 182.292 147.514
   0   3   0 78.5810 58.2293
   0   3   0 34.2741 66.5474
   0   3   0 56.2251 56.3254
   0   3   0 35.0916 57.5842
   0   3   0 112.214 59.6145
   0   3   0 54.9449 108.095
   0   3   0 8.74095 105.862
   0   3   0 71.5095 50.5925
   0   3   0 78.6621 54.1380
   0   3   0-117.230 142.320
   0   3   0 48.9746 52.8693
   0   3   0 62.1676 50.2599
   0   3   0 79.8246 61.3715
   0   3   1 11654.0 500.973
   0   3  -1 11446.3 383.663
   0   3   1 11718.3 300.190
   0   3  -1 12023.7 388.982
   0   3  -1 11118.3 417.583
   0   3   1 11561.6 298.046
   0   3  -1 11847.5 393.266
   0   3  -1 11875.6 385.713
   0   3  -1 11868.1 512.798
   0   3   1 11727.9 299.361
   0   3   1 11956.8 302.754
   0   3   1 11465.5 454.881
   0   3  -1 11203.6 381.207
   0   3  -1 10921.1 449.676
   0   3   1 11509.6 504.755
   0   3   1 11087.7 386.942
   0   3  -1 12084.7 389.126
   0   3  -1 11783.3 385.372
   0   3   1 11648.0 300.485
   0   3  -1 12265.4 388.831
   0   3   1 12461.1 507.028
   0   3   1 11613.4 298.932
   0   3   1 11969.1 481.585
   0   3   1 11738.7 302.343
   0   3   1 11544.5 448.494
   0   3  -1 11307.3 471.548
   0   3  -1 11497.3 478.913
   0   3   1 11841.8 299.778
   0   3  -1 11245.9 376.017
   0   3  -1 11042.7 488.372
   0   3  -1 11086.4 379.356
   0   3  -1 12077.3 388.897
   0   3  -1 12132.8 387.536
   0   3  -1 11625.7 386.016
   0   3   1 12423.8 492.440
   0   3   1 11462.7 301.682
   0   3  -1 11781.9 497.862
   0   3   2 134559. 2563.31
   0   3  -2 145625. 2589.37
   0   3   2 135681. 2381.39
   0   3  -2 137919. 2672.59
   0   3   2 130327. 2666.69
   0   3  -2 138245. 2576.63
   0   3  -2 137668. 2614.21
   0   3  -2 137226. 2573.93
   0   3  -2 144389. 2581.64
   0   3   2 131824. 2631.04
   0   3   2 136301. 2666.70
   0   3  -2 139180. 2484.96
   0   3  -2 138190. 2513.82
   0   3   2 136222. 2658.30
   0   3  -2 140123. 2578.07
   0   3   2 138930. 2386.13
   0   3  -2 137552. 2712.16
   0   3  -2 137328. 2570.74
   0   3  -2 140158. 2584.88
   0   3   2 132165. 2383.17
   0   3  -2 139472. 2579.40
   0   3  -2 136318. 2646.35
   0   3   2 138686. 2385.80
   0   3  -2 136021. 2659.28
   0   3   2 132220. 2656.28
   0   3  -2 144618. 2586.58
   0   3   2 134797. 2371.92
   0   3   2 134486. 2384.07
   0   3  -2 131888. 2628.67
   0   3   2 134057. 2575.75
   0   3   2 134909. 2377.67
   0   3   2 133979. 2379.74
   0   3  -2 144284. 2578.77
   0   3  -2 135481. 2568.96
   0   3   2 137894. 2383.99
   0   3   3 9183.11 341.609
   0   3  -3 8870.57 447.354
   0   3   3 8458.41 424.649
   0   3   3 8709.93 458.569
   0   3  -3 8502.92 435.861
   0   3   3 8710.25 456.346
   0   3  -3 8606.10 315.686
   0   3   3 7828.32 325.924
   0   3  -3 8932.99 445.480
   0   3  -3 9245.86 445.571
   0   3  -3 8915.85 409.846
   0   3  -3 8585.61 480.132
   0   3   3 8822.90 432.104
   0   3   3 9142.57 350.533
   0   3   3 8763.80 342.288
   0   3   3 9133.37 349.106
   0   3   3 8671.23 338.507
   0   3  -3 8357.09 429.381
   0   3   3 8584.47 340.533
   0   3   3 9251.94 419.772
   0   3  -3 8200.97 432.924
   0   3   3 9021.29 343.298
   0   3   3 8931.40 345.229
   0   3   3 8557.67 340.613
   0   3  -3 8904.66 443.722
   0   3  -3 8842.92 442.852
   0   3   4 253483. 4702.73
   0   3  -4 253917. 4495.62
   0   3   4 254983. 4650.82
   0   3   4 259326. 4475.96
   0   3   4 252057. 4477.76
   0   3   4 258076. 4485.79
   0   3  -4 251428. 4693.29
   0   3  -4 252706. 4694.67
   0   3   4 251968. 4548.24
   0   3  -4 246166. 4591.80
   0   3  -4 248318. 4722.25
   0   3   4 260102. 4339.07
   0   3  -4 245870. 4651.82
   0   3  -4 253205. 4693.91
   0   3   4 253470. 4470.31
   0   3   4 254369. 4480.63
   0   3  -4 250038. 4695.05
   0   3  -4 253712. 4515.07
   0   3   4 261778. 4580.61
   0   3   4 245364. 4643.19
   0   3  -4 257794. 4264.26
   0   3   4 252887. 4664.78
   0   3  -4 251616. 4693.86
   0   3  -4 250777. 4553.66
   0   3  -5 7669.60 441.431
   0   3   5 7804.19 459.050
   0   3   5 7759.16 465.842
   0   3   5 8325.27 508.671
   0   3  -5 7634.86 396.064
   0   3  -5 7765.34 504.698
   0   3  -5 7771.88 501.412
   0   3   5 7778.50 494.837
   0   3  -5 7184.15 397.643
   0   3   5 8131.55 432.251
   0   3   5 7658.96 415.538
   0   3  -5 8482.75 256.685
   0   3  -5 7997.14 511.101
   0   3  -5 7517.18 396.319
   0   3   5 7745.91 417.745
   0   3  -5 7801.81 252.926
   0   3  -5 8480.85 519.684
   0   3   5 8440.03 452.954
   0   3  -5 7323.98 483.501
   0   3   5 8739.14 316.497
   0   3   5 7487.71 415.846
   0   3   5 7686.13 396.972
   0   3  -5 7405.78 504.197
   0   3   5 8034.40 431.531
   0   3  -5 7638.46 481.792
   0   3   6 46023.6 1291.66
   0   3   6 47531.0 1314.04
   0   3   6 45006.1 1394.53
   0   3  -6 47952.0 1467.70
   0   3  -6 47922.3 1469.22
   0   3   6 49521.3 1325.85
   0   3   6 46969.1 1415.67
   0   3   6 48410.0 1325.90
   0   3   6 50009.3 1027.08
   0   3  -6 48927.4 1481.01
   0   3  -6 47950.8 1468.88
   0   3   6 50347.4 1335.63
   0   3  -6 47476.8 1411.76
   0   3  -6 48914.8 1276.35
   0   3   6 46098.7 1326.16
   0   3  -6 44967.1 871.099
   0   3   6 48521.4 1337.29
   0   3  -6 49885.5 1486.82
   0   3   6 47693.8 1185.03
   0   3  -6 48460.2 1188.57
   0   3  -6 49398.0 1207.79
   0   3  -6 49699.3 1004.99
   0   3  -6 47614.9 1318.12
   0   3   7 32440.1 1093.51
   0   3   7 34403.3 1131.79
   0   3  -7 32090.5 1235.81
   0   3  -7 34626.6 1275.48
   0   3   7 34232.9 1136.72
   0   3  -7 33963.3 1073.75
   0   3   7 33466.4 1099.45
   0   3  -7 34104.9 930.252
   0   3  -7 32062.3 1082.96
   0   3   7 34539.2 1139.82
   0   3   7 34390.7 1119.38
   0   3   7 34571.2 1232.87
   0   3   7 32670.2 1198.42
   0   3  -7 34576.8 1190.75
   0   3  -7 34386.6 1275.92
   0   3   7 35974.7 814.976
   0   3   7 33354.2 1127.89
   0   3   7 33277.7 923.001
   0   3  -7 33283.5 974.813
   0   3  -7 30360.4 1207.06
   0   3  -7 34773.0 1284.66
   0   3  -7 35210.8 837.928
   0   3   8 44032.4 1343.73
   0   3   8 45064.9 1485.44
   0   3   8 46337.5 1109.41
   0   3  -8 41226.7 1539.87
   0   3   8 43926.0 1411.19
   0   3  -8 45900.1 1097.39
   0   3   8 45299.3 1429.39
   0   3   8 44740.8 1003.98
   0   3  -8 44305.7 1353.09
   0   3  -8 45731.7 1206.20
   0   3  -8 43560.9 1435.58
   0   3  -8 42038.6 1543.42
   0   3   8 44058.4 1421.62
   0   3  -8 41932.1 1541.74
   0   3   8 45544.3 1365.90
   0   3  -8 44087.2 1335.28
   0   3   8 43281.0 1501.42
   0   3  -8 42468.4 1542.08
   0   3  -8 45141.4 1586.48
   0   3   8 43524.0 1408.35
   0   3   8 46342.0 1411.57
   0   3  -9 3197.20 362.723
   0   3  -9 3066.19 467.457
   0   3   9 3319.10 372.221
   0   3   9 3447.87 390.214
   0   3  -9 2836.29 449.591
   0   3   9 2878.41 389.596
   0   3   9 2843.12 379.219
   0   3   9 3069.87 398.455
   0   3   9 2785.35 394.162
   0   3  -9 3361.99 473.216
   0   3  -9 3364.44 475.490
   0   3   9 2420.11 313.677
   0   3  -9 3153.96 285.261
   0   3   9 3180.61 409.543
   0   3  -9 3745.56 386.427
   0   3  -9 2625.44 372.729
   0   3   9 3187.53 400.326
   0   3   9 3126.60 449.890
   0   3  -9 2400.73 430.605
   0   3  10 25531.0 1158.11
   0   3 -10 26274.8 895.290
   0   3  10 27734.4 1209.31
   0   3  10 26535.2 1052.50
   0   3  10 23324.0 1139.46
   0   3  10 28048.1 1158.68
   0   3 -10 23684.9 1238.58
   0   3  10 25741.2 1039.26
   0   3  10 26011.5 1238.66
   0   3  10 25561.4 1158.58
   0   3 -10 24023.7 1095.88
   0   3 -10 24672.1 1257.27
   0   3  10 26320.7 1175.59
   0   3 -10 24419.3 1254.05
   0   3 -10 26594.8 1076.36
   0   3 -10 25575.8 1287.23
   0   3 -10 26138.8 1086.46
   0   3  10 26560.1 1172.49
   0   3 -10 26059.7 1289.22
   0   3  11 11488.0 693.242
   0   3 -11 10316.1 856.518
   0   3 -11 11429.7 741.185
   0   3 -11 10112.4 847.254
   0   3  11 10494.2 772.949
   0   3  11 12209.5 843.333
   0   3  11 11044.6 797.108
   0   3 -11 10869.7 711.605
   0   3  11 10388.5 773.762
   0   3  11 12350.1 832.239
   0   3  11 11388.1 811.813
   0   3 -11 11042.6 754.457
   0   3  11 11931.8 864.225
   0   3  11 11924.3 778.449
   0   3 -11 9978.45 848.184
   0   3 -11 12017.7 912.422
   0   3 -11 10744.3 869.141
   0   3 -12 9610.57 728.477
   0   3  12 9021.27 716.063
   0   3  12 9632.56 789.742
   0   3  12 9570.74 791.014
   0   3 -12 8906.04 672.884
   0   3  12 9970.21 838.368
   0   3  12 8799.21 747.168
   0   3  12 9366.41 778.601
   0   3  12 8066.16 735.105
   0   3 -12 9360.24 873.892
   0   3 -12 10273.5 910.948
   0   3 -12 9321.63 708.975
   0   3 -12 9756.18 872.070
   0   3 -12 9724.55 882.007
   0   3  12 10000.5 669.463
   0   3  12 9073.91 773.080
   0   3 -12 8996.54 846.001
   0   3 -13 29619.1 1610.96
   0   3 -13 30954.9 1646.77
   0   3 -13 30630.7 1638.01
   0   3 -13 32166.7 1404.62
   0   3 -13 28786.9 1290.42
   0   3  13 29676.4 1388.06
   0   3 -13 31907.9 1648.94
   0   3 -13 30777.8 1636.05
   0   3  13 32060.1 1528.47
   0   3  13 31177.0 1510.86
   0   3  13 31462.5 1502.14
   0   3  13 29775.2 1469.90
   0   3  13 29370.1 1518.93
   0   3  13 28546.6 1451.30
   0   3  13 29071.5 1465.18
   0   3  14 667.179 296.043
   0   3 -14 674.289 265.465
   0   3 -14 678.399 378.868
   0   3 -14 860.443 343.978
   0   3 -14 1138.41 462.606
   0   3  14 660.636 345.883
   0   3  14 1017.51 374.476
   0   3 -14 994.586 449.858
   0   3  14 990.692 383.821
   0   3  14 1298.04 421.031
   0   3 -14 942.155 408.573
   0   3  14 1331.02 410.213
   0   3  14 631.082 345.806
   0   3 -14 419.939 291.262
   0   3  14-169.628 292.453
   0   3 -15 363.048 320.599
   0   3 -15 285.498 335.709
   0   3  15-6.40578 278.417
   0   3  15 750.207 415.291
   0   3  15-168.105 295.345
   0   3  15 767.612 319.595
   0   3  15-3.03080 263.823
   0   3 -15 200.551 253.251
   0   3  15 28.3019 258.004
   0   3  15 221.767 283.278
   0   3 -15 1019.28 474.051
   0   3 -15 103.078 315.400
   0   3 -15-148.076 305.453
   0   3  15 28.0218 248.757
   0   3  16 2184.83 482.291
   0   3  16 2416.00 540.092
   0   3  16 1928.22 464.058
   0   3  16 2635.86 526.570
   0   3 -16 2287.72 462.590
   0   3  16 3170.43 590.696
   0   3  16 2977.31 546.133
   0   4   0 53507.2 1380.94
   0   4   0 54776.2 1074.36
   0   4   0 53974.0 1071.79
   0   4   0 53246.0 1079.90
   0   4   0 54711.6 1077.57
   0   4   0 53175.6 1310.63
   0   4   0 53280.7 1064.25
   0   4   0 52068.2 1073.79
   0   4   0 54761.6 1071.51
   0   4   0 55142.8 1070.51
   0   4   0 49925.6 1400.28
   0   4   0 53382.5 1067.32
   0   4   0 53620.7 1273.35
   0   4   0 53626.8 1312.04
   0   4   0 54615.6 1075.50
   0   4   0 53842.5 1068.82
   0   4   0 53832.4 1067.67
   0   4   0 54299.0 1365.16
   0   4   0 53758.5 1414.53
   0   4  -1 28440.3 704.690
   0   4   1 28381.9 592.317
   0   4  -1 28551.1 717.794
   0   4   1 27310.0 724.744
   0   4   1 27679.3 589.955
   0   4  -1 28629.2 713.004
   0   4  -1 27108.6 594.595
   0   4   1 26877.5 924.263
   0   4   1 28486.0 594.956
   0   4  -1 27210.0 710.230
   0   4   1 27651.2 593.284
   0   4   1 27556.2 589.529
   0   4   1 27347.5 596.937
   0   4  -1 27882.4 711.522
   0   4   1 26907.9 881.335
   0   4   1 27702.3 596.902
   0   4   1 27952.3 594.308
   0   4  -1 26631.0 705.856
   0   4  -1 28021.3 819.997
   0   4  -1 28648.9 720.221
   0   4   1 26433.1 902.932
   0   4  -1 27338.9 709.423
   0   4  -1 28830.9 718.199
   0   4  -1 26523.1 879.995
   0   4   1 27414.9 841.724
   0   4   1 27440.3 595.001
   0   4  -1 27578.1 888.756
   0   4  -1 27642.0 934.203
   0   4  -1 26905.4 846.794
   0   4   1 27806.7 596.601
   0   4   1 26785.8 923.231
   0   4  -1 28693.7 714.916
   0   4   1 27269.6 840.318
   0   4  -1 27917.8 791.208
   0   4  -1 27171.3 707.969
   0   4   1 27449.6 875.276
   0   4  -1 28261.7 716.211
   0   4   1 28318.6 592.082
   0   4   2 73518.1 1374.35
   0   4  -2 72241.7 1716.40
   0   4   2 72985.5 1772.58
   0   4  -2 79110.2 1489.38
   0   4  -2 74131.9 1590.47
   0   4   2 75349.5 1369.14
   0   4   2 74452.4 1376.29
   0   4   2 74523.5 1712.23
   0   4  -2 73487.9 1579.98
   0   4   2 73667.1 1778.30
   0   4   2 75130.0 1667.28
   0   4   2 73316.8 1374.11
   0   4  -2 74544.3 1598.11
   0   4   2 73749.8 1375.42
   0   4   2 72112.7 1379.32
   0   4  -2 74480.6 1591.97
   0   4  -2 73387.0 1712.92
   0   4  -2 75128.5 1580.69
   0   4   2 74428.8 1748.47
   0   4  -2 75720.3 1800.15
   0   4   2 74651.3 1603.02
   0   4   2 73240.5 1375.09
   0   4  -2 74628.3 1595.50
   0   4  -2 73100.6 1766.69
   0   4  -2 73793.8 1710.51
   0   4   2 74655.8 1375.28
   0   4   2 74467.5 1374.24
   0   4   3 9071.18 334.416
   0   4   3 8873.88 513.492
   0   4  -3 7938.25 472.244
   0   4  -3 8401.89 497.031
   0   4  -3 9327.95 472.699
   0   4   3 9370.73 466.271
   0   4  -3 8985.27 458.532
   0   4   3 8983.37 338.196
   0   4   3 9667.20 342.959
   0   4   3 9176.20 504.697
   0   4   3 8975.63 527.686
   0   4  -3 8575.13 453.671
   0   4   3 9793.69 346.222
   0   4   3 9817.81 344.407
   0   4   3 8780.67 456.990
   0   4   3 8907.95 334.634
   0   4  -3 8782.51 378.754
   0   4   3 9136.08 337.461
   0   4  -3 9248.14 502.885
   0   4  -3 8348.24 460.499
   0   4   3 9040.06 337.458
   0   4   3 9279.68 335.378
   0   4  -3 8650.25 456.609
   0   4   3 9264.94 337.890
   0   4  -3 8670.46 534.370
   0   4   3 9684.98 526.561
   0   4  -4 6750.27 305.975
   0   4  -4 6168.32 421.091
   0   4   4 6917.22 334.745
   0   4  -4 6561.13 429.044
   0   4  -4 5917.39 474.622
   0   4  -4 6609.22 439.674
   0   4   4 6296.68 400.968
   0   4   4 6545.37 323.103
   0   4   4 7635.78 348.745
   0   4   4 5851.15 442.897
   0   4   4 6711.71 326.542
   0   4  -4 6540.56 435.371
   0   4  -4 6234.61 434.029
   0   4  -4 6292.40 426.567
   0   4   4 6843.52 331.015
   0   4   4 6462.84 327.505
   0   4   4 7124.60 336.229
   0   4   4 6566.21 434.120
   0   4  -4 6603.01 401.936
   0   4   4 6353.10 428.453
   0   4   4 5775.87 443.330
   0   4  -4 6362.08 445.310
   0   4   4 6162.83 322.173
   0   4   4 6605.21 322.589
   0   4  -4 5983.06 415.891
   0   4  -5 58146.9 1178.09
   0   4   5 58159.0 1376.84
   0   4   5 57306.8 1366.38
   0   4  -5 57050.1 1523.77
   0   4  -5 57740.3 1438.82
   0   4  -5 56222.2 1406.89
   0   4   5 57776.9 1568.68
   0   4  -5 55626.9 1569.37
   0   4  -5 57407.9 1578.78
   0   4   5 53321.7 1568.81
   0   4  -5 57503.3 1585.62
   0   4   5 57549.9 1473.78
   0   4  -5 53970.0 1608.08
   0   4  -5 55826.2 1572.76
   0   4  -5 55961.5 1578.23
   0   4   5 56971.0 1566.84
   0   4   5 58725.7 1493.68
   0   4  -5 58980.7 1492.27
   0   4  -5 55495.2 1575.45
   0   4   5 58712.9 1373.92
   0   4   5 56074.8 1370.39
   0   4   5 59674.5 1382.45
   0   4   6 10978.1 545.130
   0   4  -6 11353.5 653.006
   0   4   6 10895.8 538.460
   0   4  -6 10987.9 658.205
   0   4  -6 10864.8 532.680
   0   4   6 11022.2 546.013
   0   4   6 10910.2 534.981
   0   4   6 11156.3 641.893
   0   4   6 10385.9 535.577
   0   4  -6 11936.7 568.832
   0   4  -6 10380.7 529.541
   0   4   6 11857.3 594.341
   0   4  -6 9963.38 632.239
   0   4  -6 10759.1 595.520
   0   4  -6 10302.7 647.280
   0   4  -6 11365.8 338.049
   0   4   6 10203.2 602.061
   0   4   6 9985.43 633.566
   0   4  -6 10587.8 647.555
   0   4  -6 11585.3 687.090
   0   4  -6 11186.9 670.153
   0   4   6 11161.8 405.482
   0   4   7 14686.5 796.902
   0   4  -7 16272.7 668.245
   0   4  -7 14786.5 814.021
   0   4  -7 15280.4 791.293
   0   4   7 15267.3 652.189
   0   4   7 14418.5 744.960
   0   4  -7 14736.3 379.347
   0   4  -7 13639.7 794.640
   0   4   7 14370.8 703.631
   0   4   7 14269.3 679.477
   0   4   7 14268.1 677.712
   0   4  -7 13642.8 797.786
   0   4   7 14631.4 692.203
   0   4  -7 14535.2 677.428
   0   4   7 15036.5 693.131
   0   4  -7 14643.6 815.217
   0   4   7 15129.3 807.251
   0   4  -7 15431.4 742.662
   0   4  -7 14146.6 632.902
   0   4  -7 13430.4 792.044
   0   4  -7 13788.2 802.112
   0   4   7 14537.6 469.702
   0   4  -8 87942.1 2473.68
   0   4  -8 92326.8 2071.11
   0   4  -8 94620.8 2048.90
   0   4   8 93828.0 2318.13
   0   4  -8 87610.9 2369.52
   0   4   8 92574.5 2255.84
   0   4  -8 89009.7 2173.80
   0   4   8 84895.0 2366.35
   0   4  -8 85663.3 2445.08
   0   4   8 91169.2 2249.81
   0   4   8 92092.9 2260.93
   0   4   8 92144.1 2251.51
   0   4  -8 88683.2 2370.67
   0   4  -8 93265.4 2269.33
   0   4   8 85234.7 2377.47
   0   4   8 89523.7 2229.77
   0   4   8 91490.4 2027.49
   0   4  -8 86405.4 2451.94
   0   4  -8 86906.2 2456.04
   0   4   8 85908.4 2237.19
   0   4  -8 84329.5 2431.46
   0   4  -9 11604.7 672.956
   0   4  -9 12156.1 546.253
   0   4  -9 11373.0 575.088
   0   4   9 11169.0 697.463
   0   4   9 11736.9 703.290
   0   4   9 11235.0 779.338
   0   4   9 10793.7 676.995
   0   4   9 11428.6 533.174
   0   4  -9 10618.7 746.552
   0   4  -9 9828.42 774.008
   0   4   9 12129.0 802.125
   0   4  -9 10907.0 793.583
   0   4  -9 11832.5 703.380
   0   4  -9 12532.5 853.612
   0   4  -9 11948.1 828.946
   0   4  -9 11242.9 818.004
   0   4   9 9958.15 654.238
   0   4   9 8917.26 633.938
   0   4  -9 10936.0 751.931
   0   4   9 11983.4 714.651
   0   4   9 11303.7 694.015
   0   4   9 11520.6 700.032
   0   4 -10 5386.35 400.879
   0   4  10 4656.93 491.531
   0   4  10 5129.65 497.540
   0   4  10 5944.50 550.344
   0   4 -10 5275.41 599.847
   0   4 -10 4681.81 566.972
   0   4 -10 4475.14 511.305
   0   4 -10 4822.69 586.592
   0   4 -10 4857.86 594.083
   0   4 -10 4658.91 463.650
   0   4  10 5393.15 515.189
   0   4  10 5020.36 491.977
   0   4  10 3953.51 507.294
   0   4  10 4765.66 567.400
   0   4  10 5164.77 521.723
   0   4  10 4599.60 489.603
   0   4 -10 5075.36 607.494
   0   4 -10 4162.22 524.936
   0   4 -10 4785.52 473.362
   0   4 -11 7675.80 755.889
   0   4  11 8627.53 667.798
   0   4  11 8344.03 682.474
   0   4  11 7190.45 712.720
   0   4 -11 8349.52 786.292
   0   4 -11 8652.93 711.322
   0   4 -11 9323.11 671.684
   0   4 -11 7044.99 728.033
   0   4 -11 7425.68 747.770
   0   4  11 8928.41 765.137
   0   4  11 6559.14 611.609
   0   4  11 8739.59 696.345
   0   4 -11 9002.04 807.568
   0   4  11 8244.63 637.760
   0   4 -11 8919.81 757.403
   0   4  11 9178.45 713.188
   0   4  11 8156.24 683.041
   0   4 -11 7942.51 621.353
   0   4 -12 4501.58 627.243
   0   4 -12 3528.45 561.981
   0   4 -12 4198.57 491.916
   0   4  12 4919.03 563.144
   0   4  12 4046.34 492.251
   0   4 -12 5120.51 524.532
   0   4  12 4140.06 603.503
   0   4  12 4198.69 535.393
   0   4  12 3794.25 505.756
   0   4 -12 4121.49 586.594
   0   4 -12 4700.72 629.704
   0   4 -12 3995.52 598.818
   0   4  12 3714.53 496.036
   0   4  12 3761.51 496.855
   0   4 -12 4105.34 548.449
   0   4  12 4972.97 596.796
   0   4 -13 3144.32 585.029
   0   4  13 2848.48 496.697
   0   4  13 3327.97 513.017
   0   4  13 3968.52 554.389
   0   4 -13 3377.97 454.271
   0   4 -13 4018.07 508.118
   0   4 -13 3399.67 614.303
   0   4  13 3939.39 513.278
   0   4  13 3282.20 513.300
   0   4 -13 3231.78 567.219
   0   4  13 3432.40 508.609
   0   4  13 3243.60 499.876
   0   4  13 3012.87 523.820
   0   4 -13 3567.34 616.179
   0   4 -13 4339.62 651.767
   0   4 -13 4157.09 585.127
   0   4 -14 810.568 307.748
   0   4  14 925.414 378.734
   0   4  14 831.116 331.149
   0   4  14 1426.89 354.019
   0   4  14 1286.05 397.265
   0   4 -14 1841.80 528.361
   0   4  14 974.942 353.388
   0   4 -14 1592.39 498.681
   0   4  14 1213.19 379.578
   0   4  14 1275.53 388.460
   0   4 -14 1115.79 450.926
   0   4 -14 1095.23 329.419
   0   4 -14 618.517 385.118
   0   4 -14 1572.39 472.869
   0   4 -14 1379.49 433.779
   0   4  14 822.922 381.186
   0   4 -15 1896.51 552.830
   0   4  15 1927.49 448.805
   0   4  15 2257.50 489.953
   0   4 -15 1481.41 448.516
   0   4  15 2281.83 482.283
   0   4  15 2027.13 446.597
   0   4 -15 2601.67 550.683
   0   4 -15 2376.50 561.790
   0   4  15 2670.57 555.377
   0   4  15 1913.98 473.891
   0   4  15 1366.75 416.233
   0   4 -15 3499.00 641.439
   0   4  16-349.204 313.977
   0   4  16 360.363 309.947
   0   5   0 102.303 166.163
   0   5   0 235.085 191.475
   0   5   0 222.321 73.2846
   0   5   0 39.7804 53.7676
   0   5   0 56.2113 51.5113
   0   5   0 58.4052 57.2924
   0   5   0 216.889 79.5096
   0   5   0-31.0507 160.033
   0   5   0 146.660 61.2456
   0   5   0 225.043 77.1801
   0   5   0 26.9943 209.080
   0   5   0 163.682 185.582
   0   5   0 63.7166 55.1660
   0   5   0-10.1665 71.9182
   0   5   0 169.005 69.1663
   0   5   0 17.8496 131.777
   0   5   0 243.603 79.7005
   0   5   0 96.4999 59.7162
   0   5   1 25575.4 593.698
   0   5   1 27067.8 1016.93
   0   5   1 26124.2 979.711
   0   5   1 26705.5 593.940
   0   5  -1 28539.4 737.138
   0   5   1 25267.1 736.201
   0   5  -1 27303.6 735.935
   0   5  -1 29650.0 747.307
   0   5   1 26313.6 886.972
   0   5   1 26867.1 964.416
   0   5   1 26845.6 588.604
   0   5   1 27377.0 594.638
   0   5   1 25955.2 893.514
   0   5  -1 27696.7 738.943
   0   5  -1 26300.5 911.302
   0   5  -1 27454.7 1020.82
   0   5  -1 27464.7 890.175
   0   5  -1 28081.5 725.672
   0   5  -1 27814.2 973.436
   0   5   1 26558.7 595.538
   0   5  -1 27641.2 738.555
   0   5  -1 28168.1 739.336
   0   5   1 25949.8 593.804
   0   5   1 27339.6 944.640
   0   5   1 26269.9 592.341
   0   5  -1 25802.2 557.360
   0   5  -1 26510.2 967.300
   0   5  -1 29107.6 739.428
   0   5  -1 28025.7 733.685
   0   5  -1 26725.8 561.275
   0   5   1 28036.6 595.646
   0   5   1 27445.4 591.907
   0   5   1 26828.9 592.667
   0   5  -2 5978.68 335.630
   0   5  -2 5763.70 266.971
   0   5  -2 4834.76 405.725
   0   5  -2 5810.43 340.045
   0   5   2 6037.02 213.424
   0   5   2 5561.55 431.382
   0   5  -2 5846.38 338.722
   0   5   2 5357.32 203.097
   0   5   2 6482.39 467.795
   0   5   2 5683.91 209.125
   0   5   2 5856.61 214.188
   0   5  -2 5899.21 465.400
   0   5  -2 5035.33 349.174
   0   5   2 5444.62 385.997
   0   5   2 5799.97 352.493
   0   5  -2 6673.52 446.516
   0   5   2 5592.75 206.115
   0   5  -2 5494.78 331.862
   0   5   2 5834.17 412.207
   0   5   2 5318.83 449.869
   0   5   2 5796.28 210.105
   0   5   2 5489.79 209.277
   0   5   2 6014.61 480.760
   0   5  -2 6163.16 348.804
   0   5   2 5854.91 214.246
   0   5  -2 5522.06 433.673
   0   5   2 5865.21 209.911
   0   5  -3 33175.6 999.278
   0   5   3 32654.6 753.775
   0   5   3 31892.7 750.531
   0   5   3 34164.0 755.338
   0   5  -3 33872.7 1005.19
   0   5   3 32622.7 757.865
   0   5  -3 33395.8 1106.54
   0   5   3 34053.1 761.312
   0   5   3 31705.8 1122.27
   0   5   3 32184.6 746.741
   0   5  -3 33132.9 936.707
   0   5   3 34140.5 1113.41
   0   5  -3 34431.9 1010.43
   0   5  -3 33461.4 983.323
   0   5  -3 33108.7 1100.06
   0   5   3 32794.8 753.889
   0   5   3 32847.6 755.405
   0   5  -3 34550.6 1012.48
   0   5   3 33065.1 755.029
   0   5  -3 33082.9 1172.48
   0   5   3 32615.2 1002.92
   0   5   3 32492.5 1120.49
   0   5   3 32372.6 1023.53
   0   5  -3 32913.4 1078.18
   0   5   3 32705.1 747.216
   0   5   3 32959.3 1150.74
   0   5  -3 33352.5 1143.41
   0   5   4 61622.9 1690.00
   0   5  -4 59554.5 1596.30
   0   5  -4 61333.5 1609.41
   0   5  -4 62935.1 1622.08
   0   5   4 59994.4 1700.28
   0   5  -4 60271.1 1665.29
   0   5   4 64796.4 1339.70
   0   5   4 62125.4 1327.80
   0   5   4 61991.4 1324.24
   0   5   4 62268.0 1322.73
   0   5  -4 60141.5 1601.56
   0   5  -4 61618.4 1683.31
   0   5   4 62394.8 1322.86
   0   5   4 62402.9 1329.69
   0   5   4 62256.2 1329.28
   0   5   4 59335.4 1677.24
   0   5  -4 59448.1 1598.42
   0   5  -4 62355.1 1407.32
   0   5   4 62510.9 1616.86
   0   5   4 64026.9 1337.58
   0   5  -4 61166.6 1765.73
   0   5   4 61830.4 1588.60
   0   5   4 62970.8 1325.52
   0   5   4 61524.3 1331.67
   0   5  -4 60801.1 1678.70
   0   5   5 8642.10 594.504
   0   5  -5 10319.4 610.649
   0   5   5 9837.72 592.613
   0   5  -5 10671.4 426.096
   0   5   5 9855.80 442.967
   0   5  -5 11220.8 631.713
   0   5  -5 9569.16 590.013
   0   5   5 10661.9 458.808
   0   5   5 9207.92 542.486
   0   5   5 9887.46 452.233
   0   5   5 10599.4 463.979
   0   5  -5 11642.9 642.266
   0   5  -5 10080.1 673.375
   0   5  -5 9815.23 590.468
   0   5  -5 10342.3 621.958
   0   5  -5 9405.78 580.956
   0   5   5 10276.4 642.254
   0   5   5 10472.5 602.824
   0   5  -5 10479.0 568.407
   0   5  -6 605.657 258.580
   0   5  -6 673.687 257.590
   0   5   6 773.759 177.038
   0   5  -6 878.818 248.800
   0   5  -6 835.193 250.515
   0   5   6 870.641 177.450
   0   5   6 846.757 242.900
   0   5  -6 342.031 201.324
   0   5   6 797.217 254.385
   0   5  -6 584.525 230.741
   0   5   6 823.003 216.750
   0   5  -6 512.192 98.5496
   0   5  -6 734.177 212.687
   0   5  -6 742.098 214.428
   0   5   6 761.644 207.793
   0   5  -6 652.872 243.562
   0   5   6 773.267 166.716
   0   5  -6 483.595 214.650
   0   5   6 595.197 227.647
   0   5   6 823.858 176.727
   0   5   7 1958.83 257.300
   0   5  -7 1673.83 303.009
   0   5  -7 1948.61 285.275
   0   5  -7 1655.19 335.719
   0   5  -7 1616.63 307.184
   0   5   7 1499.09 219.881
   0   5  -7 2137.74 349.230
   0   5  -7 1339.64 331.768
   0   5   7 1328.18 255.038
   0   5  -7 2174.15 365.329
   0   5   7 1233.55 292.248
   0   5   7 1543.02 241.132
   0   5   7 1256.01 321.401
   0   5  -7 1523.27 261.314
   0   5  -7 2011.08 359.799
   0   5  -7 1866.53 347.403
   0   5   7 1528.50 317.473
   0   5  -7 1799.03 128.935
   0   5   7 1277.36 217.359
   0   5   7 1833.45 279.956
   0   5  -8 71266.5 2178.75
   0   5   8 75896.2 1936.62
   0   5  -8 68757.5 2161.44
   0   5  -8 72784.9 2195.19
   0   5   8 73186.3 1904.25
   0   5  -8 76113.4 2227.52
   0   5   8 73934.3 1922.49
   0   5  -8 73014.2 2180.88
   0   5  -8 69645.2 1858.72
   0   5   8 77144.8 1912.02
   0   5  -8 72794.4 1860.99
   0   5   8 73793.1 1908.11
   0   5  -8 70608.3 2176.56
   0   5   8 70868.1 1962.69
   0   5  -8 72476.5 2024.92
   0   5   8 74574.1 1925.06
   0   5   8 70149.0 2057.77
   0   5  -8 72422.1 2134.55
   0   5   8 71300.5 2149.67
   0   5   8 71405.3 2133.21
   0   5  -8 72364.0 1911.01
   0   5  -9 7533.85 550.749
   0   5   9 7600.74 614.124
   0   5   9 7799.09 570.643
   0   5   9 6838.65 536.641
   0   5   9 8587.53 715.717
   0   5  -9 7866.85 685.749
   0   5  -9 7724.24 505.583
   0   5  -9 7449.99 682.031
   0   5  -9 7259.60 594.517
   0   5  -9 9306.92 754.329
   0   5  -9 7133.06 675.109
   0   5  -9 8498.62 735.917
   0   5  -9 7530.92 506.841
   0   5  -9 7394.78 654.924
   0   5   9 7004.82 544.729
   0   5  -9 7577.77 698.494
   0   5   9 8140.63 598.638
   0   5   9 7512.51 498.555
   0   5   9 8739.72 595.077
   0   5   9 7244.90 659.317
   0   5   9 7682.72 561.807
   0   5 -10 34983.1 1574.73
   0   5  10 34935.7 1361.15
   0   5 -10 37893.2 1627.64
   0   5 -10 37978.0 1435.79
   0   5  10 38874.7 1423.87
   0   5  10 37384.7 1398.38
   0   5 -10 38531.1 1239.58
   0   5  10 33567.3 1511.36
   0   5 -10 33604.1 1541.63
   0   5 -10 36726.0 1531.16
   0   5  10 34768.4 1519.16
   0   5 -10 38159.7 1367.59
   0   5  10 37613.3 1453.21
   0   5 -10 37053.6 1610.78
   0   5  10 38000.9 1402.93
   0   5  10 37290.3 1400.68
   0   5 -10 38206.9 1647.40
   0   5  10 38149.1 1411.23
   0   5 -10 37496.6 1545.67
   0   5 -11 13186.1 992.656
   0   5  11 11674.9 905.377
   0   5  11 11085.8 779.927
   0   5  11 12047.5 819.370
   0   5  11 11920.7 802.080
   0   5  11 11200.1 779.402
   0   5 -11 12806.1 918.680
   0   5  11 12309.8 820.863
   0   5  11 11037.9 776.518
   0   5  11 12092.4 793.951
   0   5 -11 12050.4 948.303
   0   5 -11 13876.4 1011.46
   0   5  11 11060.3 871.377
   0   5 -11 11025.4 732.499
   0   5 -11 12776.6 982.025
   0   5 -11 12398.2 962.847
   0   5 -11 12201.8 806.507
   0   5 -12 4598.91 601.539
   0   5  12 3891.83 505.135
   0   5 -12 4602.92 667.105
   0   5 -12 4371.70 624.274
   0   5 -12 3596.57 463.442
   0   5  12 3474.28 554.027
   0   5 -12 4941.26 673.487
   0   5  12 4048.35 601.206
   0   5  12 4401.84 530.339
   0   5 -12 4068.54 620.424
   0   5  12 4462.49 523.338
   0   5 -12 3655.71 563.992
   0   5  12 4132.05 512.871
   0   5  12 5112.37 562.585
   0   5  12 4663.87 537.446
   0   5 -12 3769.80 493.745
   0   5  12 3844.49 494.541
   0   5  13 3653.35 503.005
   0   5 -13 3371.80 597.292
   0   5  13 3014.97 489.138
   0   5  13 4163.93 548.597
   0   5 -13 2939.06 556.227
   0   5 -13 4048.18 511.499
   0   5 -13 3829.55 497.644
   0   5  13 4727.09 636.703
   0   5 -13 4582.50 683.679
   0   5  13 2988.97 449.861
   0   5  13 3947.81 542.910
   0   5  13 3382.00 498.201
   0   5 -13 4512.91 640.883
   0   5  13 2868.70 552.176
   0   5 -13 3338.26 587.161
   0   5 -14 4206.08 631.458
   0   5 -14 4520.77 726.075
   0   5 -14 3929.37 682.565
   0   5 -14 4481.25 572.161
   0   5 -14 4749.60 733.128
   0   5  14 4700.00 682.101
   0   5  14 3927.13 612.168
   0   5 -14 5036.70 747.899
   0   5 -15 4767.63 752.255
   0   5  15 5194.27 699.837
   0   6   0 97928.9 1852.31
   0   6   0 101207. 1844.62
   0   6   0 92739.7 2425.68
   0   6   0 100649. 1842.60
   0   6   0 99045.7 1852.47
   0   6   0 95985.4 2276.75
   0   6   0 100256. 1836.30
   0   6   0 94007.4 1844.46
   0   6   0 95226.0 2393.83
   0   6   0 95511.4 2199.55
   0   6   0 95081.4 2263.43
   0   6   0 93147.9 2343.05
   0   6   0 99630.7 1833.41
   0   6   0 97424.6 1852.75
   0   6   0 98207.5 1846.72
   0   6   1 46574.4 921.796
   0   6   1 49635.4 1563.59
   0   6   1 47188.1 916.392
   0   6  -1 47714.9 1094.01
   0   6   1 48007.9 1149.48
   0   6  -1 46274.3 1107.90
   0   6  -1 44995.5 1514.87
   0   6  -1 46439.4 1392.15
   0   6  -1 49675.7 1126.35
   0   6  -1 45890.5 1437.22
   0   6   1 45309.5 919.950
   0   6   1 46273.6 1441.70
   0   6  -1 47635.3 1114.46
   0   6  -1 49168.0 1110.88
   0   6  -1 47700.3 1114.68
   0   6  -1 49164.5 1109.65
   0   6   1 47941.7 920.986
   0   6   1 47204.6 1424.61
   0   6   1 48970.0 1376.84
   0   6  -1 47896.3 1362.36
   0   6   1 45835.3 921.724
   0   6   1 47728.9 922.121
   0   6   1 44897.6 920.769
   0   6  -1 48134.2 1102.04
   0   6  -1 47160.8 1468.36
   0   6   1 46933.5 919.258
   0   6  -1 48373.1 1117.61
   0   6   1 47238.4 1497.67
   0   6   1 47073.2 914.324
   0   6   2 8226.36 560.016
   0   6   2 8209.35 233.310
   0   6   2 8061.31 230.592
   0   6   2 7769.63 224.993
   0   6  -2 8123.00 418.532
   0   6  -2 9396.09 634.169
   0   6  -2 8609.31 315.476
   0   6   2 7941.94 229.134
   0   6  -2 9031.54 428.379
   0   6   2 8504.14 539.121
   0   6   2 8471.17 229.024
   0   6   2 8001.41 223.872
   0   6  -2 8885.79 435.749
   0   6   2 8781.73 537.326
   0   6  -2 9049.99 594.939
   0   6  -2 9306.35 595.569
   0   6  -2 8820.56 437.191
   0   6  -2 8933.06 434.296
   0   6   2 7644.74 227.654
   0   6   2 8162.36 226.761
   0   6   2 8459.85 617.383
   0   6  -2 9043.96 508.187
   0   6   2 7993.69 561.604
   0   6   2 8928.77 624.063
   0   6   2 7829.18 229.405
   0   6  -2 8509.01 546.572
   0   6   2 8947.23 452.925
   0   6   3 20585.7 492.755
   0   6  -3 21256.2 767.778
   0   6   3 20600.5 487.907
   0   6  -3 22209.1 795.191
   0   6   3 21045.9 969.981
   0   6   3 20103.7 917.997
   0   6   3 20598.4 488.234
   0   6   3 21389.4 800.635
   0   6   3 20705.5 493.308
   0   6  -3 20642.9 898.109
   0   6  -3 20938.4 775.729
   0   6  -3 19317.7 927.648
   0   6   3 19904.7 827.237
   0   6   3 20169.5 486.042
   0   6   3 20286.7 488.595
   0   6   3 20082.0 486.344
   0   6  -3 19848.6 907.336
   0   6   3 20547.0 486.289
   0   6   3 20051.2 487.098
   0   6  -3 20402.9 763.376
   0   6   3 21211.3 964.141
   0   6  -3 20701.3 772.987
   0   6  -3 21739.0 788.638
   0   6   3 20286.1 888.645
   0   6   3 20380.1 487.084
   0   6  -3 21194.6 906.717
   0   6   4 18453.0 533.099
   0   6   4 17378.8 778.380
   0   6  -4 20027.0 900.500
   0   6  -4 18864.7 862.190
   0   6   4 18378.2 527.974
   0   6   4 18984.3 907.435
   0   6   4 17470.0 863.426
   0   6   4 18859.7 537.526
   0   6  -4 18909.5 796.530
   0   6  -4 18277.3 874.419
   0   6   4 19006.1 538.881
   0   6   4 18850.0 538.427
   0   6   4 17569.2 885.426
   0   6   4 19814.3 541.084
   0   6  -4 18834.5 796.797
   0   6   4 18552.0 538.783
   0   6   4 18939.4 538.332
   0   6  -4 17417.7 875.784
   0   6  -4 18096.2 783.082
   0   6  -4 18317.8 766.864
   0   6  -4 19920.8 720.545
   0   6   4 18716.6 810.043
   0   6   4 19142.6 538.779
   0   6  -4 19042.3 794.982
   0   6   5 1566.94 170.547
   0   6   5 1990.16 190.972
   0   6   5 1554.51 325.989
   0   6  -5 909.112 258.771
   0   6  -5 1352.73 259.033
   0   6  -5 1507.54 270.567
   0   6  -5 1628.43 321.833
   0   6   5 1378.68 305.667
   0   6   5 1693.26 269.727
   0   6  -5 1599.81 313.947
   0   6  -5 1412.26 261.694
   0   6   5 1755.27 175.901
   0   6   5 1677.91 284.334
   0   6  -5 1669.48 290.497
   0   6  -5 2054.82 314.909
   0   6   5 1653.72 171.665
   0   6  -5 1878.81 212.832
   0   6   5 1875.75 322.693
   0   6   6 1691.51 309.085
   0   6   6 2619.78 248.947
   0   6  -6 1828.83 330.001
   0   6  -6 2289.74 349.051
   0   6   6 2389.95 233.075
   0   6   6 2200.25 230.878
   0   6  -6 2286.00 341.261
   0   6   6 2248.91 227.899
   0   6   6 2472.45 377.571
   0   6   6 1768.06 327.710
   0   6  -6 2409.01 343.677
   0   6  -6 2419.07 360.022
   0   6  -6 1844.02 327.941
   0   6  -6 2242.02 212.595
   0   6   6 2329.71 322.539
   0   6  -6 2101.92 313.790
   0   6  -6 1865.67 311.381
   0   6   6 1879.21 354.690
   0   6  -7 5537.19 541.114
   0   6  -7 6605.23 578.629
   0   6   7 6068.55 500.056
   0   6  -7 5829.64 552.833
   0   6  -7 5933.00 542.739
   0   6  -7 6224.15 565.041
   0   6   7 5788.95 397.504
   0   6   7 6511.90 420.783
   0   6   7 6119.26 406.808
   0   6   7 6302.03 524.724
   0   6  -7 6390.74 553.849
   0   6   7 5996.02 581.668
   0   6  -7 6340.18 502.415
   0   6   7 5796.57 557.822
   0   6   7 6214.29 414.269
   0   6  -7 5600.26 505.003
   0   6   7 5939.16 558.871
   0   6   7 5935.70 405.761
   0   6   8 5284.82 553.767
   0   6   8 4956.05 540.742
   0   6  -8 5081.52 558.180
   0   6   8 5776.78 440.056
   0   6   8 5432.12 424.493
   0   6   8 5980.76 439.486
   0   6  -8 5399.96 555.219
   0   6   8 5040.77 474.573
   0   6   8 4762.11 466.893
   0   6  -8 6197.62 498.838
   0   6   8 4922.82 410.120
   0   6  -8 4528.31 525.877
   0   6  -8 5377.64 568.381
   0   6   8 4757.48 548.167
   0   6  -8 5624.90 574.734
   0   6  -8 6147.83 552.741
   0   6   8 5433.00 428.953
   0   6  -8 4899.02 471.937
   0   6  -9 4067.69 435.386
   0   6   9 4320.36 409.958
   0   6   9 5451.82 478.478
   0   6   9 4693.79 473.381
   0   6  -9 3244.65 475.131
   0   6  -9 4077.07 421.058
   0   6  -9 4598.13 552.803
   0   6   9 4179.62 408.736
   0   6   9 4864.61 438.305
   0   6   9 3976.35 517.506
   0   6  -9 3298.42 481.286
   0   6  -9 3659.62 504.070
   0   6   9 4288.21 416.268
   0   6   9 3770.48 494.784
   0   6  -9 4077.46 480.974
   0   6   9 4250.53 412.329
   0   6  -9 3857.74 532.129
   0   6   9 3797.19 510.972
   0   6 -10 6522.88 604.082
   0   6  10 6372.18 631.497
   0   6 -10 7226.72 716.603
   0   6 -10 5895.23 631.305
   0   6  10 5500.50 634.017
   0   6 -10 6527.12 700.692
   0   6 -10 6909.50 697.038
   0   6  10 7124.74 601.057
   0   6 -10 5566.26 636.091
   0   6  10 7205.33 709.205
   0   6 -11 2488.67 483.262
   0   6 -11 2454.67 490.718
   0   6  11 1893.28 400.285
   0   6 -11 2382.98 447.243
   0   6 -11 3058.25 522.381
   0   6 -11 2158.84 456.341
   0   6 -11 1935.06 376.647
   0   6  11 2138.97 365.673
   0   6  11 2428.75 473.649
   0   6  11 2547.00 461.532
   0   6 -12 4578.96 660.004
   0   6 -12 3415.13 556.221
   0   6  12 4863.48 629.525
   0   6 -12 4067.96 584.188
   0   6 -12 3986.14 617.825
   0   6  12 4079.17 545.950
   0   6  12 4366.51 506.812
   0   6 -12 4250.02 632.188
   0   6 -12 4654.56 558.966
   0   6  12 4220.83 622.275
   0   6  13 413.102 289.621
   0   6 -13 607.058 417.078
   0   6  13 739.398 348.221
   0   6 -13 1508.05 481.337
   0   6 -13 1315.51 457.168
   0   6 -13 1319.30 449.931
   0   6 -13 1484.35 369.739
   0   6 -13 1030.17 376.709
   0   6 -14 361.003 333.255
   0   6  14 868.256 416.191
   0   6 -14 474.757 428.428
   0   6 -14 415.092 378.539
   0   6 -14 396.145 350.785
   0   6  14 1056.50 419.499
   0   6 -14 971.231 437.829
   0   7   0 102.342 66.9516
   0   7   0 28.5250 210.070
   0   7   0-138.886 267.435
   0   7   0-171.613 194.123
   0   7   0 85.1161 56.4922
   0   7   0 50.9789 52.0069
   0   7   0 38.0119 54.6646
   0   7   0 70.5264 60.4928
   0   7   0-27.6018 272.089
   0   7   0-156.137 244.568
   0   7   0 0.42729 165.740
   0   7  -1 12981.3 757.450
   0   7   1 13366.9 814.519
   0   7   1 11990.3 668.371
   0   7   1 14152.6 853.386
   0   7  -1 13648.5 793.193
   0   7  -1 12193.4 799.289
   0   7  -1 13832.5 499.998
   0   7  -1 13408.8 500.823
   0   7  -1 13165.8 725.629
   0   7   1 12426.0 750.360
   0   7  -1 13167.6 698.718
   0   7  -1 12889.1 489.107
   0   7   1 13275.9 525.443
   0   7  -1 13984.5 512.471
   0   7   1 11835.0 711.644
   0   7  -1 13292.1 500.156
   0   7  -2 21628.7 1004.36
   0   7  -2 23057.5 1029.77
   0   7   2 20624.9 924.054
   0   7   2 18720.7 1007.86
   0   7  -2 21571.6 730.941
   0   7  -2 22018.0 497.630
   0   7   2 22911.8 1068.89
   0   7  -2 20579.8 952.192
   0   7  -2 21526.6 748.582
   0   7  -2 20659.5 729.206
   0   7   2 20003.9 961.658
   0   7  -2 19403.3 854.089
   0   7   2 22208.6 778.792
   0   7  -2 21559.8 1067.46
   0   7  -2 21853.3 743.516
   0   7   3 7802.11 588.826
   0   7  -3 9657.90 509.334
   0   7  -3 9703.53 648.662
   0   7  -3 9474.39 513.894
   0   7  -3 10567.8 692.242
   0   7   3 9574.98 671.237
   0   7   3 9034.40 698.056
   0   7  -3 8633.81 644.879
   0   7  -3 9878.08 565.716
   0   7  -3 9172.49 696.753
   0   7   3 9038.63 526.018
   0   7   3 8970.04 692.232
   0   7   3 8935.19 592.452
   0   7  -3 9093.53 503.766
   0   7  -3 9685.05 522.831
   0   7  -3 9100.15 506.918
   0   7  -4 4502.86 505.521
   0   7   4 4114.40 414.117
   0   7   4 4192.26 488.805
   0   7  -4 4271.12 378.049
   0   7  -4 3396.89 415.876
   0   7  -4 4639.39 402.748
   0   7   4 4330.66 465.964
   0   7  -4 4433.58 389.582
   0   7  -4 3895.41 348.476
   0   7  -4 3924.31 370.485
   0   7  -4 4082.51 463.407
   0   7   4 4239.85 387.282
   0   7  -4 4591.73 399.783
   0   7   4 3926.60 475.277
   0   7  -4 4367.01 470.403
   0   7  -5 16820.1 831.829
   0   7  -5 18799.7 734.895
   0   7   5 16169.8 905.608
   0   7   5 16448.2 829.233
   0   7  -5 18380.7 910.055
   0   7  -5 17126.9 837.408
   0   7  -5 18416.5 865.494
   0   7  -5 17809.2 933.550
   0   7  -5 19313.5 883.893
   0   7  -5 17479.6 926.402
   0   7   5 17057.2 946.677
   0   7   5 17581.5 856.307
   0   7   5 17652.6 958.626
   0   7  -5 18214.1 963.199
   0   7  -5 17260.4 820.714
   0   7   6 1210.93 347.636
   0   7  -6 883.294 244.956
   0   7  -6 688.223 239.054
   0   7  -6 698.669 244.268
   0   7  -6 693.162 303.390
   0   7   6 576.906 281.081
   0   7  -6 753.608 247.427
   0   7  -6 634.955 221.469
   0   7   6 858.013 256.499
   0   7  -6 526.396 261.237
   0   7  -6 704.165 231.080
   0   7   6 1313.53 307.481
   0   7   6 782.149 291.216
   0   7  -6 844.214 286.511
   0   7  -7 12840.1 844.959
   0   7  -7 13263.2 831.698
   0   7  -7 14644.3 878.911
   0   7  -7 13813.0 849.482
   0   7   7 14990.1 924.003
   0   7   7 13541.1 776.504
   0   7  -7 13157.9 830.318
   0   7  -7 14371.5 841.572
   0   7  -7 13916.8 842.493
   0   7   7 12570.7 811.045
   0   7  -7 12544.9 820.475
   0   7   7 13471.4 884.622
   0   7  -7 13551.4 785.197
   0   7   7 13680.3 844.479
   0   7  -8 3048.80 466.664
   0   7  -8 2692.25 440.110
   0   7   8 2654.99 439.186
   0   7   8 3125.89 486.925
   0   7  -8 3170.18 432.332
   0   7   8 3111.94 455.219
   0   7  -8 2552.63 428.519
   0   7   8 3311.83 444.784
   0   7   8 3262.82 404.548
   0   7  -8 2864.09 421.566
   0   7  -8 3069.90 453.405
   0   7  -8 2832.81 424.920
   0   7  -8 2918.31 381.543
   0   7  -9 19134.7 1125.64
   0   7   9 20720.8 1147.78
   0   7  -9 19889.0 1083.89
   0   7  -9 18606.9 1113.28
   0   7  -9 20693.3 1024.79
   0   7  -9 21732.8 1195.52
   0   7   9 21324.4 1037.81
   0   7   9 19781.6 1132.57
   0   7  -9 19846.4 965.634
   0   7   9 21402.3 1042.13
   0   7  -9 19978.3 1138.86
   0   7  -9 20202.1 1152.75
   0   7   9 20763.3 1191.20
   0   7  10 14129.7 967.094
   0   7 -10 14684.9 949.439
   0   7  10 12710.9 827.396
   0   7 -10 13775.9 1004.86
   0   7 -10 14536.0 1034.89
   0   7  10 14191.2 1007.18
   0   7 -10 13178.2 964.077
   0   7  10 13133.8 977.460
   0   7 -10 12775.1 968.415
   0   7 -10 13338.8 993.848
   0   7 -11 1991.85 458.934
   0   7 -11 2735.80 502.921
   0   7 -11 2596.58 489.538
   0   7  11 1553.83 405.742
   0   7 -11 3459.56 582.434
   0   7  11 2764.97 508.554
   0   7  11 1894.34 448.243
   0   7 -11 1689.06 380.247
   0   7 -11 2271.30 490.598
   0   7 -12 5352.84 701.824
   0   7 -12 5120.04 672.603
   0   7 -12 4254.17 628.414
   0   7 -12 4860.85 667.386
   0   7 -12 4000.80 555.990
   0   7  12 5163.14 628.891
   0   7 -12 4801.99 644.637
   0   7  12 4644.31 645.894
   0   7  12 4478.46 677.049
   0   7  13 2113.21 526.432
   0   7 -13 2300.08 519.275
   0   7  13 2810.72 555.298
   0   7 -13 1993.30 439.610
   0   7 -13 1899.23 507.060
   0   7 -13 2625.60 569.568
   0   7 -13 1854.50 454.483
   0   7 -13 3026.13 593.693
   0   8   0 94033.0 2635.12
   0   8   0 90483.7 2536.22
   0   8   0 89766.4 2370.49
   0   8   0 85838.1 2256.50
   0   8   0 88599.8 2469.13
   0   8   1 2909.58 471.127
   0   8  -1 4346.33 501.175
   0   8   1 3586.74 410.258
   0   8   1 3384.30 513.511
   0   8  -1 3417.06 511.794
   0   8  -1 3648.52 488.777
   0   8   1 2838.51 411.944
   0   8   1 2882.11 435.551
   0   8  -1 3779.67 450.065
   0   8  -1 4113.59 445.635
   0   8  -2 9545.77 736.961
   0   8   2 9758.56 781.183
   0   8   2 9815.53 707.989
   0   8  -2 10055.6 694.594
   0   8   2 9178.78 735.795
   0   8   2 10002.2 513.188
   0   8   2 10032.9 672.380
   0   8  -2 9025.42 691.461
   0   8  -2 10099.9 794.669
   0   8  -2 8735.28 605.317
   0   8  -3 15829.3 973.076
   0   8  -3 16726.1 939.717
   0   8   3 16320.2 890.238
   0   8   3 15735.3 722.513
   0   8  -3 15100.1 904.433
   0   8   3 14968.5 904.360
   0   8  -3 17318.1 719.196
   0   8  -3 17199.5 715.973
   0   8  -3 17550.2 727.502
   0   8  -3 15740.9 889.442
   0   8  -3 17349.7 706.283
   0   8  -3 16281.0 802.219
   0   8   3 15302.2 960.294
   0   8   3 17476.5 1019.96
   0   8  -4 9100.88 553.296
   0   8  -4 10429.5 602.876
   0   8   4 8795.54 708.795
   0   8  -4 9838.60 583.758
   0   8  -4 10666.7 745.390
   0   8   4 9678.39 758.556
   0   8  -4 10356.6 798.214
   0   8  -4 8694.87 690.049
   0   8  -4 9829.57 585.262
   0   8   4 8846.91 581.285
   0   8  -4 9054.56 577.669
   0   8   4 9089.45 699.580
   0   8  -4 10235.9 597.757
   0   8   4 8863.79 639.948
   0   8  -4 10765.3 769.721
   0   8  -5 15475.4 928.458
   0   8   5 14616.2 932.863
   0   8   5 15160.8 819.966
   0   8  -5 16330.3 810.547
   0   8  -5 15628.3 810.097
   0   8   5 14793.5 840.096
   0   8  -5 16581.2 832.924
   0   8  -5 15685.9 926.659
   0   8   5 17367.8 1023.96
   0   8  -5 17039.7 754.286
   0   8  -5 15603.7 810.233
   0   8  -5 16160.3 990.465
   0   8   5 15104.1 915.187
   0   8  -5 15922.0 920.023
   0   8  -5 16360.7 823.087
   0   8   6 5414.54 525.202
   0   8   6 6709.80 648.518
   0   8   6 6221.44 627.496
   0   8   6 5310.22 511.334
   0   8  -6 7072.22 632.116
   0   8  -6 6099.81 543.406
   0   8   6 5510.29 598.490
   0   8  -6 5875.81 603.041
   0   8  -6 6517.77 631.994
   0   8  -6 5976.88 551.928
   0   8  -6 5835.21 516.971
   0   8  -6 7203.01 660.605
   0   8  -6 5998.27 544.678
   0   8  -6 6964.43 581.244
   0   8  -7 1016.06 347.118
   0   8   7 1221.54 287.635
   0   8  -7 1136.45 299.943
   0   8  -7 1354.57 352.593
   0   8  -7 1027.74 284.459
   0   8  -7 1305.60 368.334
   0   8  -7 1023.02 289.610
   0   8  -7 924.680 287.135
   0   8   7 1503.98 379.186
   0   8   7 1055.63 296.424
   0   8  -7 1415.45 320.499
   0   8   7 846.771 348.627
   0   8   7 956.617 307.139
   0   8  -7 1411.35 326.163
   0   8   8 549.606 275.174
   0   8   8 1008.65 319.241
   0   8  -8 1191.20 303.884
   0   8  -8 1458.36 347.123
   0   8  -8 1460.72 322.343
   0   8  -8 1167.78 350.795
   0   8  -8 1085.40 337.530
   0   8   8 1494.30 359.626
   0   8  -8 1405.59 341.007
   0   8  -8 872.414 286.096
   0   8  -8 1167.62 377.257
   0   8   8 1698.80 364.611
   0   8   8 1090.41 278.401
   0   8  -8 877.068 286.933
   0   8  -9 5528.40 604.858
   0   8   9 5765.20 601.829
   0   8   9 6512.10 595.853
   0   8  -9 5379.35 579.014
   0   8   9 5571.93 646.840
   0   8  -9 6913.13 713.660
   0   8  -9 6459.34 673.065
   0   8  -9 4120.81 559.202
   0   8  -9 4710.29 576.285
   0   8   9 5561.45 672.628
   0   8  -9 4975.89 584.192
   0   8   9 5394.80 620.238
   0   8  -9 5498.44 616.968
   0   8 -10 922.474 372.263
   0   8 -10 975.372 365.885
   0   8  10 537.985 294.965
   0   8 -10 2081.95 444.953
   0   8  10 1340.70 388.843
   0   8 -10 635.477 310.573
   0   8 -10 492.562 281.664
   0   8 -10 1277.64 384.276
   0   8  10 71.1924 266.900
   0   8 -10 580.416 324.692
   0   8  11 1868.25 441.030
   0   8 -11 2058.67 478.159
   0   8 -11 2288.59 473.453
   0   8 -11 1660.51 419.907
   0   8 -11 1508.88 430.970
   0   8 -11 2258.88 449.691
   0   8 -11 2280.98 493.424
   0   8 -11 1209.58 385.181
   0   8  11 2380.57 495.231
   0   8  11 2153.82 488.168
   0   8 -12 11866.2 1035.54
   0   8 -12 14356.1 1104.09
   0   8  12 12391.9 1073.45
   0   8  12 13233.0 1036.03
   0   8 -12 10980.6 998.638
   0   8 -12 13458.4 999.959
   0   8 -12 13719.4 1081.40
   0   8 -12 12502.3 1078.52
   0   8 -12 15018.9 1162.55
   0   8  12 13323.6 1094.49
   0   8 -13 133.903 359.698
   0   8 -13-125.096 264.940
   0   8 -13 813.652 409.354
   0   8 -13 164.061 357.464
   0   8 -13 690.189 391.504
   0   8 -13 495.290 367.027
   0   9   0 177.265 306.825
   0   9   0-39.1709 296.354
   0   9   0 43.1566 272.962
   0   9   0 22.7645 223.924
   0   9  -1 16162.0 934.973
   0   9   1 18406.5 1117.81
   0   9   1 16715.0 905.096
   0   9   1 17705.3 1067.54
   0   9  -1 18720.5 1129.78
   0   9  -1 18718.7 967.599
   0   9   1 17835.9 996.159
   0   9  -1 17095.2 1033.90
   0   9  -1 16206.6 989.940
   0   9   1 18128.2 1043.00
   0   9  -2 4405.60 554.743
   0   9  -2 4709.85 602.034
   0   9   2 4786.22 602.116
   0   9  -2 3827.78 517.914
   0   9  -2 4071.72 463.194
   0   9  -2 4010.23 499.111
   0   9   2 3622.92 485.353
   0   9   2 4304.87 485.757
   0   9   2 4488.68 620.112
   0   9  -3 10577.5 767.619
   0   9  -3 10321.2 849.664
   0   9  -3 9238.47 642.186
   0   9  -3 10040.6 787.472
   0   9   3 8987.26 743.183
   0   9   3 8944.54 808.655
   0   9   3 9286.56 703.879
   0   9  -3 10126.3 789.993
   0   9  -4 14946.8 1025.97
   0   9  -4 14940.1 792.539
   0   9  -4 14949.2 940.762
   0   9   4 14421.1 1003.40
   0   9  -4 13551.6 924.493
   0   9  -4 16277.8 987.722
   0   9   4 13370.8 881.886
   0   9   4 14327.1 953.934
   0   9  -5 13945.4 925.822
   0   9   5 13589.1 844.032
   0   9  -5 13791.8 985.488
   0   9   5 14089.7 792.389
   0   9   5 12896.0 959.161
   0   9  -5 13817.6 942.457
   0   9   5 14631.7 957.294
   0   9  -5 13543.9 910.582
   0   9   5 11263.9 872.438
   0   9  -6 10519.4 824.435
   0   9   6 9314.47 801.054
   0   9   6 12557.5 931.300
   0   9   6 10551.2 866.154
   0   9   6 10555.4 754.047
   0   9  -6 10645.9 803.140
   0   9  -6 10719.4 889.262
   0   9  -6 11373.3 853.746
   0   9   6 11457.3 765.807
   0   9   7 2451.15 459.894
   0   9   7 3154.36 430.758
   0   9  -7 3123.11 488.063
   0   9  -7 2543.40 475.643
   0   9   7 2281.70 390.795
   0   9  -7 3340.29 472.308
   0   9  -7 3017.92 480.361
   0   9   7 2871.90 498.813
   0   9   7 3304.31 523.444
   0   9   8 5226.77 658.661
   0   9  -8 4246.69 574.207
   0   9   8 3171.62 522.878
   0   9   8 4303.79 505.975
   0   9  -8 4065.00 573.886
   0   9   8 3382.77 526.998
   0   9  -8 4577.43 554.077
   0   9  -8 4045.94 569.753
   0   9   8 3694.91 501.327
   0   9   9 15240.2 1099.38
   0   9   9 12625.0 944.440
   0   9  -9 14521.3 1023.63
   0   9   9 11757.7 973.279
   0   9   9 15538.0 1021.62
   0   9  -9 13414.0 964.781
   0   9  -9 13598.6 1020.98
   0   9 -10 4330.13 600.162
   0   9  10 5224.19 662.312
   0   9 -10 4562.92 649.355
   0   9  10 5272.48 701.494
   0   9  10 3988.91 611.299
   0   9  11 9974.50 914.636
   0   9 -11 10381.6 939.373
   0   9 -11 8934.47 850.668
   0   9  11 7726.18 814.153
   0   9  11 8493.77 880.258
   0   9  12 2827.93 546.497
   0   9 -12 2193.09 443.798
   0  10   0 19169.0 1085.56
   0  10   0 23649.5 1304.39
   0  10   0 21784.5 1215.99
   0  10   0 23267.8 1344.40
   0  10  -1 11538.5 814.275
   0  10  -1 10684.9 859.360
   0  10   1 12067.9 983.690
   0  10  -1 11552.2 971.554
   0  10  -1 10071.3 864.826
   0  10   1 10872.6 907.497
   0  10   1 10153.5 812.167
   0  10   2 2794.61 479.337
   0  10   2 2233.54 473.313
   0  10   2 2536.45 499.181
   0  10  -2 2400.97 500.888
   0  10  -2 1871.32 428.870
   0  10  -2 2377.68 424.673
   0  10  -2 2385.06 397.960
   0  10  -2 2243.58 477.985
   0  10   2 2890.96 428.568
   0  10   3 4540.16 586.702
   0  10  -3 3495.18 525.326
   0  10  -3 3934.82 594.866
   0  10   3 4249.87 632.399
   0  10  -3 4764.27 616.945
   0  10  -3 3528.09 434.321
   0  10   3 4266.95 528.672
   0  10  -3 3638.97 506.262
   0  10  -4 1156.20 360.395
   0  10   4 1965.15 462.040
   0  10   4 726.168 337.775
   0  10  -4 1141.63 393.254
   0  10  -4 1525.88 396.556
   0  10   4 767.961 254.492
   0  10  -4 1626.28 387.823
   0  10   5 20321.9 1265.59
   0  10  -5 18556.0 1134.56
   0  10   5 18754.8 1181.14
   0  10  -5 20562.2 1271.78
   0  10  -5 21058.0 1206.05
   0  10  -5 18659.2 1165.34
   0  10   5 20544.4 1181.23
   0  10   6 2083.54 440.860
   0  10   6 2461.02 483.498
   0  10  -6 2622.65 509.637
   0  10  -6 2009.92 424.137
   0  10  -6 2384.98 443.750
   0  10   6 2187.02 461.376
   0  10  -6 2855.02 513.338
   0  10  -7 3612.13 558.998
   0  10  -7 2033.18 405.161
   0  10   7 4147.35 589.661
   0  10   7 2752.99 490.763
   0  10  -7 1856.16 463.875
   0  10   7 2284.81 475.056
   0  10  -7 2563.41 507.306
   0  10   8 4932.58 643.258
   0  10  -8 5198.50 661.710
   0  10  -8 5088.59 666.243
   0  10  -8 4765.69 618.116
   0  10   8 3628.63 610.388
   0  10   8 4252.25 615.651
   0  10  -9 2654.67 510.855
   0  10  -9 3276.99 544.483
   0  10   9 2076.71 468.900
   0  10   9 1964.01 506.247
   0  10 -10-134.780 257.040
   0  10 -10 580.319 326.872
   0  11   0 148.113 332.645
   0  11   0 55.0052 388.445
   0  11   0 93.0108 228.642
   0  11   1 4637.14 591.194
   0  11  -1 3849.97 618.515
   0  11  -1 3842.88 656.373
   0  11  -1 3889.67 520.633
   0  11   1 3854.92 619.347
   0  11  -1 4086.40 595.587
   0  11   1 4102.98 703.179
   0  11  -2 5481.77 596.943
   0  11  -2 5587.79 757.731
   0  11  -2 5949.53 704.140
   0  11   2 5187.74 747.380
   0  11  -2 5724.53 716.977
   0  11   2 4876.34 625.785
   0  11   3 133.629 408.978
   0  11  -3 316.793 294.931
   0  11   3 191.014 253.998
   0  11  -3-32.9036 339.322
   0  11  -3-69.1070 261.295
   0  11  -3 490.028 408.130
   0  11   3 348.937 247.615
   0  11   4 393.822 282.967
   0  11  -4 942.907 367.588
   0  11  -4 529.831 305.654
   0  11   4-8.42987 366.277
   0  11  -4 33.6091 290.491
   0  11   4 67.6622 239.514
   0  11  -4 233.682 350.645
   0  11   5 311.477 386.753
   0  11   5 1495.12 419.712
   0  11  -5 419.997 294.509
   0  11  -5 823.795 360.444
   0  11  -5 134.865 337.493
   0  11   5 6.74764 246.444
   0  11  -5 837.083 362.783
   0  11  -6 6131.16 782.916
   0  11   6 5475.24 664.234
   0  11  -6 7044.76 769.502
   0  11  -6 6078.27 712.924
   0  11   6 6083.47 754.489
   0  11   6 6899.44 795.836
   0  11  -6 5634.46 688.170
   0  11  -7 1839.97 441.399
   0  11  -7 2113.11 502.237
   0  11   7 1396.87 411.551
   0  11   7 1566.46 426.345
   0  11  -7 1967.28 517.878
   0  11   7 1859.63 447.532
   0  11  -7 2544.26 518.755
   0  11  -8 3262.89 577.441
   0  11   8 3148.90 555.305
   0  11  -8 4220.13 659.520
   0  11   8 4098.27 646.355
   0  11  -8 3094.05 551.806
   0  12   0 17169.5 1295.71
   0  12   0 15451.1 1081.43
   0  12   1 4664.21 707.677
   0  12  -1 5423.60 640.176
   0  12  -1 5267.44 730.877
   0  12   1 4182.32 584.335
   0  12  -1 5145.78 752.513
   0  12  -2 5872.10 810.858
   0  12  -2 5240.98 723.570
   0  12   2 3813.48 716.083
   0  12  -2 5479.30 708.226
   0  12   2 4115.13 611.507
   0  12   3 20258.8 1298.25
   0  12  -3 18639.1 1275.84
   0  12  -3 16597.8 1290.38
   0  12   3 17310.9 1314.51
   0  12  -3 19157.5 1309.08
   0  12  -4 846.825 357.637
   0  12  -4 380.852 324.255
   0  12   4 452.069 298.904
   0  12   4-358.441 363.809
   0  12  -4 220.801 324.572
   0  12   4 305.749 330.615
   0  12  -5-41.8715 250.552
   0  12   5 700.106 329.423
   0  12  -5 696.641 400.777
   0  12  -6 505.820 303.495
   0  12   6 1466.62 406.605
   1 -13   0 620.519 316.500
   1 -12  -6-305.278 328.215
  -1 -12   5-68.1139 297.791
  -1 -12   5 927.927 437.305
  -1 -12   4 2394.71 520.447
   1 -12  -4 1292.83 462.958
  -1 -12   4 1299.31 453.193
  -1 -12   4 3095.26 566.891
   1 -12  -3 7777.80 858.404
  -1 -12   3 5175.80 651.918
  -1 -12   3 7580.77 845.692
   1 -12  -2-228.443 340.195
  -1 -12   2 5.24126 298.635
  -1 -12   2-486.995 342.453
  -1 -12   1 9315.51 924.147
  -1 -12   1 8149.61 830.706
   1 -12  -1 10326.1 982.528
   1 -12  -1 7450.09 784.359
   1 -12   0 2016.14 469.020
   1 -12   0 1241.34 435.935
  -1 -12   0 2558.03 497.632
  -1 -12   0 2685.50 531.670
   1 -12   1 3670.19 638.311
   1 -12   1 2753.86 529.209
  -1 -12  -1 2323.41 509.856
  -1 -12  -2 1439.25 458.872
   1 -12   2 1897.45 554.729
   1 -12   2 1418.46 434.258
   1 -12   3 8415.69 892.221
  -1 -12  -3 7065.29 816.547
  -1 -12  -4 448.812 316.997
   1 -12   4 407.776 345.378
  -1 -12  -5 6924.00 832.206
   1 -12   5 7042.47 775.787
   1 -12   5 7119.83 795.041
  -1 -12  -6 1695.13 460.005
   1 -12   6 925.619 364.674
   1 -12   6 1684.49 453.176
   1 -11  -8 1114.15 420.339
   1 -11  -8 1041.16 416.213
  -1 -11   7 13708.7 1155.96
   1 -11  -7 11959.0 1051.95
  -1 -11   7 11285.8 1031.67
   1 -11  -7 15923.1 1142.51
  -1 -11   7 12710.6 1064.95
   1 -11  -6 7529.51 850.348
  -1 -11   6 5452.86 722.027
  -1 -11   6 6968.82 782.705
  -1 -11   6 5744.65 736.838
   1 -11  -6 6347.61 718.008
  -1 -11   5 12447.0 1002.83
   1 -11  -5 13648.1 1086.69
  -1 -11   5 10169.9 948.654
  -1 -11   5 12719.4 1018.40
  -1 -11   4 15292.9 1145.43
  -1 -11   4 14828.4 1069.11
   1 -11  -4 15182.5 1126.01
  -1 -11   4 14275.9 1044.27
  -1 -11   3 9350.11 831.672
  -1 -11   3 8831.07 801.083
   1 -11  -3 8983.41 872.353
  -1 -11   3 7519.89 800.326
   1 -11  -2 18619.6 1247.99
  -1 -11   2 16441.2 1074.56
  -1 -11   2 20153.3 1253.01
   1 -11  -2 19033.2 1145.29
  -1 -11   2 19289.8 1130.81
  -1 -11   1 1832.11 408.201
   1 -11  -1 2149.97 459.246
   1 -11  -1 1270.93 405.796
  -1 -11   1 2285.18 467.866
  -1 -11   0 3209.22 534.021
   1 -11   0 1569.98 417.217
  -1 -11   0 2156.29 406.951
   1 -11   0 3092.48 520.796
  -1 -11   0 1384.69 404.437
   1 -11   1 16065.6 1114.52
  -1 -11  -1 17030.0 1068.80
  -1 -11  -1 15890.5 1118.41
   1 -11   1 13642.4 1075.43
   1 -11   2 5826.78 616.708
   1 -11   2 7385.62 789.982
  -1 -11  -2 6253.95 714.197
   1 -11   3 60.5490 284.435
   1 -11   3 1012.40 390.655
  -1 -11  -3 605.811 356.090
   1 -11   3 566.011 303.350
   1 -11   4 2330.26 474.074
   1 -11   4 2951.00 503.553
   1 -11   4 3553.49 603.356
  -1 -11  -4 4255.71 618.459
   1 -11   5 2549.67 550.141
   1 -11   5 3477.42 551.167
  -1 -11  -5 2289.26 439.182
  -1 -11  -5 2079.52 456.353
   1 -11   5 2592.19 497.118
   1 -11   6 1012.06 359.087
   1 -11   6 1761.10 431.896
   1 -11   6 534.962 362.247
  -1 -11  -6 1334.49 378.698
   1 -11   7 8623.03 895.469
  -1 -11  -7 8331.69 812.746
   1 -11   7 7975.29 839.734
  -1 -11  -7 8059.77 824.858
   1 -11   8 214.957 264.770
  -1 -11  -8 517.262 369.831
   1 -10 -11 8152.15 882.231
   1 -10 -11 6211.42 765.677
   1 -10 -10 433.110 314.909
   1 -10 -10 507.204 336.248
  -1 -10   9 1973.38 532.308
  -1 -10   9 1395.74 462.008
   1 -10  -9 1964.09 484.592
   1 -10  -9 1946.17 444.173
  -1 -10   9 2119.98 516.395
   1 -10  -9 1260.46 375.312
   1 -10  -8 5019.15 626.725
   1 -10  -8 3585.24 598.036
  -1 -10   8 5229.79 695.488
  -1 -10   8 4952.23 719.159
   1 -10  -8 5189.80 674.295
  -1 -10   8 5428.36 729.236
  -1 -10   7 5497.51 690.679
   1 -10  -7 7256.80 706.348
   1 -10  -7 5866.34 685.123
  -1 -10   7 5038.60 661.081
   1 -10  -7 5388.75 682.889
  -1 -10   7 5822.22 737.698
   1 -10  -6 886.642 345.672
  -1 -10   6 1251.06 453.235
   1 -10  -6 1143.94 319.159
  -1 -10   6 940.953 349.591
  -1 -10   6 1585.22 475.759
   1 -10  -5 1129.55 398.700
  -1 -10   5 449.824 276.541
  -1 -10   5 317.678 306.387
  -1 -10   5 470.020 273.787
  -1 -10   4 596.619 366.804
   1 -10  -4 1016.53 346.022
  -1 -10   4 700.135 301.886
   1 -10  -4 1123.06 312.115
  -1 -10   4 1153.42 345.658
   1 -10  -3-73.4128 240.714
   1 -10  -3-42.9880 316.557
  -1 -10   3 373.704 279.961
  -1 -10   3 18.3972 272.955
  -1 -10   3 38.6373 265.791
  -1 -10   2 2441.13 445.107
   1 -10  -2 3258.88 520.948
   1 -10  -2 2331.91 425.401
  -1 -10   2 2287.83 455.510
  -1 -10   2 1661.99 379.139
  -1 -10   1-54.8328 275.669
  -1 -10   1 521.656 262.804
  -1 -10   1 495.524 253.454
   1 -10  -1 762.368 297.336
   1 -10  -1 707.582 286.493
   1 -10   0 575.955 233.269
   1 -10   0 1369.27 422.491
  -1 -10   0 1069.50 293.818
  -1 -10   0 765.373 340.158
   1 -10   0 941.319 334.164
  -1 -10   0 1193.87 311.325
   1 -10   1 4284.79 486.898
  -1 -10  -1 4760.67 557.815
  -1 -10  -1 5537.93 650.021
   1 -10   1 5043.85 616.548
   1 -10   1 5413.64 545.787
  -1 -10  -1 5288.29 546.376
  -1 -10  -2 1195.55 311.420
  -1 -10  -2 1643.07 383.780
   1 -10   2 1162.82 314.388
   1 -10   2 1695.86 416.938
   1 -10   2 1448.60 325.610
  -1 -10  -2 1367.73 318.172
   1 -10   3 9081.29 837.597
   1 -10   3 8159.96 713.260
  -1 -10  -3 7562.87 638.870
  -1 -10  -3 7729.96 754.858
   1 -10   3 8127.91 718.095
  -1 -10  -4 12208.1 936.756
   1 -10   4 13449.2 1008.18
   1 -10   4 12530.4 898.274
   1 -10   4 12039.5 902.141
  -1 -10  -4 14226.9 910.274
  -1 -10  -5 6298.08 651.925
   1 -10   5 5928.28 660.526
   1 -10   5 6924.29 777.060
   1 -10   5 5483.21 648.514
  -1 -10  -5 6536.87 706.872
  -1 -10  -6 834.828 313.027
   1 -10   6 1572.30 469.745
   1 -10   6 756.969 328.199
  -1 -10  -6 451.919 281.755
   1 -10   6 1070.21 376.564
   1 -10   7 5290.61 694.638
  -1 -10  -7 5685.55 685.452
   1 -10   7 5296.51 668.935
  -1 -10  -7 4351.63 595.289
   1 -10   7 6424.99 771.508
  -1 -10  -8 10911.1 918.547
   1 -10   8 10996.6 962.869
  -1 -10  -8 9191.85 867.467
   1 -10   8 8832.10 914.343
   1 -10   8 9696.61 933.520
   1 -10   9 3775.38 657.645
  -1 -10  -9 2355.06 499.858
   1 -10   9 3222.31 579.601
   1 -10   9 2118.56 513.606
  -1 -10 -10 1162.20 383.680
   1  -9 -12 6796.61 810.620
   1  -9 -11 1214.74 426.983
   1  -9 -11 474.277 334.285
   1  -9 -11 782.735 367.882
  -1  -9  11 1302.47 487.478
  -1  -9  10 3377.58 622.689
   1  -9 -10 2610.32 503.053
   1  -9 -10 3019.74 551.046
  -1  -9  10 4194.08 662.511
   1  -9 -10 2784.64 512.025
  -1  -9   9 4192.11 656.074
  -1  -9   9 3490.70 598.667
   1  -9  -9 4067.19 596.146
   1  -9  -9 2895.62 515.487
   1  -9  -9 3492.90 546.109
   1  -9  -8 4169.55 589.302
   1  -9  -8 2957.68 482.352
   1  -9  -8 3025.42 519.788
  -1  -9   8 3899.51 602.281
  -1  -9   8 2978.26 543.033
  -1  -9   7 5610.64 690.478
   1  -9  -7 5885.05 636.568
   1  -9  -7 5140.54 620.005
   1  -9  -7 4393.51 582.794
  -1  -9   7 5621.44 665.151
   1  -9  -6 1860.25 416.750
  -1  -9   6 1783.45 411.013
   1  -9  -6 2019.45 380.125
  -1  -9   6 1539.36 378.263
   1  -9  -5 1965.87 433.205
   1  -9  -5 2129.51 341.388
  -1  -9   5 2174.03 418.397
  -1  -9   5 1861.82 441.896
   1  -9  -5 1991.58 377.500
  -1  -9   4 3276.16 471.584
  -1  -9   4 3218.70 471.923
   1  -9  -4 3644.60 437.958
   1  -9  -4 4166.44 475.411
   1  -9  -4 3228.63 502.600
   1  -9  -3 13372.1 798.564
  -1  -9   3 11902.7 841.719
  -1  -9   3 11743.5 830.588
  -1  -9   3 11817.0 872.610
   1  -9  -3 12142.9 779.910
   1  -9  -3 11943.3 882.678
  -1  -9   2 24158.8 1235.39
  -1  -9   2 24782.1 1192.95
  -1  -9   2 25469.9 1196.40
   1  -9  -2 27860.1 1324.76
   1  -9  -2 27134.3 1051.92
   1  -9  -2 23789.9 1156.33
   1  -9  -2 26181.5 1111.60
   1  -9  -1 7203.31 640.219
   1  -9  -1 8703.06 607.090
   1  -9  -1 7719.74 565.608
  -1  -9   1 8210.21 659.951
  -1  -9   1 8545.64 706.404
   1  -9  -1 8331.19 560.039
   1  -9  -1 7948.77 726.494
  -1  -9   1 8718.76 669.313
  -1  -9   0 1783.39 351.350
   1  -9   0 2225.56 347.951
   1  -9   0 2482.45 343.964
  -1  -9   0 2924.55 388.156
   1  -9   0 2821.73 478.607
   1  -9   0 2692.90 350.151
   1  -9   0 2750.96 427.856
  -1  -9   0 2822.15 407.493
  -1  -9   0 3290.08 362.746
  -1  -9  -1 16793.1 841.876
   1  -9   1 16577.6 888.201
  -1  -9  -1 16319.8 886.568
  -1  -9  -1 16878.3 941.759
   1  -9   1 17341.4 825.131
   1  -9   1 16675.7 1010.31
  -1  -9  -1 16563.7 1013.95
   1  -9   1 15838.4 871.581
   1  -9   2 3090.87 429.274
   1  -9   2 3539.82 486.228
  -1  -9  -2 3751.39 451.859
   1  -9   2 2983.96 353.790
   1  -9   2 3055.95 418.850
  -1  -9  -2 3000.95 404.474
  -1  -9  -2 3547.22 494.885
   1  -9   3 16478.0 951.316
   1  -9   3 16900.5 983.453
   1  -9   3 16665.5 1050.04
  -1  -9  -3 17998.7 902.373
  -1  -9  -3 18047.7 1040.25
  -1  -9  -3 16782.1 880.150
  -1  -9  -4 19305.5 1099.22
   1  -9   4 20910.1 1098.85
  -1  -9  -4 19179.7 928.386
   1  -9   4 18925.5 1074.68
   1  -9   4 19278.6 1161.04
  -1  -9  -4 19647.7 926.189
  -1  -9  -5 12162.8 886.261
   1  -9   5 12118.6 895.369
   1  -9   5 13000.1 973.697
  -1  -9  -5 12462.2 773.594
  -1  -9  -5 13852.6 881.550
   1  -9   5 12029.5 864.969
  -1  -9  -6 13310.1 909.054
  -1  -9  -6 12767.9 910.248
  -1  -9  -6 12379.3 812.205
   1  -9   6 12664.5 945.872
   1  -9   6 13720.6 1024.20
   1  -9   6 13067.3 936.603
   1  -9   7 4002.89 574.721
  -1  -9  -7 4652.90 543.143
  -1  -9  -7 3746.31 537.593
  -1  -9  -7 3196.31 506.977
   1  -9   7 4379.08 611.176
   1  -9   7 3940.38 601.667
   1  -9   8 229.695 333.919
   1  -9   8 503.017 390.705
  -1  -9  -8 682.122 337.741
  -1  -9  -8 159.036 236.481
   1  -9   8 325.017 303.951
  -1  -9  -8 413.295 270.609
   1  -9   9 734.302 379.077
   1  -9   9 168.578 281.638
   1  -9   9 469.560 347.866
  -1  -9  -9 231.471 294.214
  -1  -9  -9 453.946 278.540
  -1  -9  -9 379.579 303.170
   1  -9  10 1262.75 451.997
  -1  -9 -10 974.775 404.543
  -1  -9 -10 736.344 324.859
   1  -9  10 365.540 300.464
   1  -9  10 525.170 371.234
  -1  -9 -11 2996.82 530.516
   1  -9  11 2929.28 571.687
  -1  -9 -11 2080.55 480.798
   1  -9  11 1658.30 477.414
  -1  -9 -12 5322.88 727.037
  -1  -8  13 743.315 411.380
  -1  -8  13 664.904 361.403
  -1  -8  13 1393.98 456.059
   1  -8 -13 869.941 438.200
  -1  -8  13 295.312 335.314
  -1  -8  13 725.625 379.375
  -1  -8  12 5217.39 729.766
   1  -8 -12 4938.84 688.217
  -1  -8  12 5895.54 724.613
  -1  -8  12 5825.47 731.867
  -1  -8  12 5827.61 736.957
  -1  -8  12 5843.66 763.498
   1  -8 -12 4620.87 633.904
   1  -8 -12 5854.31 749.676
  -1  -8  12 5020.81 696.317
   1  -8 -11 4088.28 631.978
  -1  -8  11 4228.00 630.931
  -1  -8  11 3957.82 625.336
   1  -8 -11 4573.75 673.318
  -1  -8  11 3412.97 587.501
   1  -8 -11 3757.76 582.334
  -1  -8  11 5566.05 695.261
  -1  -8  11 4637.71 636.384
  -1  -8  11 4906.78 680.151
  -1  -8  10 16796.5 1122.52
   1  -8 -10 18678.8 1211.44
   1  -8 -10 19145.3 1195.52
  -1  -8  10 18715.7 1176.81
  -1  -8  10 18968.4 1242.81
  -1  -8  10 18524.4 1175.96
   1  -8 -10 20225.9 1248.76
  -1  -8  10 19257.5 1263.34
  -1  -8  10 16775.5 1126.16
   1  -8  -9 3085.14 521.703
  -1  -8   9 2849.35 507.713
  -1  -8   9 2186.77 421.691
  -1  -8   9 3143.56 479.226
   1  -8  -9 3148.82 515.516
   1  -8  -9 3558.17 540.950
  -1  -8   9 2827.42 462.762
  -1  -8   9 3056.78 554.397
  -1  -8   9 3035.49 476.168
  -1  -8   8 4793.80 548.775
  -1  -8   8 5148.29 646.646
  -1  -8   8 4503.43 542.204
  -1  -8   8 4414.19 525.634
   1  -8  -8 5592.34 637.689
  -1  -8   8 4542.12 542.515
   1  -8  -8 4029.32 538.865
  -1  -8   8 4800.74 560.145
  -1  -8   8 4699.55 601.909
   1  -8  -8 5439.46 615.551
   1  -8  -7 530.129 265.672
  -1  -8   7 1473.37 323.995
   1  -8  -7 818.464 315.042
  -1  -8   7 830.843 262.754
  -1  -8   7 1429.93 404.536
  -1  -8   7 241.735 312.815
  -1  -8   7 757.487 260.888
  -1  -8   7 987.241 285.646
  -1  -8   7 1371.80 316.591
  -1  -8   6 17546.8 901.792
  -1  -8   6 16788.1 889.414
  -1  -8   6 15999.9 1002.98
  -1  -8   6 16554.2 877.800
   1  -8  -6 17211.5 1028.79
   1  -8  -6 16680.6 960.672
  -1  -8   6 16367.7 878.971
  -1  -8   6 16007.1 1020.76
  -1  -8   6 17645.9 914.170
  -1  -8   5 8141.36 569.661
   1  -8  -5 8053.84 573.211
  -1  -8   5 8703.62 586.433
  -1  -8   5 8169.22 698.186
   1  -8  -5 9245.38 682.010
  -1  -8   5 9086.01 591.989
  -1  -8   5 8753.38 585.002
   1  -8  -5 8513.00 720.098
  -1  -8   5 7222.64 671.303
  -1  -8   5 9221.37 602.364
  -1  -8   4 27251.0 1000.42
   1  -8  -4 26839.0 1145.32
   1  -8  -4 25800.0 1079.64
  -1  -8   4 26894.5 983.122
   1  -8  -4 28164.6 958.650
  -1  -8   4 26824.6 1245.61
  -1  -8   4 26754.4 985.793
  -1  -8   4 26227.4 1225.06
  -1  -8   4 26673.9 988.107
   1  -8  -4 27057.3 1267.03
  -1  -8   4 26281.4 975.657
   1  -8  -3 9396.61 727.362
   1  -8  -3 9739.11 550.636
  -1  -8   3 9830.75 707.526
  -1  -8   3 9662.15 706.965
   1  -8  -3 8584.41 615.061
   1  -8  -3 9276.89 643.900
   1  -8  -2 1070.13 316.770
  -1  -8   2 1200.69 300.171
  -1  -8   2 812.942 263.563
   1  -8  -2 1200.72 258.071
   1  -8  -2 1516.17 250.059
  -1  -8   2 1400.45 207.254
   1  -8  -2 1549.60 229.121
   1  -8  -2 690.538 245.340
   1  -8  -1 1214.32 240.378
  -1  -8   1 1427.36 230.999
   1  -8  -1 1518.73 257.815
  -1  -8   1 601.238 241.490
  -1  -8   1 1295.97 190.399
   1  -8  -1 1237.22 316.995
   1  -8  -1 1149.45 236.291
  -1  -8   1 686.148 261.012
  -1  -8   1 1271.94 306.007
   1  -8  -1 1624.67 394.333
   1  -8   0 52183.9 1566.50
   1  -8   0 53714.8 1756.18
  -1  -8   0 50591.9 1676.64
  -1  -8   0 54625.6 1386.62
  -1  -8   0 51580.1 1640.68
   1  -8   0 50885.6 1538.33
  -1  -8   0 50524.8 1585.04
  -1  -8   0 51951.5 1510.60
   1  -8   0 54640.0 1571.49
   1  -8   1 27228.5 1024.08
  -1  -8  -1 26542.1 1087.66
  -1  -8  -1 28191.0 942.380
   1  -8   1 28195.7 1239.93
  -1  -8  -1 28338.5 1058.17
  -1  -8  -1 27657.7 1144.54
   1  -8   1 26279.7 1095.08
   1  -8   1 25654.0 1062.54
  -1  -8  -2 8616.86 589.370
   1  -8   2 8079.94 602.824
   1  -8   2 8117.02 483.206
   1  -8   2 8266.35 485.896
  -1  -8  -2 7713.87 642.875
   1  -8   2 8306.38 685.191
   1  -8   2 7625.19 604.204
   1  -8   2 8678.35 503.990
   1  -8   2 8102.32 484.327
   1  -8   2 8031.58 478.897
  -1  -8  -2 8047.57 512.318
  -1  -8  -2 7379.83 567.470
  -1  -8  -2 9408.98 540.405
   1  -8   2 8652.36 550.935
   1  -8   2 8056.98 480.992
   1  -8   3 6184.34 469.598
   1  -8   3 6187.76 609.715
   1  -8   3 6814.42 479.466
  -1  -8  -3 5765.81 411.810
   1  -8   3 6029.88 458.660
  -1  -8  -3 5402.61 438.939
  -1  -8  -3 5894.63 565.336
   1  -8   3 6809.44 478.493
   1  -8   3 6803.78 475.685
  -1  -8  -3 6261.93 503.319
   1  -8   3 6202.45 459.433
   1  -8   3 6682.49 569.721
  -1  -8  -3 6004.15 490.984
   1  -8   3 6401.92 464.095
   1  -8   3 5574.01 537.364
   1  -8   4 3167.69 445.871
  -1  -8  -4 2614.20 399.886
   1  -8   4 3026.78 358.629
   1  -8   4 2958.37 352.955
   1  -8   4 3141.99 376.517
  -1  -8  -4 2390.17 314.315
   1  -8   4 2883.27 340.846
  -1  -8  -4 3899.16 406.187
   1  -8   4 2424.89 389.168
   1  -8   4 3373.40 470.088
   1  -8   4 3930.15 393.922
   1  -8   4 2882.94 338.254
  -1  -8  -4 3578.65 379.885
   1  -8   5 9113.58 746.937
   1  -8   5 8179.71 621.385
  -1  -8  -5 8913.19 626.293
   1  -8   5 8807.41 636.334
  -1  -8  -5 8929.22 587.432
   1  -8   5 10274.0 754.633
  -1  -8  -5 8678.01 690.968
  -1  -8  -5 9049.84 686.423
   1  -8   5 9224.24 641.983
   1  -8   5 7272.69 579.496
   1  -8   5 8235.37 742.505
   1  -8   5 9105.51 634.485
   1  -8   5 8528.39 619.009
   1  -8   6 43671.2 1764.24
  -1  -8  -6 44708.3 1575.93
  -1  -8  -6 42156.0 1612.61
  -1  -8  -6 42172.4 1628.14
   1  -8   6 45426.3 1702.61
   1  -8   6 40924.6 1541.33
   1  -8   6 41949.1 1561.10
   1  -8   6 43384.9 1581.06
   1  -8   6 45893.1 1631.42
   1  -8   6 42789.2 1567.70
   1  -8   6 43855.0 1724.42
   1  -8   6 45398.8 1616.07
   1  -8   7 6367.04 617.332
  -1  -8  -7 7310.23 664.168
   1  -8   7 6823.74 635.030
   1  -8   7 6673.95 675.798
  -1  -8  -7 6827.82 614.347
   1  -8   7 5817.15 593.865
   1  -8   7 7304.42 650.735
   1  -8   7 7561.66 740.221
   1  -8   7 7796.36 770.106
  -1  -8  -7 6787.03 647.362
   1  -8   7 6983.52 635.593
  -1  -8  -8 3640.38 513.333
   1  -8   8 3496.51 494.732
   1  -8   8 3383.93 556.807
  -1  -8  -8 3387.01 477.053
  -1  -8  -8 4898.36 562.223
   1  -8   8 3338.49 491.318
   1  -8   8 3023.46 521.479
   1  -8   8 4490.95 547.839
   1  -8   8 3419.95 496.550
   1  -8   8 3565.10 506.002
   1  -8   8 3380.88 523.693
  -1  -8  -9 639.539 266.223
   1  -8   9 118.575 288.702
   1  -8   9 469.547 345.887
   1  -8   9 275.162 311.358
   1  -8   9 405.221 285.560
   1  -8   9 342.248 286.555
   1  -8   9 328.201 323.673
   1  -8   9 456.739 286.313
   1  -8   9-144.783 318.627
  -1  -8  -9 912.291 351.495
  -1  -8 -10 11352.5 874.276
   1  -8  10 9505.33 882.341
   1  -8  10 12720.8 989.847
   1  -8  10 10575.6 940.086
  -1  -8 -10 12355.1 960.117
   1  -8  10 11446.8 947.324
   1  -8  10 11488.1 948.399
   1  -8  10 10254.2 941.914
   1  -8  10 10054.4 909.563
   1  -8  10 11587.2 950.031
   1  -8  11 9898.39 913.863
   1  -8  11 10288.1 945.008
  -1  -8 -11 8590.08 851.856
   1  -8  11 8822.59 890.768
   1  -8  11 8531.59 856.112
   1  -8  11 9099.94 879.766
   1  -8  11 9910.28 964.109
   1  -8  11 9908.12 940.787
   1  -8  11 8881.85 881.273
   1  -8  12 195.712 355.045
   1  -8  12-176.437 253.316
   1  -8  12 429.854 358.239
   1  -8  12 63.6393 336.435
   1  -8  12-56.2701 294.356
   1  -8  12 167.185 319.365
  -1  -8 -12-192.552 282.351
   1  -8  12-96.1680 340.019
   1  -8  12 12.6616 310.766
   1  -8  13 2892.96 576.287
   1  -8  13 3123.53 601.370
   1  -8  13 2702.54 543.901
   1  -8  13 2184.95 518.875
   1  -8  13 1386.84 442.379
  -1  -7  14 1625.31 466.104
  -1  -7  14 2286.28 512.072
  -1  -7  14 730.770 341.097
  -1  -7  14 1979.92 503.343
  -1  -7  13 795.577 367.652
  -1  -7  13 1160.80 386.470
   1  -7 -13-12.5785 329.244
  -1  -7  13 994.397 386.684
  -1  -7  13 732.079 396.497
   1  -7 -13 726.768 349.834
  -1  -7  13 763.279 364.541
  -1  -7  13 307.532 282.960
   1  -7 -12 1028.93 407.992
  -1  -7  12 1904.06 509.795
  -1  -7  12 988.021 376.668
  -1  -7  12 888.172 366.268
  -1  -7  12 864.595 374.632
   1  -7 -12 636.005 358.332
  -1  -7  12 1036.57 428.721
  -1  -7  12 759.464 389.561
  -1  -7  11 3100.86 534.791
  -1  -7  11 3296.31 550.555
   1  -7 -11 3132.03 540.833
  -1  -7  11 2693.51 494.246
  -1  -7  11 3159.64 552.448
   1  -7 -11 3968.44 568.057
  -1  -7  11 2064.94 456.970
  -1  -7  11 3423.21 581.929
  -1  -7  10 2110.07 505.783
  -1  -7  10 1596.29 402.358
  -1  -7  10 1175.44 360.188
  -1  -7  10 1631.00 451.622
   1  -7 -10 1981.05 438.122
  -1  -7  10 1828.02 424.625
   1  -7 -10 1918.18 415.397
  -1  -7  10 1964.32 442.999
  -1  -7   9 3518.39 505.701
  -1  -7   9 3203.06 488.552
  -1  -7   9 2447.76 480.578
  -1  -7   9 2624.74 455.632
   1  -7  -9 2649.71 467.386
   1  -7  -9 3858.86 540.791
  -1  -7   9 3067.56 502.889
  -1  -7   9 2274.32 432.852
  -1  -7   8 11074.0 800.806
  -1  -7   8 9707.88 757.788
  -1  -7   8 9865.18 764.908
   1  -7  -8 10239.6 803.486
  -1  -7   8 11121.0 797.630
  -1  -7   8 10633.7 840.654
  -1  -7   8 9477.51 795.119
   1  -7  -8 12107.4 861.741
   1  -7  -8 10375.4 793.179
  -1  -7   7 2193.24 425.078
  -1  -7   7 2697.05 469.186
   1  -7  -7 2376.79 408.740
   1  -7  -7 1436.24 340.965
  -1  -7   7 2317.69 392.873
  -1  -7   7 2336.50 358.351
  -1  -7   7 2507.35 398.847
  -1  -7   7 2132.91 380.511
   1  -7  -6 2897.47 326.651
  -1  -7   6 3160.62 387.898
   1  -7  -6 3219.41 461.914
  -1  -7   6 3445.45 408.769
  -1  -7   6 2944.05 377.230
   1  -7  -6 2596.75 390.913
  -1  -7   6 3739.06 418.884
  -1  -7   6 2821.06 434.007
  -1  -7   6 2612.61 442.756
  -1  -7   5 25478.8 1022.25
   1  -7  -5 27259.7 1001.41
   1  -7  -5 26253.7 858.784
  -1  -7   5 24754.1 1159.11
  -1  -7   5 24680.3 1004.61
   1  -7  -5 25529.0 1169.71
  -1  -7   5 25516.8 1022.88
  -1  -7   5 25207.7 1186.10
   1  -7  -5 26508.2 1127.70
  -1  -7   5 25175.2 1016.36
  -1  -7   4 25054.6 1130.27
  -1  -7   4 24282.3 932.285
   1  -7  -4 26656.7 875.996
  -1  -7   4 26148.0 970.360
   1  -7  -4 24486.5 1129.24
  -1  -7   4 26059.8 963.987
  -1  -7   4 26678.7 974.815
  -1  -7   4 25687.7 958.935
   1  -7  -4 26692.2 742.879
   1  -7  -4 25916.6 734.970
  -1  -7   4 26125.0 1159.84
   1  -7  -4 27187.7 749.124
   1  -7  -4 25786.4 733.177
   1  -7  -4 26049.0 1010.17
   1  -7  -4 26205.1 738.185
   1  -7  -4 24892.4 1058.81
   1  -7  -4 27026.6 750.992
   1  -7  -3 26205.5 689.076
   1  -7  -3 25698.6 688.415
  -1  -7   3 22567.3 1051.88
  -1  -7   3 25164.0 856.859
  -1  -7   3 24308.8 734.743
  -1  -7   3 23946.5 1070.10
  -1  -7   3 25523.9 805.326
   1  -7  -3 25368.2 680.140
   1  -7  -3 25536.2 1005.60
   1  -7  -3 24095.4 671.632
   1  -7  -3 24650.3 747.974
   1  -7  -3 24061.6 1103.84
  -1  -7   3 24684.9 856.839
  -1  -7   3 25069.7 856.748
   1  -7  -3 25128.5 683.705
  -1  -7   3 25240.2 869.305
   1  -7  -3 24838.2 1013.52
  -1  -7   3 24818.7 861.053
   1  -7  -3 25726.6 684.566
   1  -7  -3 25850.9 870.401
  -1  -7   2 28843.4 868.451
  -1  -7   2 30034.2 904.733
   1  -7  -2 29803.4 1096.14
  -1  -7   2 31002.6 873.036
   1  -7  -2 29350.2 763.352
  -1  -7   2 30357.0 865.105
  -1  -7   2 30844.6 867.590
   1  -7  -2 30251.4 763.831
  -1  -7   2 29866.9 1170.16
  -1  -7   2 31634.7 1194.54
   1  -7  -2 30670.4 931.636
   1  -7  -2 30627.0 997.416
   1  -7  -2 30947.6 768.317
  -1  -7   2 31162.8 875.192
   1  -7  -2 32673.7 1269.38
   1  -7  -2 29606.5 1123.80
   1  -7  -2 29876.4 760.221
   1  -7  -2 30291.9 763.269
   1  -7  -2 29904.8 765.755
   1  -7  -2 30458.2 764.060
   1  -7  -1 31815.6 1273.67
  -1  -7   1 29553.2 1126.93
   1  -7  -1 30552.9 1172.98
   1  -7  -1 31023.2 815.111
   1  -7  -1 31183.9 1013.27
  -1  -7   1 31438.6 762.213
   1  -7  -1 32504.3 824.707
  -1  -7   1 31548.8 762.741
  -1  -7   1 30557.4 979.374
  -1  -7   1 30757.1 765.412
  -1  -7   1 31808.6 905.328
   1  -7  -1 32722.5 830.728
  -1  -7   1 31678.5 764.857
   1  -7  -1 31742.3 819.793
   1  -7  -1 31523.3 1043.17
   1  -7  -1 31637.0 1101.54
  -1  -7   1 31408.5 1169.64
   1  -7  -1 32833.0 827.912
   1  -7  -1 30818.6 814.106
  -1  -7   1 31606.4 767.855
   1  -7   0 24474.6 936.459
   1  -7   0 25445.7 765.448
   1  -7   0 25892.4 764.761
   1  -7   0 25264.5 759.435
   1  -7   0 24645.6 932.529
   1  -7   0 24147.7 925.962
  -1  -7   0 24443.7 1032.51
   1  -7   0 25338.4 761.581
   1  -7   0 24955.6 761.511
   1  -7   0 26344.2 774.654
  -1  -7   0 24253.9 797.095
  -1  -7   0 26145.6 1021.15
   1  -7   0 24321.4 1052.36
  -1  -7   0 25755.9 988.544
  -1  -7  -1 26758.7 1020.24
   1  -7   1 27407.0 862.734
   1  -7   1 27332.9 858.786
   1  -7   1 26252.5 860.906
   1  -7   1 28875.9 1166.50
   1  -7   1 26997.8 1028.41
   1  -7   1 27448.5 859.164
   1  -7   1 26712.3 852.411
   1  -7   1 25405.2 836.875
  -1  -7  -1 27644.8 1059.84
  -1  -7  -1 27114.5 972.160
  -1  -7  -1 27519.6 890.243
   1  -7   1 27909.9 1030.21
   1  -7   1 26715.2 962.124
   1  -7   2 17591.7 577.426
   1  -7   2 15580.2 875.459
  -1  -7  -2 15596.6 682.204
   1  -7   2 16107.9 798.381
  -1  -7  -2 16025.5 765.465
   1  -7   2 16912.3 738.977
  -1  -7  -2 16378.1 865.106
   1  -7   2 16957.7 835.532
   1  -7   2 16388.0 689.257
   1  -7   2 16541.5 697.450
  -1  -7  -2 16053.2 689.768
   1  -7   2 15655.2 673.211
   1  -7   2 17166.1 704.438
  -1  -7  -2 17656.9 789.687
   1  -7   2 17134.1 707.658
   1  -7   2 16221.8 683.979
   1  -7   3 22054.8 875.935
   1  -7   3 22277.8 882.889
  -1  -7  -3 22613.6 788.072
  -1  -7  -3 22737.9 903.865
  -1  -7  -3 20893.2 987.887
   1  -7   3 22311.4 557.301
   1  -7   3 21519.5 994.937
   1  -7   3 21445.1 1054.74
  -1  -7  -3 21725.8 878.619
   1  -7   3 24243.7 911.392
   1  -7   3 22530.3 990.959
  -1  -7  -3 21983.3 867.008
   1  -7   3 21713.8 874.315
   1  -7   3 22825.5 883.311
   1  -7   3 22321.9 877.422
   1  -7   4 6491.15 497.029
  -1  -7  -4 7007.79 460.747
   1  -7   4 6400.21 579.463
   1  -7   4 7011.55 512.953
   1  -7   4 7471.85 506.567
   1  -7   4 6975.94 576.064
   1  -7   4 6764.65 499.813
   1  -7   4 6788.76 623.447
   1  -7   4 7023.07 516.694
  -1  -7  -4 8346.84 620.550
   1  -7   4 7395.56 532.775
  -1  -7  -4 6911.56 497.180
  -1  -7  -4 8214.47 409.903
   1  -7   4 6689.33 499.477
   1  -7   5 12345.4 843.962
   1  -7   5 13722.1 761.646
   1  -7   5 13563.9 776.856
   1  -7   5 12058.2 723.582
  -1  -7  -5 12863.0 780.936
   1  -7   5 11622.1 714.956
   1  -7   5 13079.8 835.665
  -1  -7  -5 14206.8 801.014
   1  -7   5 12361.8 794.884
  -1  -7  -5 12364.0 721.349
   1  -7   5 12832.2 742.490
   1  -7   5 13263.2 751.966
  -1  -7  -5 14360.6 626.725
   1  -7   6 15398.6 943.085
   1  -7   6 16331.3 888.179
   1  -7   6 15373.3 869.925
   1  -7   6 15230.5 863.324
   1  -7   6 14824.1 853.727
  -1  -7  -6 14713.8 871.064
  -1  -7  -6 16405.6 894.895
   1  -7   6 15687.1 920.688
   1  -7   6 13779.4 829.042
   1  -7   6 14731.9 859.946
   1  -7   7 5937.61 579.727
   1  -7   7 5472.42 549.568
   1  -7   7 6336.10 627.394
   1  -7   7 6084.62 592.808
   1  -7   7 5738.33 565.132
   1  -7   7 6652.79 628.236
  -1  -7  -7 5863.69 587.421
   1  -7   7 6624.80 613.373
   1  -7   7 5825.45 631.576
  -1  -7  -7 6139.51 575.397
  -1  -7  -8 3550.99 502.374
  -1  -7  -8 2980.67 432.188
   1  -7   8 3230.71 473.678
   1  -7   8 2973.96 459.933
   1  -7   8 2599.54 468.005
   1  -7   8 4217.61 525.980
   1  -7   8 3520.55 502.040
   1  -7   8 4414.99 591.759
   1  -7   8 2854.80 459.387
   1  -7   9 530.443 307.766
   1  -7   9-51.6747 288.254
   1  -7   9 291.638 292.264
   1  -7   9 195.487 280.008
   1  -7   9 959.031 415.024
  -1  -7  -9 494.673 286.688
   1  -7   9 178.838 276.412
   1  -7   9 400.300 309.431
  -1  -7  -9 723.504 318.679
   1  -7  10 5951.66 675.752
   1  -7  10 4901.41 636.810
   1  -7  10 6332.81 711.312
   1  -7  10 4857.02 615.025
  -1  -7 -10 6052.42 613.419
   1  -7  10 6782.94 734.901
  -1  -7 -10 5370.10 637.658
   1  -7  10 5866.30 677.210
   1  -7  10 7584.29 803.127
   1  -7  11 4623.00 655.804
   1  -7  11 4842.55 653.397
   1  -7  11 5580.42 705.196
   1  -7  11 3685.34 591.594
  -1  -7 -11 4380.70 605.798
   1  -7  11 3927.33 599.996
   1  -7  11 4547.52 657.777
  -1  -7 -11 4889.18 561.892
   1  -7  11 3160.67 534.612
   1  -7  12 1836.63 506.199
   1  -7  12 2216.68 525.146
   1  -7  12 1548.91 425.846
   1  -7  12 1629.72 464.569
   1  -7  12 1243.60 441.200
  -1  -7 -12 2462.01 537.070
   1  -7  12 1282.86 431.958
   1  -7  12 1257.60 440.367
   1  -7  12 1374.86 414.955
   1  -7  13 5178.67 722.970
   1  -7  13 4942.25 696.949
   1  -7  13 4431.45 678.161
   1  -7  13 5218.25 746.774
   1  -7  13 4469.50 697.567
   1  -7  13 4124.63 680.762
   1  -7  13 3773.49 601.330
   1  -7  13 3938.41 662.909
  -1  -7 -13 4647.47 667.881
   1  -7  14 616.176 354.934
   1  -6 -14 14437.7 1046.20
   1  -6 -14 14039.3 1141.93
  -1  -6  14 14504.1 1205.15
  -1  -6  14 15317.6 1235.71
  -1  -6  14 14698.6 1207.16
  -1  -6  14 12684.5 1129.45
  -1  -6  14 14927.1 1159.06
  -1  -6  14 14669.0 1156.71
  -1  -6  13 4968.34 682.307
   1  -6 -13 5287.26 711.411
   1  -6 -13 5060.83 624.149
  -1  -6  13 4610.97 683.226
  -1  -6  13 4284.41 666.686
  -1  -6  13 4898.16 692.414
  -1  -6  13 4633.15 677.314
  -1  -6  13 4721.48 658.729
   1  -6 -12 8980.29 785.507
   1  -6 -12 9120.24 863.140
  -1  -6  12 7698.40 810.542
  -1  -6  12 7503.81 792.009
  -1  -6  12 8197.87 835.464
  -1  -6  12 8275.63 827.346
  -1  -6  12 6559.76 754.884
  -1  -6  12 6276.87 741.025
  -1  -6  12 6658.14 767.664
  -1  -6  11 8062.12 782.344
  -1  -6  11 7510.18 777.934
  -1  -6  11 9110.34 831.690
  -1  -6  11 7858.50 787.340
  -1  -6  11 6737.87 724.521
   1  -6 -11 7977.79 729.526
   1  -6 -11 7892.40 757.679
  -1  -6  11 9742.24 860.540
  -1  -6  11 8012.17 794.990
   1  -6 -10 14323.6 849.013
  -1  -6  10 11914.4 913.115
   1  -6 -10 14071.7 834.170
  -1  -6  10 12758.9 941.671
   1  -6 -10 12272.2 785.313
   1  -6 -10 12929.2 800.499
  -1  -6  10 13852.4 979.048
  -1  -6  10 10599.8 863.564
  -1  -6  10 12877.3 948.418
  -1  -6  10 13181.8 954.814
   1  -6 -10 13824.2 841.027
   1  -6 -10 12153.5 864.982
   1  -6 -10 12464.6 792.402
  -1  -6  10 12602.1 936.481
   1  -6 -10 12839.1 932.630
   1  -6  -9 6833.09 563.970
  -1  -6   9 8013.98 725.728
  -1  -6   9 7009.87 670.669
   1  -6  -9 7085.13 669.667
  -1  -6   9 6554.45 680.516
  -1  -6   9 7458.76 708.908
   1  -6  -9 6866.57 555.558
   1  -6  -9 6906.92 645.809
   1  -6  -9 6574.49 540.554
  -1  -6   9 8202.46 723.714
   1  -6  -9 7368.01 564.822
  -1  -6   9 7600.42 695.321
   1  -6  -9 7674.81 578.639
  -1  -6   9 8345.86 726.506
  -1  -6   8 3832.08 525.952
  -1  -6   8 3173.55 455.924
   1  -6  -8 3995.89 394.428
   1  -6  -8 3350.79 471.185
   1  -6  -8 3601.92 382.551
   1  -6  -8 3547.40 373.733
  -1  -6   8 3491.93 507.042
  -1  -6   8 3088.99 442.319
  -1  -6   8 4043.70 489.007
   1  -6  -8 4228.54 421.953
  -1  -6   8 3350.80 469.493
   1  -6  -8 3431.28 371.225
  -1  -6   8 3518.47 456.406
   1  -6  -8 3511.12 461.716
   1  -6  -7 6119.87 447.454
  -1  -6   7 7535.95 608.774
  -1  -6   7 7706.02 670.132
   1  -6  -7 7557.51 502.553
   1  -6  -7 6424.85 460.303
   1  -6  -7 6595.34 462.961
   1  -6  -7 7752.50 637.626
   1  -6  -7 6996.19 479.969
   1  -6  -7 6676.52 429.538
  -1  -6   7 7149.53 590.290
  -1  -6   7 7370.59 638.844
  -1  -6   7 6724.12 575.442
  -1  -6   7 7794.86 618.710
  -1  -6   7 7276.99 594.024
   1  -6  -7 6115.16 445.069
   1  -6  -7 5605.19 544.703
   1  -6  -6 1986.40 242.114
   1  -6  -6 2190.07 258.349
  -1  -6   6 1997.11 366.595
  -1  -6   6 2175.89 336.226
   1  -6  -6 2380.04 264.494
   1  -6  -6 1932.21 245.526
   1  -6  -6 1598.59 329.417
  -1  -6   6 2135.10 389.961
   1  -6  -6 1986.73 248.795
   1  -6  -6 1879.06 237.434
   1  -6  -6 2032.81 261.782
  -1  -6   6 2288.61 189.548
  -1  -6   6 1838.32 311.719
  -1  -6   6 2532.45 348.738
  -1  -6   6 1721.23 287.956
   1  -6  -6 1801.51 343.579
  -1  -6   6 2388.15 347.894
   1  -6  -5 571.377 196.089
  -1  -6   5 386.536 173.781
   1  -6  -5 607.006 156.655
  -1  -6   5 734.667 222.859
   1  -6  -5 663.702 252.478
   1  -6  -5 714.541 159.031
  -1  -6   5 319.566 267.897
   1  -6  -5 494.145 142.449
   1  -6  -5 450.573 232.440
   1  -6  -5 467.639 135.323
  -1  -6   5 698.939 222.698
   1  -6  -5 658.116 154.982
   1  -6  -5 552.425 144.159
  -1  -6   5 647.632 208.693
  -1  -6   5 686.938 275.751
  -1  -6   5 500.371 87.9670
   1  -6  -4 1842.92 193.041
  -1  -6   4 1981.50 340.736
   1  -6  -4 2059.16 299.411
  -1  -6   4 2023.74 272.688
   1  -6  -4 2550.71 218.980
  -1  -6   4 2289.00 279.078
   1  -6  -4 2157.16 223.170
  -1  -6   4 2466.94 287.216
   1  -6  -4 1804.39 320.707
  -1  -6   4 2020.55 353.610
   1  -6  -4 1880.15 199.771
  -1  -6   4 1954.94 127.985
   1  -6  -4 1952.64 160.459
  -1  -6   4 1957.51 143.750
   1  -6  -4 1913.06 198.280
   1  -6  -4 2095.68 128.966
   1  -6  -4 1921.03 196.240
  -1  -6   4 2255.47 138.393
  -1  -6   4 1923.65 256.990
   1  -6  -4 2021.58 265.647
   1  -6  -4 2189.29 206.167
  -1  -6   3 1264.36 201.380
   1  -6  -3 1154.65 241.648
   1  -6  -3 1055.24 138.810
   1  -6  -3 1284.59 144.478
   1  -6  -3 1268.21 148.070
  -1  -6   3 1029.44 266.495
   1  -6  -3 1446.62 156.481
   1  -6  -3 1001.37 128.418
   1  -6  -3 1230.68 146.303
  -1  -6   3 1185.38 195.283
  -1  -6   3 1281.65 212.563
  -1  -6   3 1165.08 183.679
   1  -6  -3 1104.08 141.771
  -1  -6   3 1051.68 95.5156
  -1  -6   3 1094.25 141.845
   1  -6  -3 1127.79 138.807
  -1  -6   3 956.212 182.851
   1  -6  -3 1451.06 301.331
   1  -6  -3 1179.42 144.070
   1  -6  -3 756.977 120.774
   1  -6  -3 1075.71 82.4734
   1  -6  -3 1288.93 183.569
   1  -6  -3 1019.95 215.048
  -1  -6   3 1234.31 167.346
  -1  -6   3 833.994 246.315
  -1  -6   2 6314.81 494.213
  -1  -6   2 7365.44 377.122
   1  -6  -2 7199.18 320.509
   1  -6  -2 7566.50 330.932
   1  -6  -2 7318.11 376.427
   1  -6  -2 8086.14 342.611
   1  -6  -2 7018.15 474.376
   1  -6  -2 7765.95 327.123
  -1  -6   2 7008.44 273.646
  -1  -6   2 7326.97 373.037
  -1  -6   2 7915.85 542.454
   1  -6  -2 7677.17 336.238
   1  -6  -2 7387.61 332.472
   1  -6  -2 7650.88 333.324
   1  -6  -2 7166.04 327.199
  -1  -6   2 7534.10 377.647
  -1  -6   2 6969.14 363.634
  -1  -6   2 7039.49 368.046
   1  -6  -2 6603.24 470.564
   1  -6  -2 7699.42 566.954
   1  -6  -2 7255.50 320.119
   1  -6  -2 7654.16 329.859
   1  -6  -2 7973.24 333.279
  -1  -6   2 7144.83 373.077
  -1  -6   2 7260.65 359.769
   1  -6  -2 7527.73 413.931
   1  -6  -2 7557.59 331.273
  -1  -6   1 5962.72 279.935
   1  -6  -1 6251.37 301.270
   1  -6  -1 6501.32 317.672
  -1  -6   1 6289.90 282.186
   1  -6  -1 6818.30 324.491
   1  -6  -1 6031.57 462.067
  -1  -6   1 5947.33 455.642
  -1  -6   1 5594.84 268.810
  -1  -6   1 6004.95 276.722
   1  -6  -1 6497.44 311.785
   1  -6  -1 6073.69 502.458
   1  -6  -1 5956.00 384.746
   1  -6  -1 6563.41 316.977
  -1  -6   1 5890.94 366.031
   1  -6  -1 6416.32 313.387
   1  -6  -1 6287.72 304.907
   1  -6  -1 7027.68 400.875
   1  -6  -1 6488.36 314.896
  -1  -6   1 5966.98 274.162
  -1  -6   1 6349.79 286.309
  -1  -6   1 5989.91 461.147
  -1  -6   1 5872.91 279.640
  -1  -6   1 6249.40 282.947
   1  -6  -1 7003.14 448.899
  -1  -6   1 6215.61 281.633
   1  -6  -1 6728.43 318.530
   1  -6  -1 6460.80 317.715
   1  -6  -1 6863.88 317.980
  -1  -6   1 6209.43 328.414
   1  -6   0 17141.3 588.385
   1  -6   0 17466.0 592.583
   1  -6   0 16915.9 798.235
   1  -6   0 17457.6 720.042
  -1  -6   0 17449.7 760.375
   1  -6   0 16727.3 700.026
   1  -6   0 16922.2 700.257
  -1  -6   0 16869.1 727.463
   1  -6   0 16720.0 582.696
   1  -6   0 18120.3 601.592
   1  -6   0 16759.3 592.486
  -1  -6   0 18734.4 622.062
   1  -6   0 17417.3 592.762
   1  -6   1 5166.19 338.121
   1  -6   1 5705.44 353.046
   1  -6   1 5722.04 425.718
  -1  -6  -1 6334.87 365.480
  -1  -6  -1 5456.48 390.386
  -1  -6  -1 5912.57 433.029
   1  -6   1 5476.31 344.951
   1  -6   1 5644.74 420.760
   1  -6   1 5925.02 354.965
   1  -6   1 5740.43 349.316
   1  -6   1 5436.66 341.146
  -1  -6  -1 6009.23 434.714
   1  -6   1 5445.27 390.107
   1  -6   1 5902.17 488.468
   1  -6   2 38476.8 1110.16
   1  -6   2 35949.0 1080.01
   1  -6   2 38374.1 1216.91
   1  -6   2 35775.7 1083.13
  -1  -6  -2 38259.0 1157.22
   1  -6   2 37868.6 1237.14
  -1  -6  -2 36141.9 1143.87
   1  -6   2 37938.6 1098.16
   1  -6   2 38476.9 1326.12
   1  -6   2 37568.2 1128.83
  -1  -6  -2 38483.4 1076.07
   1  -6   2 38983.4 1110.94
  -1  -6  -2 39276.2 1099.42
  -1  -6  -2 40769.1 1297.72
   1  -6   3 20585.4 790.828
   1  -6   3 20778.6 812.172
   1  -6   3 20670.9 818.959
  -1  -6  -3 20485.4 686.906
   1  -6   3 20312.6 466.352
  -1  -6  -3 20179.3 755.064
   1  -6   3 19465.7 786.602
   1  -6   3 19594.0 896.117
  -1  -6  -3 20437.0 781.878
   1  -6   3 19808.5 794.696
  -1  -6  -3 19791.4 872.199
   1  -6   3 20063.6 797.473
   1  -6   3 19596.3 862.882
   1  -6   3 20587.5 805.639
   1  -6   3 18744.2 926.963
   1  -6   3 18376.3 449.586
  -1  -6  -4 35460.7 1238.48
   1  -6   4 36019.1 1307.55
  -1  -6  -4 36897.3 945.380
  -1  -6  -4 36269.5 820.042
  -1  -6  -4 35686.9 817.918
  -1  -6  -4 36626.0 1044.43
  -1  -6  -4 38685.6 1202.82
   1  -6   4 34806.9 1183.73
   1  -6   4 36002.8 1199.88
   1  -6   4 35322.0 1137.82
   1  -6   4 35203.8 1201.04
   1  -6   4 34798.2 1186.34
   1  -6   4 36296.6 1206.61
   1  -6   4 35053.1 1203.00
   1  -6   4 35818.9 1269.51
   1  -6   5 7813.87 565.806
  -1  -6  -5 8583.98 335.916
  -1  -6  -5 8072.01 326.412
   1  -6   5 8096.27 623.577
  -1  -6  -5 8216.01 329.125
  -1  -6  -5 6932.68 532.913
  -1  -6  -5 8653.37 356.882
   1  -6   5 8342.45 583.028
   1  -6   5 7658.80 565.862
   1  -6   5 7099.55 576.364
  -1  -6  -5 8134.02 340.852
  -1  -6  -5 8647.79 597.660
  -1  -6  -5 8158.55 329.194
  -1  -6  -5 8017.91 416.761
  -1  -6  -5 8194.61 327.778
   1  -6   5 7963.36 579.641
   1  -6   5 6873.13 561.794
   1  -6   5 8431.31 586.891
   1  -6   6 13888.7 807.659
   1  -6   6 12999.7 794.513
  -1  -6  -6 15268.2 561.815
   1  -6   6 14102.5 819.562
   1  -6   6 13620.8 800.120
  -1  -6  -6 16033.9 578.279
  -1  -6  -6 15481.6 561.755
  -1  -6  -6 15370.1 561.943
  -1  -6  -6 14809.9 553.062
  -1  -6  -6 16337.6 593.866
  -1  -6  -6 15716.7 814.484
   1  -6   6 13242.7 792.299
   1  -6   6 15683.6 876.883
   1  -6   6 14689.8 834.338
   1  -6   6 13955.8 860.816
  -1  -6  -6 15455.1 562.783
  -1  -6  -6 14814.2 823.370
   1  -6   7 18960.6 1005.80
   1  -6   7 17513.6 959.163
  -1  -6  -7 17658.9 949.768
   1  -6   7 16264.0 930.938
  -1  -6  -7 19239.5 718.282
   1  -6   7 17223.7 949.890
   1  -6   7 17577.9 970.802
  -1  -6  -7 18487.6 911.445
  -1  -6  -7 19173.5 721.337
   1  -6   7 17016.7 958.123
   1  -6   7 17215.4 979.003
  -1  -6  -7 17642.5 695.501
  -1  -6  -7 19963.4 748.779
   1  -6   7 18173.9 1015.88
  -1  -6  -7 18131.3 702.811
  -1  -6  -7 18787.9 713.771
  -1  -6  -8 10016.8 562.478
  -1  -6  -8 10631.9 759.553
   1  -6   8 8794.57 741.580
  -1  -6  -8 8972.01 537.137
  -1  -6  -8 10147.1 566.672
   1  -6   8 7583.83 670.256
  -1  -6  -8 10354.3 583.612
   1  -6   8 11029.5 792.605
   1  -6   8 9163.90 737.750
   1  -6   8 9616.49 754.979
  -1  -6  -8 9370.23 544.691
   1  -6   8 10776.4 815.852
  -1  -6  -8 8931.29 665.653
  -1  -6  -8 10259.8 567.759
   1  -6   8 9965.21 760.797
   1  -6   9 17796.9 1064.24
   1  -6   9 18074.2 1063.29
   1  -6   9 16901.0 1055.36
   1  -6   9 16142.7 1036.70
   1  -6   9 17885.9 1083.32
  -1  -6  -9 20484.8 1101.01
  -1  -6  -9 18556.0 972.334
   1  -6   9 16952.9 1044.26
   1  -6  10 520.933 330.755
  -1  -6 -10 265.547 269.493
   1  -6  10 390.776 293.393
   1  -6  10 406.049 285.867
   1  -6  10 4.54629 315.603
  -1  -6 -10 907.315 281.086
   1  -6  10 940.036 356.069
   1  -6  10 443.308 340.196
   1  -6  11 3560.28 567.125
   1  -6  11 3858.80 598.275
   1  -6  11 3746.68 578.169
   1  -6  11 4305.47 619.880
  -1  -6 -11 4058.41 494.715
   1  -6  11 3307.27 570.997
  -1  -6 -11 4525.24 599.030
   1  -6  11 3494.48 566.568
   1  -6  12 1006.00 402.627
   1  -6  12 670.076 358.690
   1  -6  12 22.2092 290.928
   1  -6  12 464.885 336.193
   1  -6  12 312.491 368.848
  -1  -6 -12 129.160 302.922
   1  -6  12 116.752 292.279
   1  -6  13 4264.90 676.595
   1  -6  13 4311.72 642.578
   1  -6  13 4267.33 670.020
   1  -6  13 4286.89 625.142
   1  -6  13 4049.07 663.437
   1  -6  13 4473.94 680.706
  -1  -6 -13 4886.24 687.645
   1  -6  14 231.187 287.651
   1  -6  14 194.501 377.001
  -1  -6 -14-288.199 338.231
   1  -6  14-46.3310 310.863
   1  -6  14-222.673 365.149
   1  -6  14-57.0394 310.409
   1  -6  14 818.707 363.321
   1  -6  14 457.541 305.668
   1  -6  15 10969.5 971.177
  -1  -5  15 1506.74 523.006
  -1  -5  15 1239.87 489.081
  -1  -5  15 1173.42 473.239
  -1  -5  15 1726.40 511.322
  -1  -5  15 962.427 392.961
  -1  -5  15 1626.28 486.937
  -1  -5  15-170.367 386.548
   1  -5 -14 9456.28 909.883
  -1  -5  14 7709.68 876.267
   1  -5 -14 10620.1 932.328
  -1  -5  14 9902.17 978.252
   1  -5 -14 10242.5 865.840
  -1  -5  14 11353.8 980.175
  -1  -5  14 9048.22 887.998
  -1  -5  14 9793.03 977.281
  -1  -5  14 9328.33 965.218
  -1  -5  14 10371.8 999.272
   1  -5 -13 1404.48 405.841
   1  -5 -13 2350.23 447.425
  -1  -5  13 1983.88 491.445
   1  -5 -13 1910.51 434.407
   1  -5 -13 1211.84 370.586
  -1  -5  13 2023.84 472.664
  -1  -5  13 1864.68 481.543
  -1  -5  13 1028.97 360.034
  -1  -5  13 1724.73 489.025
  -1  -5  13 2220.46 549.580
   1  -5 -13 1524.72 393.949
   1  -5 -13 1760.04 426.573
   1  -5 -13 1856.36 422.827
  -1  -5  13 2054.84 498.736
   1  -5 -13 1527.31 389.216
  -1  -5  12 232.465 290.055
   1  -5 -12 270.119 297.846
  -1  -5  12 305.987 319.109
   1  -5 -12 239.070 257.937
  -1  -5  12 426.647 226.925
   1  -5 -12 156.330 259.608
   1  -5 -12 584.678 302.782
  -1  -5  12 281.296 296.735
  -1  -5  12 635.937 337.669
  -1  -5  12 122.446 314.036
   1  -5 -12 383.389 261.612
   1  -5 -12 330.517 275.037
  -1  -5  12 395.285 274.563
   1  -5 -12-53.8154 223.011
  -1  -5  12 381.616 335.916
   1  -5 -12 242.878 247.713
   1  -5 -11 2651.37 429.170
  -1  -5  11 2817.40 499.993
  -1  -5  11 2246.99 464.004
  -1  -5  11 2682.98 505.956
   1  -5 -11 3189.83 459.651
   1  -5 -11 3060.97 443.329
   1  -5 -11 2447.62 434.794
  -1  -5  11 2160.15 456.112
  -1  -5  11 3298.46 522.639
  -1  -5  11 2218.08 456.831
   1  -5 -11 2773.67 443.413
   1  -5 -11 2825.64 427.515
   1  -5 -11 2583.88 469.710
   1  -5 -11 2528.83 421.411
  -1  -5  11 2867.96 500.355
   1  -5 -10 3118.72 469.246
   1  -5 -10 3335.70 422.273
   1  -5 -10 2694.71 392.753
  -1  -5  10 3497.44 529.748
   1  -5 -10 2542.04 412.870
  -1  -5  10 3285.61 503.131
  -1  -5  10 4637.32 566.156
  -1  -5  10 3528.79 517.237
  -1  -5  10 3101.96 498.986
   1  -5 -10 3088.65 418.681
   1  -5 -10 2648.49 411.910
   1  -5 -10 4224.46 481.613
  -1  -5  10 2850.97 352.411
  -1  -5  10 3768.20 541.708
  -1  -5  10 3794.69 545.187
  -1  -5   9 710.445 306.717
   1  -5  -9 923.963 290.330
   1  -5  -9 1724.24 378.987
   1  -5  -9 866.105 256.112
   1  -5  -9 1491.45 307.133
   1  -5  -9 550.031 228.710
   1  -5  -9 831.053 251.465
  -1  -5   9 648.484 293.010
  -1  -5   9 383.800 388.336
  -1  -5   9 1213.70 363.444
  -1  -5   9 1059.21 220.976
  -1  -5   9 1361.17 368.026
  -1  -5   9 666.482 315.665
  -1  -5   9 1052.74 343.746
   1  -5  -9 1279.96 283.781
   1  -5  -8 1120.51 266.154
  -1  -5   8 832.359 295.701
  -1  -5   8 1069.29 320.671
  -1  -5   8 1168.45 322.879
  -1  -5   8 522.169 258.833
   1  -5  -8 705.831 221.146
   1  -5  -8 916.600 291.808
  -1  -5   8 1061.55 305.976
   1  -5  -8 1053.24 267.228
  -1  -5   8 1106.91 311.567
   1  -5  -8 890.945 312.300
  -1  -5   8 1072.41 343.935
  -1  -5   8 999.890 196.000
   1  -5  -8 400.986 176.428
   1  -5  -8 945.419 243.916
  -1  -5   7 26299.2 1130.96
   1  -5  -7 27190.4 855.326
   1  -5  -7 25422.2 977.799
  -1  -5   7 26768.5 843.416
   1  -5  -7 26407.2 1139.46
   1  -5  -7 26934.9 1118.02
   1  -5  -7 27001.2 1000.90
  -1  -5   7 24864.0 1102.29
  -1  -5   7 24862.9 1110.22
   1  -5  -7 26679.3 993.918
  -1  -5   7 27120.1 1148.14
   1  -5  -7 25904.1 1001.97
  -1  -5   7 23898.8 1128.45
   1  -5  -7 26077.8 981.405
  -1  -5   7 26206.9 1124.95
   1  -5  -7 26002.8 992.668
  -1  -5   7 28880.6 1195.94
   1  -5  -6 23205.5 872.224
   1  -5  -6 24138.4 872.174
  -1  -5   6 21446.6 1017.02
   1  -5  -6 21886.5 983.739
   1  -5  -6 24098.5 867.231
   1  -5  -6 22756.4 852.404
  -1  -5   6 23482.8 991.629
  -1  -5   6 23488.1 1033.73
  -1  -5   6 24071.1 1007.33
  -1  -5   6 24498.2 1007.93
   1  -5  -6 23302.0 790.538
   1  -5  -6 22502.7 843.464
  -1  -5   6 23696.1 721.620
  -1  -5   6 23460.6 998.308
   1  -5  -6 22752.0 852.745
  -1  -5   6 23155.6 989.110
   1  -5  -5 8656.48 583.890
  -1  -5   5 8728.13 613.887
  -1  -5   5 7385.09 507.456
  -1  -5   5 7296.82 558.656
  -1  -5   5 8817.53 556.463
   1  -5  -5 9476.90 473.977
  -1  -5   5 7460.15 511.339
   1  -5  -5 8804.73 457.506
   1  -5  -5 8791.18 458.465
  -1  -5   5 8630.74 544.647
   1  -5  -5 8829.70 462.866
  -1  -5   5 7836.11 346.362
   1  -5  -5 9269.57 471.981
  -1  -5   5 7844.59 519.868
   1  -5  -5 8676.17 458.416
   1  -5  -5 9490.72 485.206
  -1  -5   4 48710.0 1359.61
  -1  -5   4 50378.6 1010.20
   1  -5  -4 50733.4 1218.55
  -1  -5   4 49481.3 1364.08
  -1  -5   4 48673.1 1360.55
  -1  -5   4 48673.0 1362.77
  -1  -5   4 48972.3 1506.91
   1  -5  -4 49545.8 1210.47
  -1  -5   4 50448.2 1509.35
  -1  -5   4 50360.3 1055.62
   1  -5  -4 48767.3 1285.83
   1  -5  -4 47415.3 1424.52
   1  -5  -4 48497.1 1206.03
  -1  -5   4 51158.6 1384.00
   1  -5  -4 49923.7 1234.84
   1  -5  -4 49267.5 1482.32
   1  -5  -4 49591.5 1209.26
   1  -5  -3 19073.9 613.263
   1  -5  -3 19648.6 618.518
   1  -5  -3 19518.5 608.824
  -1  -5   3 19533.4 555.976
   1  -5  -3 19680.7 795.341
  -1  -5   3 19807.0 847.006
  -1  -5   3 19425.4 705.890
  -1  -5   3 19490.3 709.156
   1  -5  -3 19123.3 611.399
  -1  -5   3 19611.3 832.060
   1  -5  -3 19224.5 831.015
  -1  -5   3 19685.2 713.612
   1  -5  -3 19564.7 515.869
   1  -5  -3 20042.0 619.621
   1  -5  -3 20066.3 618.531
  -1  -5   3 19127.6 702.670
  -1  -5   3 19319.6 512.613
   1  -5  -3 20052.1 630.537
   1  -5  -3 19788.9 736.362
   1  -5  -3 21077.3 624.441
  -1  -5   3 20762.6 724.683
   1  -5  -3 19401.0 627.548
   1  -5  -3 20040.2 533.561
   1  -5  -3 19726.4 612.868
   1  -5  -3 19307.4 609.415
   1  -5  -3 19619.5 611.326
   1  -5  -2 97345.1 1911.18
   1  -5  -2 100813. 1899.95
   1  -5  -2 98075.8 1907.09
   1  -5  -2 99471.4 1915.24
  -1  -5   2 100264. 1997.16
  -1  -5   2 100240. 1819.03
   1  -5  -2 98489.7 1995.86
  -1  -5   2 98002.1 1992.23
  -1  -5   2 96143.9 2248.90
  -1  -5   2 97828.1 1988.88
   1  -5  -2 99368.3 2177.09
   1  -5  -2 100860. 2206.85
   1  -5  -2 98940.7 1917.99
   1  -5  -2 98397.4 1909.42
   1  -5  -2 98784.6 1924.12
   1  -5  -2 102251. 1927.71
   1  -5  -2 97785.2 2301.03
  -1  -5   2 96946.9 1988.32
   1  -5  -2 99623.4 1911.68
  -1  -5   2 100507. 1926.10
  -1  -5   2 94824.2 2242.26
   1  -5  -2 93770.8 1703.43
   1  -5  -2 99996.8 1913.46
   1  -5  -2 100350. 1920.12
  -1  -5   2 99009.2 1931.38
   1  -5  -1 18253.4 565.805
   1  -5  -1 19533.4 561.958
   1  -5  -1 19085.4 565.835
   1  -5  -1 19179.9 579.387
   1  -5  -1 19251.3 585.097
   1  -5  -1 18728.4 565.359
   1  -5  -1 19440.6 574.211
  -1  -5   1 18989.6 538.376
  -1  -5   1 19540.8 542.187
   1  -5  -1 18904.5 577.913
   1  -5  -1 19977.7 585.822
   1  -5  -1 19823.1 580.299
  -1  -5   1 19440.1 541.608
  -1  -5   1 19117.3 540.520
  -1  -5   1 18671.0 748.748
  -1  -5   1 20099.6 552.755
   1  -5  -1 18342.1 745.801
  -1  -5   1 19319.7 544.416
   1  -5  -1 18655.0 715.466
  -1  -5   1 19463.8 769.254
  -1  -5   1 19453.6 639.842
  -1  -5   1 19347.8 576.753
   1  -5  -1 18420.4 630.210
   1  -5  -1 18066.3 795.371
  -1  -5   1 18916.9 540.156
   1  -5  -1 19530.0 570.533
   1  -5  -1 18737.0 573.959
   1  -5  -1 19363.3 580.120
  -1  -5   1 20675.9 553.138
   1  -5  -1 19399.3 656.310
  -1  -5   1 19202.4 542.250
  -1  -5   1 19492.9 541.814
  -1  -5   1 19377.3 541.273
  -1  -5   0 34044.1 1031.96
   1  -5   0 35013.6 896.483
   1  -5   0 36725.3 897.314
  -1  -5   0 35022.1 687.181
  -1  -5   0 34572.4 684.222
   1  -5   0 34335.6 901.215
   1  -5   0 34974.0 991.893
   1  -5   0 35728.3 897.194
   1  -5   0 36241.6 1127.45
   1  -5   0 37525.8 1050.10
  -1  -5   0 34925.8 691.004
  -1  -5   0 35053.6 686.181
   1  -5   0 35291.9 888.914
  -1  -5   0 37036.9 1085.01
  -1  -5   0 34294.1 685.210
   1  -5   0 35348.8 898.546
   1  -5   0 34854.5 904.718
   1  -5   0 37265.0 912.065
  -1  -5   0 34886.4 685.813
  -1  -5   0 35368.6 686.961
   1  -5   0 36892.0 898.350
   1  -5   0 35941.0 906.509
  -1  -5   0 37076.1 904.013
   1  -5   0 35918.8 1004.55
  -1  -5   0 34680.0 685.137
  -1  -5   0 33428.6 683.273
   1  -5   0 35457.0 901.855
   1  -5   1 633.933 148.951
   1  -5   1 591.261 140.751
   1  -5   1 510.986 137.896
   1  -5   1 857.003 197.092
   1  -5   1 330.939 185.914
  -1  -5  -1 695.206 129.270
   1  -5   1 663.178 138.995
  -1  -5  -1 623.224 151.239
   1  -5   1 574.079 138.331
   1  -5   1 771.746 147.951
   1  -5   1 705.380 143.381
  -1  -5  -1 716.734 183.760
   1  -5   1 823.223 147.497
   1  -5   1 528.187 165.484
  -1  -5  -2 54665.5 1308.48
  -1  -5  -2 53850.0 1268.48
   1  -5   2 52412.8 1336.49
   1  -5   2 51350.8 1322.61
   1  -5   2 54942.5 1358.38
  -1  -5  -2 55044.9 1342.81
   1  -5   2 54515.2 1354.70
  -1  -5  -2 54093.0 1455.61
   1  -5   2 53258.8 1450.01
   1  -5   2 52291.3 1327.80
   1  -5   2 52138.7 1520.50
   1  -5   2 51904.3 1408.46
   1  -5   2 53313.4 1337.01
   1  -5   2 50695.8 1321.16
  -1  -5  -3 23295.0 870.605
   1  -5   3 21213.6 864.256
   1  -5   3 21842.1 822.176
   1  -5   3 23749.5 854.776
   1  -5   3 23726.6 849.626
  -1  -5  -3 23086.8 559.638
   1  -5   3 23410.1 843.183
  -1  -5  -3 23470.9 563.878
   1  -5   3 23229.0 845.195
   1  -5   3 22312.4 830.029
   1  -5   3 23741.1 810.694
   1  -5   3 22324.0 901.143
  -1  -5  -3 23230.2 742.020
  -1  -5  -4 2266.83 160.174
   1  -5   4 1996.09 320.179
   1  -5   4 2510.85 314.471
  -1  -5  -4 2487.44 169.619
  -1  -5  -4 2185.57 155.476
  -1  -5  -4 2324.80 159.312
   1  -5   4 2343.44 296.047
  -1  -5  -4 2202.17 156.436
  -1  -5  -4 2297.87 159.788
  -1  -5  -4 2335.67 161.854
  -1  -5  -4 2532.46 221.314
   1  -5   4 2395.84 304.042
  -1  -5  -4 2411.88 163.116
  -1  -5  -4 2041.21 279.109
  -1  -5  -4 2301.44 185.410
  -1  -5  -4 2538.96 167.642
   1  -5   4 1937.36 280.272
  -1  -5  -4 2534.52 168.460
  -1  -5  -4 2411.03 163.272
   1  -5   4 2599.88 348.374
   1  -5   4 2022.10 265.923
   1  -5   4 1842.25 273.455
  -1  -5  -4 2604.36 171.510
  -1  -5  -4 2422.53 164.270
   1  -5   4 2500.73 282.587
   1  -5   5 617.727 204.787
   1  -5   5 970.421 252.290
  -1  -5  -5 578.431 126.281
  -1  -5  -5 542.260 112.556
  -1  -5  -5 442.148 88.5357
  -1  -5  -5 488.941 218.727
   1  -5   5 318.679 181.831
   1  -5   5 509.846 226.892
  -1  -5  -5 631.300 133.309
   1  -5   5 677.882 274.317
  -1  -5  -5 979.159 232.416
   1  -5   5 637.176 223.876
   1  -5   5 522.263 60.6414
  -1  -5  -5 568.958 116.331
  -1  -5  -5 697.391 128.591
   1  -5   5 558.304 240.390
   1  -5   5 883.589 246.693
  -1  -5  -5 503.510 89.5854
  -1  -5  -5 735.731 125.567
  -1  -5  -5 671.653 123.172
  -1  -5  -5 651.668 128.411
  -1  -5  -5 604.113 118.958
  -1  -5  -6 12641.4 551.984
  -1  -5  -6 12205.9 547.166
   1  -5   6 13132.8 425.469
   1  -5   6 14023.7 768.959
  -1  -5  -6 12388.4 390.599
   1  -5   6 12490.3 734.864
  -1  -5  -6 11462.3 525.761
   1  -5   6 12532.6 765.704
   1  -5   6 12578.9 735.772
  -1  -5  -6 11086.5 339.730
  -1  -5  -6 12418.7 544.784
  -1  -5  -6 12153.6 541.855
   1  -5   6 11228.0 709.081
   1  -5   6 13281.0 764.034
  -1  -5  -6 12692.5 431.529
   1  -5   6 11747.5 708.990
  -1  -5  -6 12336.1 666.689
  -1  -5  -6 12238.6 713.832
   1  -5   7 5426.05 549.961
   1  -5   7 5665.77 559.885
  -1  -5  -7 5432.12 406.283
   1  -5   7 5762.15 548.526
  -1  -5  -7 5455.62 402.037
   1  -5   7 6227.17 563.544
   1  -5   7 5338.88 529.768
  -1  -5  -7 5977.10 408.590
  -1  -5  -7 6031.57 418.047
   1  -5   7 5381.38 534.184
   1  -5   7 5859.91 560.011
  -1  -5  -7 5780.24 483.601
   1  -5   7 6273.89 332.002
  -1  -5  -7 5605.25 518.952
  -1  -5  -7 5981.08 422.330
   1  -5   8 1240.46 326.172
  -1  -5  -8 675.244 208.789
   1  -5   8 707.250 274.597
  -1  -5  -8 900.194 262.067
   1  -5   8 600.043 288.299
   1  -5   8 676.896 280.293
   1  -5   8 983.524 323.393
  -1  -5  -8 1008.52 230.041
   1  -5   8 726.639 338.416
  -1  -5  -8 526.071 277.582
  -1  -5  -8 526.420 202.058
  -1  -5  -8 505.125 182.598
   1  -5   8 860.746 290.823
  -1  -5  -8 690.862 206.477
   1  -5   8 518.161 145.365
   1  -5   9 42924.2 1233.87
   1  -5   9 41929.7 1656.83
   1  -5   9 43527.0 1689.55
  -1  -5  -9 40268.2 1391.26
  -1  -5  -9 41271.6 1408.26
   1  -5   9 39719.9 1581.84
   1  -5   9 44313.4 1666.43
  -1  -5  -9 43033.2 1610.17
  -1  -5  -9 39553.2 1424.95
  -1  -5  -9 42046.9 1417.27
   1  -5   9 42808.6 1680.03
  -1  -5  -9 41529.1 1409.74
  -1  -5  -9 43566.4 1435.00
   1  -5   9 42171.7 1668.07
  -1  -5 -10 9717.07 681.398
  -1  -5 -10 9331.07 668.617
   1  -5  10 9191.89 763.467
   1  -5  10 8582.56 776.841
  -1  -5 -10 8494.96 641.566
  -1  -5 -10 9456.30 676.910
   1  -5  10 7693.15 733.866
   1  -5  10 8668.88 780.151
   1  -5  10 9178.59 801.971
  -1  -5 -10 8911.01 652.391
   1  -5  10 9350.30 760.289
  -1  -5 -10 8533.93 738.728
  -1  -5 -10 8788.81 650.038
  -1  -5 -11 774.161 273.723
  -1  -5 -11 640.507 266.196
   1  -5  11 1121.28 375.642
  -1  -5 -11 1068.36 302.841
   1  -5  11 1110.59 329.813
  -1  -5 -11 691.400 339.081
  -1  -5 -11 1319.29 308.407
   1  -5  11 1056.64 377.673
   1  -5  11 1485.24 409.789
  -1  -5 -11 598.347 245.948
  -1  -5 -11 1207.87 308.596
   1  -5  11 226.770 277.344
   1  -5  11 937.929 316.700
   1  -5  12 791.977 405.197
  -1  -5 -12 575.818 253.602
  -1  -5 -12 612.082 288.505
  -1  -5 -12 1145.99 328.222
  -1  -5 -12 500.504 310.631
   1  -5  12 708.316 354.709
   1  -5  12 565.591 360.698
   1  -5  12 334.712 328.060
  -1  -5 -12 1161.28 316.679
  -1  -5 -12 754.423 286.978
   1  -5  12 952.842 403.777
  -1  -5 -12 355.215 264.689
   1  -5  12 1883.62 464.023
   1  -5  13 774.248 358.778
   1  -5  13 1306.28 423.710
   1  -5  13 1664.11 444.361
   1  -5  13 694.299 358.798
  -1  -5 -13 1194.13 376.080
   1  -5  13 695.726 362.734
   1  -5  13 1122.81 439.925
   1  -5  14 3461.68 625.577
   1  -5  14 4760.90 702.808
   1  -5  14 3630.16 637.572
   1  -5  14 2648.67 506.295
   1  -5  14 2197.09 522.336
   1  -5  14 3511.08 588.248
  -1  -5 -14 3973.90 615.312
   1  -5  15 3240.88 604.115
   1  -4 -16 1809.74 475.657
   1  -4 -16 2598.15 595.742
   1  -4 -16 3481.76 614.754
  -1  -4  16 2276.57 513.665
   1  -4 -16 1657.60 468.267
   1  -4 -16 1316.17 431.512
   1  -4 -16 3053.58 588.443
   1  -4 -15 1663.75 453.123
  -1  -4  15 1579.85 425.015
   1  -4 -15 2468.23 521.532
   1  -4 -15 1470.25 381.490
   1  -4 -15 1122.36 404.091
   1  -4 -15 1657.63 461.999
  -1  -4  15 1988.34 539.840
  -1  -4  15 1054.57 373.092
  -1  -4  15 2061.85 538.993
  -1  -4  15 1559.78 453.734
   1  -4 -15 2318.92 519.317
  -1  -4  15 2069.83 510.027
  -1  -4  15 2367.42 560.473
   1  -4 -15 2187.63 517.679
   1  -4 -14 600.063 316.054
  -1  -4  14 247.360 305.084
   1  -4 -14 852.733 338.395
   1  -4 -14 654.582 320.772
  -1  -4  14 1486.28 448.457
  -1  -4  14 783.240 365.805
   1  -4 -14 876.777 350.277
   1  -4 -14 548.999 319.325
   1  -4 -14 1237.87 406.955
  -1  -4  14 952.374 393.491
  -1  -4  14 1625.43 485.479
  -1  -4  14 918.882 383.343
  -1  -4  14 982.455 359.644
   1  -4 -14 364.554 285.461
  -1  -4  13 3990.43 485.990
  -1  -4  13 3782.01 631.413
  -1  -4  13 3559.91 612.462
   1  -4 -13 3088.29 515.520
   1  -4 -13 4714.31 618.215
   1  -4 -13 4146.25 581.124
  -1  -4  13 3907.95 473.568
   1  -4 -13 3601.12 547.677
  -1  -4  13 4512.24 611.325
   1  -4 -13 3444.69 544.508
  -1  -4  13 4244.14 646.032
  -1  -4  13 3813.26 628.108
  -1  -4  13 4909.23 615.243
   1  -4 -13 3989.48 563.435
   1  -4 -13 3756.98 523.842
  -1  -4  13 3497.50 597.835
   1  -4 -12 54332.5 2004.41
  -1  -4  12 51649.3 1965.08
  -1  -4  12 52321.9 2109.67
  -1  -4  12 51785.0 2105.65
   1  -4 -12 54723.2 1906.63
   1  -4 -12 54628.9 2012.79
   1  -4 -12 53324.2 1989.12
  -1  -4  12 50733.0 2079.58
   1  -4 -12 53851.4 1995.81
  -1  -4  12 53964.6 2127.64
  -1  -4  12 54296.9 2143.73
  -1  -4  12 53507.2 1989.78
   1  -4 -12 51834.4 1971.20
   1  -4 -12 53539.2 2012.84
  -1  -4  12 55336.1 1806.51
  -1  -4  12 56250.0 1807.98
   1  -4 -11 10511.7 789.901
  -1  -4  11 9797.11 787.116
   1  -4 -11 10292.0 748.606
  -1  -4  11 9897.29 674.940
   1  -4 -11 10305.4 786.494
  -1  -4  11 10382.7 802.478
  -1  -4  11 10672.2 879.694
   1  -4 -11 10950.8 840.082
  -1  -4  11 10896.2 888.183
   1  -4 -11 9841.49 771.197
   1  -4 -11 8473.79 722.104
  -1  -4  11 9587.55 836.117
  -1  -4  11 8525.80 789.132
   1  -4 -11 9577.90 761.790
  -1  -4  11 9192.80 829.105
  -1  -4  10 16646.3 826.414
  -1  -4  10 16831.2 979.878
  -1  -4  10 16552.8 1020.92
  -1  -4  10 16086.2 1021.33
  -1  -4  10 16855.8 1046.59
   1  -4 -10 17828.6 979.964
  -1  -4  10 15462.4 998.920
   1  -4 -10 17350.1 1002.07
   1  -4 -10 17619.1 966.806
   1  -4 -10 17981.9 976.949
  -1  -4  10 17078.8 1058.93
   1  -4 -10 19248.4 992.074
   1  -4 -10 18060.7 975.745
  -1  -4  10 16201.7 967.637
  -1  -4   9 3172.84 341.675
  -1  -4   9 3554.95 474.577
  -1  -4   9 3232.32 453.612
  -1  -4   9 2860.58 451.069
   1  -4  -9 3090.05 404.200
   1  -4  -9 3392.64 415.248
   1  -4  -9 3283.56 459.143
   1  -4  -9 2803.33 396.842
  -1  -4   9 2533.02 428.108
  -1  -4   9 2347.11 414.983
  -1  -4   9 3582.55 483.706
   1  -4  -9 3349.38 418.260
  -1  -4   9 2976.23 461.566
   1  -4  -9 3411.97 435.852
   1  -4  -8 9770.13 623.384
  -1  -4   8 7755.56 616.282
  -1  -4   8 7410.87 608.541
  -1  -4   8 8261.73 655.444
   1  -4  -8 8388.12 339.288
  -1  -4   8 6993.46 472.174
   1  -4  -8 6902.00 568.768
  -1  -4   8 7652.11 619.881
  -1  -4   8 7571.59 642.094
  -1  -4   8 7298.55 627.601
   1  -4  -8 8746.97 591.898
   1  -4  -8 7946.36 570.649
  -1  -4   8 6880.23 613.333
   1  -4  -8 8566.81 648.808
   1  -4  -8 7358.16 545.876
   1  -4  -8 7646.01 553.191
  -1  -4   7 1231.97 303.096
  -1  -4   7 1256.75 315.072
  -1  -4   7 924.502 283.341
   1  -4  -7 826.068 201.992
  -1  -4   7 987.185 284.415
   1  -4  -7 1434.25 264.322
   1  -4  -7 738.077 215.133
   1  -4  -7 1241.38 293.248
   1  -4  -7 1176.55 277.069
  -1  -4   7 1070.72 290.652
   1  -4  -7 1485.79 246.874
  -1  -4   7 817.162 273.699
  -1  -4   7 990.184 286.184
  -1  -4   7 1490.60 247.018
   1  -4  -7 1122.17 236.046
   1  -4  -7 1078.10 137.079
   1  -4  -7 1365.18 244.032
  -1  -4   6 21549.4 940.894
   1  -4  -6 22960.7 855.712
   1  -4  -6 22674.1 848.843
   1  -4  -6 21727.3 835.554
  -1  -4   6 22584.0 957.834
  -1  -4   6 22315.2 947.146
  -1  -4   6 22485.0 977.213
   1  -4  -6 21991.3 718.637
   1  -4  -6 21761.0 919.779
  -1  -4   6 20390.0 926.472
  -1  -4   6 22225.1 948.495
   1  -4  -6 23646.3 879.823
  -1  -4   6 22801.3 734.679
   1  -4  -6 22109.6 840.004
   1  -4  -6 22392.0 846.361
  -1  -4   6 22130.3 953.571
   1  -4  -5 6777.61 492.660
   1  -4  -5 7078.38 415.549
  -1  -4   5 5903.91 470.966
   1  -4  -5 6397.37 402.164
  -1  -4   5 5861.48 491.791
  -1  -4   5 6746.90 470.519
   1  -4  -5 6393.44 399.906
  -1  -4   5 6935.48 479.580
   1  -4  -5 6367.98 398.644
   1  -4  -5 6070.27 351.389
  -1  -4   5 6139.21 452.817
   1  -4  -5 6724.14 414.998
  -1  -4   5 6555.38 461.580
  -1  -4   5 6827.72 469.849
   1  -4  -5 6197.32 395.554
  -1  -4   5 6708.19 334.537
   1  -4  -4 9177.55 435.010
  -1  -4   4 8516.37 531.493
   1  -4  -4 9534.71 539.203
  -1  -4   4 9192.11 514.908
   1  -4  -4 9712.25 455.664
  -1  -4   4 9399.46 511.349
   1  -4  -4 9346.42 435.749
  -1  -4   4 9484.11 564.340
  -1  -4   4 9879.09 366.932
  -1  -4   4 9512.30 342.937
   1  -4  -4 9439.18 441.692
  -1  -4   4 9910.29 523.818
  -1  -4   4 8971.46 297.441
  -1  -4   4 8739.34 493.864
  -1  -4   4 9427.04 508.121
   1  -4  -4 9416.21 436.757
   1  -4  -4 9228.73 435.321
   1  -4  -3 46675.3 1108.97
  -1  -4   3 46749.5 1340.73
   1  -4  -3 47717.9 1106.08
   1  -4  -3 48329.1 1299.01
   1  -4  -3 47348.1 1122.64
  -1  -4   3 47723.1 1209.22
  -1  -4   3 49781.2 1347.01
   1  -4  -3 44702.8 880.646
  -1  -4   3 49148.1 1217.97
   1  -4  -3 47367.2 1102.28
   1  -4  -3 46742.9 1034.05
   1  -4  -3 46283.6 1095.14
   1  -4  -3 46576.7 1106.15
  -1  -4   3 48416.5 1209.94
   1  -4  -3 46905.8 1098.90
   1  -4  -3 46763.9 1109.99
   1  -4  -3 47998.2 1106.61
  -1  -4   3 49984.7 1227.68
  -1  -4   3 47556.8 986.212
   1  -4  -3 47956.4 1110.55
  -1  -4   3 49966.2 1224.51
   1  -4  -3 47122.1 1101.70
   1  -4  -3 46946.8 1174.13
   1  -4  -3 46038.9 1305.99
   1  -4  -2 42665.9 995.885
  -1  -4   2 44763.8 1056.46
  -1  -4   2 42358.0 1037.90
   1  -4  -2 43594.3 891.168
  -1  -4   2 42690.3 1049.70
   1  -4  -2 43056.9 1128.80
  -1  -4   2 41229.3 1034.86
  -1  -4   2 43496.2 1042.87
   1  -4  -2 42911.5 924.899
   1  -4  -2 45202.0 1006.07
  -1  -4   2 44193.6 1000.99
  -1  -4   2 44508.2 1054.80
  -1  -4   2 44835.6 1223.50
   1  -4  -2 43817.0 1172.04
   1  -4  -2 44801.2 1002.94
  -1  -4   2 42715.7 962.382
   1  -4  -2 44066.3 993.857
  -1  -4   2 43594.7 962.031
   1  -4  -2 41688.1 1214.63
  -1  -4   2 42930.4 1043.95
   1  -4  -2 44751.3 1004.43
   1  -4  -2 45169.1 1007.45
   1  -4  -2 44175.9 1000.62
   1  -4  -2 43569.1 995.431
  -1  -4   2 43843.2 1056.35
  -1  -4   2 42987.4 1216.40
   1  -4  -2 43897.3 989.559
   1  -4  -2 43871.8 1012.50
  -1  -4   2 44644.2 1059.79
  -1  -4   2 44747.2 1060.87
   1  -4  -2 43591.4 997.639
  -1  -4   1 74784.6 1457.09
  -1  -4   1 75774.1 1446.32
  -1  -4   1 73093.8 1528.10
  -1  -4   1 75120.5 1445.32
   1  -4  -1 75951.5 1496.68
  -1  -4   1 74400.6 1445.35
  -1  -4   1 74764.9 1446.78
   1  -4  -1 75917.8 1502.54
   1  -4  -1 73844.5 1471.25
   1  -4  -1 75492.2 1500.41
  -1  -4   1 74250.6 1456.38
   1  -4  -1 72287.2 1484.09
  -1  -4   1 74253.4 1703.97
   1  -4  -1 74342.3 1758.02
  -1  -4   1 75061.9 1709.59
   1  -4  -1 74586.0 1536.58
   1  -4  -1 75889.2 1494.56
   1  -4  -1 74000.3 1519.26
   1  -4  -1 77058.4 1498.30
   1  -4  -1 75472.5 1492.28
   1  -4  -1 76108.1 1497.82
  -1  -4   1 74768.5 1452.17
   1  -4  -1 74227.8 1497.57
  -1  -4   1 75226.4 1443.30
   1  -4  -1 74109.8 1680.85
  -1  -4   1 76022.1 1458.44
   1  -4  -1 75030.7 1674.67
  -1  -4   1 74199.2 1453.83
   1  -4  -1 72305.1 1312.06
  -1  -4   1 72613.5 1443.09
   1  -4  -1 77243.9 1495.04
   1  -4  -1 76036.5 1498.31
  -1  -4   0 40211.3 767.573
   1  -4   0 42044.5 958.443
   1  -4   0 38714.2 999.530
  -1  -4   0 42899.2 1079.28
  -1  -4   0 40241.7 767.185
   1  -4   0 40928.5 959.555
  -1  -4   0 39798.0 766.233
   1  -4   0 40736.6 955.650
  -1  -4   0 40674.7 765.886
  -1  -4   0 40480.8 765.252
   1  -4   0 40025.3 954.033
  -1  -4   0 40432.6 766.207
  -1  -4   0 40274.0 767.413
   1  -4   0 41330.5 954.725
   1  -4   0 41225.0 961.027
   1  -4   0 41145.4 942.645
  -1  -4   0 40864.3 766.727
  -1  -4   0 42817.6 1105.41
   1  -4   0 42111.6 958.485
   1  -4   0 40954.4 965.413
  -1  -4   0 43035.7 949.602
  -1  -4   0 42710.5 919.354
   1  -4   0 40674.8 950.630
   1  -4   0 40718.9 1025.56
   1  -4   0 41003.1 1064.75
   1  -4   0 42310.6 964.578
   1  -4   0 39091.9 946.376
   1  -4   0 39920.3 1124.33
   1  -4   1 48174.3 1159.33
   1  -4   1 48815.6 1313.45
   1  -4   1 48502.8 1154.34
   1  -4   1 49713.7 1162.25
   1  -4   1 50453.5 1212.19
   1  -4   1 49639.9 1216.17
   1  -4   1 48364.8 1232.43
   1  -4   1 49855.5 1156.59
   1  -4   1 49415.3 1158.38
  -1  -4  -1 50214.4 1111.76
   1  -4   1 49349.7 1161.70
  -1  -4  -2 28553.4 892.521
  -1  -4  -2 28270.9 601.907
   1  -4   2 27911.0 851.708
   1  -4   2 28097.0 605.583
   1  -4   2 29788.9 748.984
   1  -4   2 28383.4 840.167
   1  -4   2 27799.5 882.211
   1  -4   2 28121.6 853.601
   1  -4   2 29362.3 859.963
  -1  -4  -2 29282.4 798.389
   1  -4   2 29646.6 862.140
   1  -4   2 28743.6 853.127
   1  -4   2 28866.5 851.342
   1  -4   2 28787.5 925.900
  -1  -4  -3 60387.2 1188.30
  -1  -4  -3 62272.6 1187.73
  -1  -4  -3 61238.7 1321.60
  -1  -4  -3 62935.3 1189.46
  -1  -4  -3 60479.7 1185.62
  -1  -4  -3 62193.0 1186.36
   1  -4   3 62195.9 1527.43
   1  -4   3 62636.3 1476.89
   1  -4   3 64973.1 1313.35
  -1  -4  -3 62461.2 1187.88
   1  -4   3 61629.9 1535.02
   1  -4   3 61381.9 1518.78
  -1  -4  -3 59347.5 1186.78
   1  -4   3 64337.4 1559.78
  -1  -4  -3 63206.5 1321.95
   1  -4   3 60364.2 1515.24
  -1  -4  -3 63506.6 1195.47
   1  -4   3 60360.6 1546.40
  -1  -4  -3 61514.6 1197.33
   1  -4   3 60945.6 1579.53
  -1  -4  -3 60955.3 1498.36
  -1  -4  -3 62404.9 1191.08
  -1  -4  -3 62761.7 1187.97
   1  -4   3 59916.7 1511.72
   1  -4   4 65584.6 1669.28
  -1  -4  -4 67821.3 1381.58
  -1  -4  -4 65284.4 1367.97
  -1  -4  -4 64101.6 1580.11
  -1  -4  -4 63621.5 1324.35
   1  -4   4 66139.6 1688.05
  -1  -4  -4 67166.2 1359.30
   1  -4   4 63965.1 1205.05
  -1  -4  -4 67693.3 1381.65
   1  -4   4 63488.1 1647.17
   1  -4   4 61743.9 1685.41
  -1  -4  -4 65644.8 1639.20
  -1  -4  -4 65168.5 1303.98
  -1  -4  -4 64523.0 1366.38
  -1  -4  -4 65718.5 1371.03
   1  -4   4 63171.2 1641.66
  -1  -4  -4 66142.8 1367.41
  -1  -4  -4 67122.6 1375.55
  -1  -4  -4 65905.4 1375.00
  -1  -4  -4 65892.2 1371.23
   1  -4   4 63303.2 1646.05
   1  -4   4 63327.1 1570.29
   1  -4   4 64963.3 1675.16
  -1  -4  -4 63932.6 1366.68
   1  -4   5 1192.22 246.692
  -1  -4  -5 969.868 87.4889
   1  -4   5 818.192 224.864
   1  -4   5 901.054 112.397
   1  -4   5 863.855 253.888
  -1  -4  -5 1008.91 162.597
  -1  -4  -5 755.367 147.115
   1  -4   5 1079.39 256.729
  -1  -4  -5 863.259 156.282
  -1  -4  -5 929.982 155.203
   1  -4   5 1253.61 284.634
  -1  -4  -5 1186.13 121.010
  -1  -4  -5 780.420 192.747
  -1  -4  -5 1198.08 119.419
   1  -4   5 1160.74 298.809
  -1  -4  -5 998.858 164.465
   1  -4   5 900.722 222.234
  -1  -4  -5 1035.03 237.603
  -1  -4  -6 6682.39 417.384
  -1  -4  -6 6776.53 413.997
  -1  -4  -6 6804.81 419.221
   1  -4   6 5389.71 483.643
  -1  -4  -6 7309.68 430.505
   1  -4   6 5809.83 498.950
   1  -4   6 6929.49 548.394
  -1  -4  -6 7011.74 469.683
   1  -4   6 7039.95 543.349
   1  -4   6 7606.91 557.411
   1  -4   6 5892.52 508.384
  -1  -4  -6 7140.52 429.964
  -1  -4  -6 7329.74 536.113
   1  -4   6 6178.51 507.415
  -1  -4  -6 7474.34 297.366
   1  -4   6 6584.46 339.752
   1  -4   7 9742.93 693.716
  -1  -4  -7 8772.57 526.790
  -1  -4  -7 9580.67 571.906
  -1  -4  -7 9131.21 539.911
   1  -4   7 9651.12 467.414
  -1  -4  -7 8853.11 526.276
   1  -4   7 8814.95 641.685
  -1  -4  -7 9096.82 619.889
   1  -4   7 9940.77 680.034
   1  -4   7 9594.65 673.813
   1  -4   7 9285.63 659.663
   1  -4   7 8989.86 661.574
  -1  -4  -7 8856.26 532.645
  -1  -4  -7 9008.89 537.858
  -1  -4  -7 9455.01 360.112
   1  -4   7 9800.40 670.126
   1  -4   7 9491.91 671.625
   1  -4   8 70744.8 2143.17
   1  -4   8 72203.8 2088.31
   1  -4   8 72126.2 1745.47
  -1  -4  -8 72818.4 1927.79
  -1  -4  -8 72356.2 1919.19
  -1  -4  -8 73243.3 1930.61
   1  -4   8 69590.6 2078.14
  -1  -4  -8 73028.3 1935.29
  -1  -4  -8 71713.9 1928.35
   1  -4   8 71507.8 2152.41
   1  -4   8 68793.7 2128.42
  -1  -4  -8 70426.3 1896.50
   1  -4   8 73204.0 2174.46
   1  -4   8 70541.4 2145.79
  -1  -4  -8 74179.1 2093.40
   1  -4   8 74627.9 2223.18
  -1  -4  -9 4121.89 436.665
  -1  -4  -9 5021.57 455.579
   1  -4   9 4698.26 551.893
   1  -4   9 4055.84 507.511
   1  -4   9 4410.28 537.609
  -1  -4  -9 4635.89 500.952
   1  -4   9 4108.06 518.409
  -1  -4  -9 4246.90 469.849
   1  -4   9 5018.86 390.167
  -1  -4  -9 4888.83 466.421
   1  -4   9 4227.81 533.341
  -1  -4  -9 4801.25 469.779
   1  -4   9 4716.10 576.684
   1  -4   9 4051.86 529.093
   1  -4   9 4272.80 502.554
   1  -4   9 4998.07 411.601
  -1  -4  -9 4436.26 452.694
   1  -4  10 2982.78 489.989
   1  -4  10 3825.57 526.288
   1  -4  10 2478.13 438.994
   1  -4  10 3165.82 339.938
  -1  -4 -10 2984.90 413.308
  -1  -4 -10 3365.97 427.990
   1  -4  10 2854.89 462.379
  -1  -4 -10 3887.50 442.223
   1  -4  10 2639.47 458.536
  -1  -4 -10 3333.24 473.422
  -1  -4 -10 3076.56 427.429
   1  -4  10 2644.28 456.345
  -1  -4 -10 3171.34 385.355
  -1  -4 -10 3252.60 423.384
   1  -4  10 3035.49 348.941
   1  -4  10 3118.00 484.675
  -1  -4 -11 18736.5 1084.24
  -1  -4 -11 17958.6 927.667
  -1  -4 -11 17191.8 995.587
   1  -4  11 17962.8 835.710
   1  -4  11 18115.0 1059.34
  -1  -4 -11 17108.0 996.617
  -1  -4 -11 17987.5 1016.25
   1  -4  11 17959.7 888.844
  -1  -4 -11 17898.5 1024.45
  -1  -4 -11 16717.6 987.812
   1  -4  11 17886.0 1136.63
   1  -4  11 16254.6 1077.68
   1  -4  11 17578.2 1045.71
   1  -4  11 19120.7 1164.42
   1  -4  11 17022.0 1114.82
   1  -4  11 19417.2 1176.36
   1  -4  12 293.437 281.899
  -1  -4 -12 296.260 320.671
  -1  -4 -12 847.095 324.378
  -1  -4 -12 187.115 219.400
   1  -4  12 61.5240 332.567
   1  -4  12 84.3074 267.444
  -1  -4 -12 427.300 249.816
   1  -4  12 645.569 242.077
  -1  -4 -12 42.3965 249.970
  -1  -4 -12 303.711 236.755
   1  -4  12-28.8959 302.185
   1  -4  12 357.993 321.983
   1  -4  12-56.5852 339.373
  -1  -4 -12 142.060 262.175
  -1  -4 -13 5121.06 626.061
   1  -4  13 7368.63 835.521
  -1  -4 -13 5876.31 675.771
  -1  -4 -13 5925.39 678.134
  -1  -4 -13 6868.27 750.559
   1  -4  13 5718.29 744.623
   1  -4  13 6760.23 714.735
   1  -4  13 5886.19 694.430
   1  -4  13 7411.50 831.058
  -1  -4 -13 7271.49 722.371
   1  -4  13 7948.41 836.564
  -1  -4 -13 7040.56 621.717
  -1  -4 -13 6551.75 701.572
   1  -4  14 16853.1 1158.21
   1  -4  14 18786.4 1222.87
  -1  -4 -14 16596.2 1183.19
   1  -4  14 20157.1 1371.26
  -1  -4 -14 17074.5 1158.76
  -1  -4 -14 15653.6 1116.45
  -1  -4 -14 17583.4 1179.52
   1  -4  14 19384.1 1355.32
   1  -4  14 19137.9 1343.86
  -1  -4 -14 17952.3 1190.28
   1  -4  14 19141.4 1349.89
  -1  -4 -14 18298.4 1203.85
  -1  -4 -15-127.078 322.896
  -1  -4 -15 310.261 307.975
  -1  -4 -15-329.149 393.787
  -1  -4 -15-238.276 336.472
   1  -4  15-32.1332 359.074
   1  -4  15-46.6082 331.438
   1  -4  15 57.0848 320.344
  -1  -4 -15 193.035 325.568
   1  -4  15 58.7622 326.750
   1  -4  15 97.2709 356.271
  -1  -4 -15 357.927 347.027
   1  -4  15-275.237 295.948
   1  -4  16 2349.16 529.893
   1  -3 -16 724.721 410.345
  -1  -3  16 1859.03 465.417
   1  -3 -16 1722.92 519.530
   1  -3 -16 1395.04 456.589
   1  -3 -16 1177.53 442.681
  -1  -3  16 1550.96 413.763
   1  -3 -16 1635.16 495.313
   1  -3 -15 4374.21 587.740
  -1  -3  15 5353.12 653.534
   1  -3 -15 4552.67 661.966
   1  -3 -15 4215.53 656.512
  -1  -3  15 4478.48 731.304
  -1  -3  15 4233.07 678.955
  -1  -3  15 4809.04 714.892
   1  -3 -15 4934.62 708.175
  -1  -3  15 5058.89 733.660
  -1  -3  15 4056.81 678.485
  -1  -3  15 4823.43 614.574
   1  -3 -15 4641.98 693.532
   1  -3 -15 4069.65 656.995
   1  -3 -15 4703.58 699.821
  -1  -3  15 3839.09 590.990
  -1  -3  14 12927.5 976.869
  -1  -3  14 15786.8 1212.15
  -1  -3  14 13219.7 1101.00
   1  -3 -14 13460.6 942.650
  -1  -3  14 12912.7 925.928
   1  -3 -14 12547.9 986.213
  -1  -3  14 13537.3 1121.40
  -1  -3  14 12116.3 869.021
   1  -3 -14 12101.3 1021.17
   1  -3 -14 13733.6 1077.38
   1  -3 -14 11910.8 1009.63
  -1  -3  14 12914.7 1104.43
   1  -3 -14 12564.4 1029.63
  -1  -3  14 13256.9 968.061
  -1  -3  14 13817.5 1127.49
   1  -3 -14 13411.4 1065.17
  -1  -3  13 16205.8 1158.39
  -1  -3  13 17052.0 1191.86
  -1  -3  13 16825.0 1177.33
  -1  -3  13 16640.9 966.375
   1  -3 -13 17995.0 1163.14
   1  -3 -13 16126.5 1101.16
   1  -3 -13 17487.3 1033.87
   1  -3 -13 16051.9 1064.77
  -1  -3  13 15836.5 1158.07
   1  -3 -13 17043.6 1136.54
  -1  -3  13 14376.2 934.262
  -1  -3  13 16209.2 1040.25
   1  -3 -13 16685.6 1127.45
  -1  -3  13 14441.8 994.420
  -1  -3  13 16103.5 1159.52
   1  -3 -13 14644.7 1062.49
  -1  -3  12-4.65284 237.295
   1  -3 -12-180.850 277.690
   1  -3 -12 340.368 245.163
   1  -3 -12 146.844 263.397
   1  -3 -12-86.3376 265.453
   1  -3 -12-20.0184 265.704
  -1  -3  12-125.575 220.920
   1  -3 -12 46.0035 310.655
  -1  -3  12 251.211 254.105
  -1  -3  12 104.879 204.741
  -1  -3  12-4.56172 281.798
  -1  -3  12-2.25618 263.231
  -1  -3  12 66.4055 275.238
  -1  -3  12 255.161 291.132
  -1  -3  12-37.6378 255.050
   1  -3 -12 135.896 257.082
  -1  -3  11 6875.03 695.010
  -1  -3  11 7438.73 733.097
  -1  -3  11 7359.37 735.177
   1  -3 -11 7442.32 680.278
  -1  -3  11 7150.21 723.065
  -1  -3  11 6673.12 630.839
   1  -3 -11 8783.00 719.630
  -1  -3  11 7132.53 651.461
   1  -3 -11 8550.52 677.936
   1  -3 -11 7179.31 686.566
   1  -3 -11 7326.45 676.932
   1  -3 -11 7183.61 675.637
  -1  -3  11 7359.18 600.832
  -1  -3  11 8432.59 626.247
  -1  -3  11 8078.05 766.198
  -1  -3  10 79663.7 2434.50
   1  -3 -10 77507.4 2303.33
  -1  -3  10 76415.8 2396.88
  -1  -3  10 81797.3 1786.21
   1  -3 -10 78820.8 2314.21
  -1  -3  10 77406.3 2396.32
   1  -3 -10 76595.7 2290.13
  -1  -3  10 73182.1 2216.57
  -1  -3  10 79868.5 2427.89
  -1  -3  10 78625.5 2260.56
   1  -3 -10 76939.5 2273.76
   1  -3 -10 79508.8 2216.02
   1  -3 -10 80415.9 2328.40
  -1  -3  10 76957.8 2404.33
  -1  -3  10 76040.3 2097.16
  -1  -3   9 10287.5 709.617
  -1  -3   9 10599.7 710.200
  -1  -3   9 10387.7 767.919
  -1  -3   9 10169.3 766.995
   1  -3  -9 9882.75 689.513
  -1  -3   9 11505.8 786.572
   1  -3  -9 9489.78 676.034
  -1  -3   9 9861.58 742.693
   1  -3  -9 11563.1 742.148
   1  -3  -9 10829.0 692.166
  -1  -3   9 10713.0 771.231
   1  -3  -9 10534.5 702.523
   1  -3  -9 10254.2 411.038
   1  -3  -9 10182.7 706.923
  -1  -3   9 9752.55 604.773
   1  -3  -8 4283.71 441.841
   1  -3  -8 4249.86 433.736
  -1  -3   8 4015.52 468.032
  -1  -3   8 4415.82 485.823
   1  -3  -8 5199.37 474.733
  -1  -3   8 3841.04 457.627
  -1  -3   8 4069.88 449.088
  -1  -3   8 4330.42 483.025
   1  -3  -8 3707.02 409.488
   1  -3  -8 3968.94 426.336
   1  -3  -8 4009.97 439.642
   1  -3  -8 4360.99 433.655
  -1  -3   8 3809.07 455.283
  -1  -3   8 3901.82 436.467
   1  -3  -8 4221.47 247.884
  -1  -3   8 4315.14 380.837
  -1  -3   7 82221.1 2145.98
  -1  -3   7 85329.2 2233.61
   1  -3  -7 86837.6 2131.48
   1  -3  -7 85495.1 2123.46
   1  -3  -7 85237.6 2123.18
  -1  -3   7 86945.2 1969.29
  -1  -3   7 82153.0 2221.53
   1  -3  -7 81832.5 2095.05
  -1  -3   7 85956.1 2251.20
   1  -3  -7 84445.5 2162.29
  -1  -3   7 86808.2 2252.88
   1  -3  -7 89284.2 1699.61
  -1  -3   7 85014.4 2242.18
   1  -3  -7 82904.6 2098.29
   1  -3  -7 83022.4 2103.71
  -1  -3   7 83106.7 2164.59
   1  -3  -6 3952.31 382.885
  -1  -3   6 4288.12 422.205
   1  -3  -6 4200.55 369.223
  -1  -3   6 4097.84 403.150
  -1  -3   6 3827.44 387.867
  -1  -3   6 3992.40 396.589
   1  -3  -6 3848.35 374.492
  -1  -3   6 3906.51 402.235
   1  -3  -6 4680.06 388.392
   1  -3  -6 3882.52 350.719
  -1  -3   6 3937.07 301.568
   1  -3  -6 3742.13 346.916
  -1  -3   6 3922.05 403.200
   1  -3  -6 3839.99 227.523
   1  -3  -6 3856.99 357.479
  -1  -3   6 4142.29 409.103
   1  -3  -5 15604.9 644.028
  -1  -3   5 16176.5 716.535
  -1  -3   5 15201.6 707.240
   1  -3  -5 16005.8 650.838
  -1  -3   5 16246.8 730.371
   1  -3  -5 15670.4 643.604
  -1  -3   5 15716.0 712.910
   1  -3  -5 15083.4 635.335
   1  -3  -5 14965.8 674.995
  -1  -3   5 15433.4 699.520
   1  -3  -5 16683.7 515.058
   1  -3  -5 15591.9 541.624
  -1  -3   5 15907.8 714.070
  -1  -3   5 16303.3 722.451
   1  -3  -5 15503.3 641.858
  -1  -3   5 16340.9 568.902
   1  -3  -4 85098.5 1922.60
  -1  -3   4 83743.0 1564.51
   1  -3  -4 86514.0 1823.61
  -1  -3   4 87127.4 1933.36
   1  -3  -4 84476.3 1832.38
   1  -3  -4 85994.6 1620.14
  -1  -3   4 83365.6 1911.37
   1  -3  -4 85411.1 1818.90
  -1  -3   4 82640.4 1956.95
   1  -3  -4 84427.7 1726.07
  -1  -3   4 84154.7 1689.03
   1  -3  -4 85070.0 1818.38
   1  -3  -4 85594.5 1816.73
  -1  -3   4 83261.5 1906.45
  -1  -3   4 83205.3 1937.67
  -1  -3   4 83395.0 1906.15
  -1  -3   4 83764.9 1916.39
   1  -3  -3 40809.1 1012.24
  -1  -3   3 44346.9 881.763
   1  -3  -3 41416.0 1018.00
   1  -3  -3 40156.3 1010.08
   1  -3  -3 42696.2 1026.07
  -1  -3   3 42649.6 1176.09
  -1  -3   3 41588.3 1091.73
   1  -3  -3 42335.1 1020.25
   1  -3  -3 42765.6 981.122
   1  -3  -3 42911.1 1031.69
  -1  -3   3 42998.0 1096.59
   1  -3  -3 43823.3 1030.71
  -1  -3   3 44105.2 891.373
  -1  -3   3 43297.8 1106.30
   1  -3  -3 43524.6 1030.43
   1  -3  -3 41361.6 1004.39
  -1  -3   3 42113.6 1092.62
   1  -3  -3 40314.1 1007.07
   1  -3  -3 42793.1 1042.16
  -1  -3   3 42375.8 1156.49
   1  -3  -3 41056.9 1132.43
  -1  -3   3 43791.1 938.376
   1  -3  -3 43191.4 1032.88
  -1  -3   3 41835.6 1093.08
   1  -3  -2 192844. 3321.34
   1  -3  -2 186729. 3312.04
  -1  -3   2 186358. 3361.70
   1  -3  -2 181850. 3374.15
  -1  -3   2 183748. 3492.76
  -1  -3   2 190628. 3374.48
   1  -3  -2 189864. 3312.99
  -1  -3   2 184956. 3357.76
   1  -3  -2 189093. 3308.51
  -1  -3   2 186747. 3233.79
  -1  -3   2 194578. 3380.84
   1  -3  -2 191539. 3233.44
   1  -3  -2 188659. 3315.72
  -1  -3   2 191155. 3281.15
  -1  -3   2 191746. 3373.34
   1  -3  -2 185490. 3309.47
   1  -3  -2 184796. 3307.79
   1  -3  -2 184073. 3131.45
   1  -3  -2 185456. 3319.40
   1  -3  -2 193404. 3485.12
   1  -3  -2 183940. 3316.20
   1  -3  -2 183562. 3488.41
  -1  -3   2 182266. 3221.25
  -1  -3   2 186273. 3359.12
  -1  -3   2 184769. 3351.90
   1  -3  -2 183242. 3324.75
  -1  -3   2 193263. 3379.10
   1  -3  -2 197325. 3358.84
  -1  -3   2 184892. 3508.45
  -1  -3   2 185463. 3355.75
   1  -3  -2 190891. 3314.76
  -1  -3   2 191331. 3377.16
   1  -3  -1 86967.3 1609.39
   1  -3  -1 84094.4 1602.98
  -1  -3   1 80116.6 1550.21
  -1  -3   1 82652.3 1545.22
  -1  -3   1 81265.4 1554.77
   1  -3  -1 85437.6 1609.16
   1  -3  -1 84746.5 1604.06
   1  -3  -1 84222.9 1602.12
  -1  -3   1 81885.1 1565.16
  -1  -3   1 80730.7 1555.29
   1  -3  -1 89827.8 1680.72
   1  -3  -1 81684.5 1717.87
  -1  -3   1 82904.8 1559.42
  -1  -3   1 84408.5 1505.84
  -1  -3   1 80791.9 1564.17
  -1  -3   1 85870.3 1570.88
  -1  -3   1 80941.8 1748.40
   1  -3  -1 84874.1 1738.85
   1  -3  -1 85099.5 1610.52
  -1  -3   1 83303.9 1654.99
  -1  -3   1 82828.9 1565.72
   1  -3  -1 81692.1 1600.02
   1  -3  -1 85770.4 1606.56
   1  -3  -1 89557.3 1610.57
   1  -3  -1 86348.6 1607.16
  -1  -3   1 83704.6 1563.23
  -1  -3   1 81785.1 1593.77
   1  -3  -1 83331.1 1573.53
   1  -3  -1 83489.9 1784.46
   1  -3  -1 83082.5 1486.94
   1  -3  -1 83077.7 1600.30
   1  -3  -1 86428.4 1598.80
   1  -3  -1 81845.7 1563.82
  -1  -3   1 81662.5 1747.03
  -1  -3   1 80249.6 1553.37
   1  -3   0 23355.0 611.528
  -1  -3   0 23668.2 542.895
   1  -3   0 22532.0 616.751
   1  -3   0 23033.9 606.920
   1  -3   0 24164.9 614.962
   1  -3   0 23157.8 597.852
   1  -3   0 22801.0 612.621
   1  -3   0 23210.6 615.801
   1  -3   0 22571.1 669.290
   1  -3   0 23440.7 615.758
  -1  -3   0 24846.3 603.820
   1  -3   0 23406.1 610.192
   1  -3   0 22965.3 633.454
   1  -3   0 22312.5 607.022
   1  -3   0 22024.1 598.587
   1  -3   0 23289.0 711.369
   1  -3   0 22374.9 608.716
   1  -3   0 22800.3 611.956
   1  -3   0 23281.9 618.726
   1  -3   1 14289.2 566.938
   1  -3   1 14994.2 500.268
   1  -3   1 14709.2 491.177
  -1  -3  -1 14593.1 477.738
   1  -3   1 14376.5 497.287
   1  -3   1 14592.9 487.046
   1  -3   1 14782.0 427.624
   1  -3   1 14532.5 490.924
   1  -3   1 14490.6 485.992
   1  -3   1 14309.6 502.974
   1  -3   1 14745.2 525.318
   1  -3   1 15445.5 500.933
  -1  -3  -1 13396.6 319.453
   1  -3   1 14381.1 488.518
   1  -3   1 14569.8 491.580
   1  -3   1 14482.6 487.336
  -1  -3  -1 13824.7 471.518
   1  -3   1 14868.0 489.943
   1  -3   1 14117.6 482.088
  -1  -3  -2 85778.8 1531.57
   1  -3   2 89681.2 1849.11
   1  -3   2 88977.4 1882.02
   1  -3   2 90079.2 1854.25
   1  -3   2 89403.6 1841.14
   1  -3   2 88844.3 1848.70
  -1  -3  -2 90593.5 1819.29
  -1  -3  -2 89207.1 1534.92
  -1  -3  -2 89780.7 1683.80
   1  -3   2 89599.7 1840.07
  -1  -3  -2 89052.7 1534.95
  -1  -3  -2 87424.6 1535.55
  -1  -3  -2 94179.8 1698.18
  -1  -3  -2 85300.7 1535.64
   1  -3   2 88221.8 1836.94
  -1  -3  -2 86523.9 1534.64
   1  -3   2 93127.9 1649.15
  -1  -3  -2 85867.9 1530.49
  -1  -3  -2 91223.4 1542.60
  -1  -3  -2 89345.2 1534.91
   1  -3   2 90459.3 1850.01
  -1  -3  -2 85929.1 1534.84
  -1  -3  -2 87666.0 1532.06
   1  -3   2 88469.9 1833.78
  -1  -3  -2 89449.1 1540.56
   1  -3   2 92343.0 1817.54
   1  -3   3 765.782 196.016
   1  -3   3 640.965 183.797
   1  -3   3 848.214 162.045
   1  -3   3 499.578 162.362
  -1  -3  -3 586.164 100.786
   1  -3   3 436.738 162.313
  -1  -3  -3 501.256 94.8303
   1  -3   3 661.658 212.241
  -1  -3  -3 468.921 77.9483
   1  -3   3 653.259 193.876
   1  -3   3 374.207 163.219
   1  -3   3 498.901 66.2158
  -1  -3  -3 451.636 162.205
  -1  -3  -3 518.843 94.2114
  -1  -3  -3 638.373 103.010
  -1  -3  -3 431.284 94.2030
  -1  -3  -3 624.574 105.041
  -1  -3  -3 474.815 85.9044
  -1  -3  -3 441.961 98.8232
  -1  -3  -3 612.016 99.6256
  -1  -3  -3 566.081 100.121
  -1  -3  -3 498.159 149.694
  -1  -3  -3 522.892 92.1520
  -1  -3  -3 438.355 86.9429
  -1  -3  -4 18787.8 576.613
  -1  -3  -4 17424.4 568.297
   1  -3   4 16477.9 480.766
  -1  -3  -4 18179.5 490.781
  -1  -3  -4 17465.7 431.390
  -1  -3  -4 18285.0 577.011
   1  -3   4 17681.9 724.019
   1  -3   4 17746.4 721.653
  -1  -3  -4 17193.7 566.387
  -1  -3  -4 18986.2 594.075
   1  -3   4 16756.4 701.513
  -1  -3  -4 18113.9 636.127
   1  -3   4 17956.3 730.584
   1  -3   4 16193.3 706.723
   1  -3   4 17286.5 709.336
  -1  -3  -4 17418.2 566.088
   1  -3   4 16818.2 707.036
  -1  -3  -4 16915.7 567.863
  -1  -3  -4 17369.9 569.131
  -1  -3  -4 17014.3 675.209
  -1  -3  -4 16180.6 384.976
  -1  -3  -4 18832.7 584.672
  -1  -3  -4 18194.2 578.768
  -1  -3  -5 658.253 154.281
   1  -3   5 356.835 202.238
  -1  -3  -5 958.002 232.099
  -1  -3  -5 711.733 107.572
   1  -3   5 528.006 193.037
   1  -3   5 431.957 200.186
   1  -3   5 689.125 217.867
   1  -3   5 606.529 211.275
   1  -3   5 483.448 229.606
  -1  -3  -5 588.605 153.312
  -1  -3  -5 789.876 192.057
   1  -3   5 714.825 223.035
  -1  -3  -5 743.516 171.150
  -1  -3  -5 549.505 152.116
   1  -3   5 510.115 197.544
   1  -3   5 721.379 136.025
  -1  -3  -5 525.362 145.116
  -1  -3  -6 29493.1 731.146
   1  -3   6 27298.2 1083.81
   1  -3   6 26925.3 1016.22
   1  -3   6 27830.1 1070.38
  -1  -3  -6 27636.1 925.657
  -1  -3  -6 26839.0 919.758
   1  -3   6 27012.6 1056.22
   1  -3   6 28436.4 1082.05
   1  -3   6 27268.6 1058.73
   1  -3   6 25972.1 1042.72
   1  -3   6 28494.1 1053.46
  -1  -3  -6 27237.9 1005.85
   1  -3   6 27754.6 828.883
  -1  -3  -6 25718.5 887.441
  -1  -3  -6 27047.9 918.944
  -1  -3  -6 26703.2 917.623
  -1  -3  -6 27074.4 923.146
   1  -3   7 17916.8 922.427
  -1  -3  -7 16856.6 767.964
  -1  -3  -7 19365.5 817.617
   1  -3   7 18767.0 918.013
  -1  -3  -7 19679.4 814.640
   1  -3   7 17485.2 885.631
   1  -3   7 17877.6 698.702
   1  -3   7 17941.5 854.868
   1  -3   7 18713.4 912.480
  -1  -3  -7 19573.9 883.000
   1  -3   7 19423.6 928.571
  -1  -3  -7 19330.9 771.580
  -1  -3  -7 18836.1 801.581
   1  -3   7 17564.9 885.300
  -1  -3  -7 18368.7 792.717
   1  -3   7 17201.0 845.210
   1  -3   8 48526.2 1652.35
   1  -3   8 49629.5 1316.06
  -1  -3  -8 50256.8 1532.24
  -1  -3  -8 49349.2 1578.25
   1  -3   8 48519.3 1375.52
  -1  -3  -8 44439.8 1462.59
  -1  -3  -8 48149.8 1512.38
   1  -3   8 48486.8 1655.45
   1  -3   8 49251.8 1592.95
   1  -3   8 48678.1 1665.34
   1  -3   8 50033.3 1712.55
   1  -3   8 50034.7 1676.39
  -1  -3  -8 49305.3 1420.78
   1  -3   8 48634.3 1664.19
  -1  -3  -8 47090.6 1497.81
   1  -3   8 47495.8 1558.04
  -1  -3  -8 47305.8 1499.67
   1  -3   9 3916.85 507.154
  -1  -3  -9 2898.67 424.527
   1  -3   9 3459.77 328.881
  -1  -3  -9 2531.30 370.214
   1  -3   9 2812.72 415.553
   1  -3   9 2519.81 450.843
  -1  -3  -9 2814.49 386.553
  -1  -3  -9 3076.51 359.471
  -1  -3  -9 2728.30 378.080
   1  -3   9 2772.01 331.071
   1  -3   9 3010.30 428.403
   1  -3   9 3317.78 482.766
   1  -3   9 3038.45 455.192
  -1  -3  -9 2363.38 370.578
  -1  -3  -9 2424.05 362.147
   1  -3   9 3331.63 477.495
   1  -3   9 3190.23 468.200
  -1  -3 -10 16115.3 918.574
   1  -3  10 15696.9 991.129
  -1  -3 -10 17148.9 944.234
   1  -3  10 14619.1 969.072
   1  -3  10 14769.4 789.781
  -1  -3 -10 15659.4 805.145
  -1  -3 -10 16361.7 923.142
  -1  -3 -10 15958.6 910.986
   1  -3  10 16841.0 772.646
   1  -3  10 14850.4 893.811
  -1  -3 -10 16412.8 929.134
  -1  -3 -10 16963.0 952.511
   1  -3  10 16001.0 924.030
   1  -3  10 13597.1 932.569
   1  -3  10 16141.7 1013.67
   1  -3  10 14317.5 957.401
   1  -3  11 677.461 345.776
   1  -3  11 751.339 245.974
   1  -3  11 755.362 337.002
  -1  -3 -11 443.435 236.687
   1  -3  11 516.940 290.618
  -1  -3 -11 287.573 224.604
  -1  -3 -11 1130.03 323.732
   1  -3  11 849.772 212.301
   1  -3  11 693.695 298.701
  -1  -3 -11 256.037 230.301
   1  -3  11 332.091 314.498
   1  -3  11 1047.02 230.761
   1  -3  11 820.476 337.513
  -1  -3 -11 443.703 198.000
  -1  -3 -11 603.072 269.667
  -1  -3 -11 624.872 301.328
   1  -3  11 800.433 361.410
   1  -3  12 1947.15 467.218
  -1  -3 -12 1693.42 390.805
  -1  -3 -12 1425.75 374.265
   1  -3  12 1937.34 412.954
  -1  -3 -12 2428.08 453.953
  -1  -3 -12 1458.78 375.951
   1  -3  12 1492.50 440.915
   1  -3  12 1906.65 359.927
   1  -3  12 1354.27 379.907
   1  -3  12 1768.29 465.036
  -1  -3 -12 1976.62 347.798
   1  -3  12 2473.23 369.494
   1  -3  12 2464.84 503.558
  -1  -3 -12 1974.46 425.012
   1  -3  12 2496.11 507.534
  -1  -3 -12 2219.18 437.709
  -1  -3 -13 4421.63 601.022
   1  -3  13 4421.03 521.207
   1  -3  13 4968.38 676.562
   1  -3  13 4300.32 467.993
  -1  -3 -13 4070.22 584.233
  -1  -3 -13 4767.75 620.837
   1  -3  13 3508.39 574.855
   1  -3  13 4748.24 656.866
  -1  -3 -13 4341.75 590.868
  -1  -3 -13 4037.62 589.042
  -1  -3 -13 4929.55 609.053
   1  -3  13 4719.96 600.685
   1  -3  13 3541.37 578.735
  -1  -3 -13 4482.13 504.687
   1  -3  13 4468.51 663.712
   1  -3  13 4115.76 563.180
   1  -3  14 322.607 302.448
   1  -3  14 443.878 293.421
  -1  -3 -14 647.795 358.420
  -1  -3 -14 207.268 273.077
   1  -3  14 139.317 286.833
   1  -3  14 204.502 286.371
  -1  -3 -14 167.475 278.407
   1  -3  14 201.040 309.992
   1  -3  14 243.634 234.657
  -1  -3 -14 1146.31 423.250
  -1  -3 -14 470.035 346.282
   1  -3  14 138.596 303.992
  -1  -3 -14 175.403 298.175
   1  -3  15 2402.11 485.671
   1  -3  15 4119.74 683.744
   1  -3  15 2655.09 603.464
  -1  -3 -15 2148.75 513.258
  -1  -3 -15 4583.30 675.565
  -1  -3 -15 2597.93 517.684
   1  -3  15 3186.36 565.981
   1  -3  15 3847.66 696.926
  -1  -3 -15 3524.36 613.395
  -1  -3 -15 2582.61 538.215
  -1  -3 -15 2909.37 553.781
   1  -3  15 2323.05 539.667
   1  -3  16 3826.14 613.695
  -1  -3 -16 6081.12 794.685
   1  -3  16 4413.45 629.805
  -1  -3 -16 6448.03 810.412
  -1  -3 -16 5811.86 772.744
  -1  -3 -16 4681.56 701.987
  -1  -3 -16 5260.61 736.196
  -1  -2  17 8422.53 869.132
  -1  -2  17 10305.4 966.523
  -1  -2  16 2549.93 594.881
  -1  -2  16 2487.82 472.325
  -1  -2  16 2413.48 601.892
   1  -2 -16 2812.82 593.922
  -1  -2  16 1797.60 527.281
  -1  -2  16 1558.94 422.322
   1  -2 -16 1728.28 502.635
  -1  -2  16 1986.90 525.218
   1  -2 -16 3133.63 631.355
   1  -2 -16 3066.81 598.135
   1  -2 -16 3027.96 578.097
   1  -2 -16 1454.50 494.449
  -1  -2  16 2097.42 470.962
  -1  -2  16 2494.49 573.451
   1  -2 -15 11064.2 1022.42
   1  -2 -15 11036.4 1023.73
  -1  -2  15 12012.7 1076.88
  -1  -2  15 9924.11 996.779
   1  -2 -15 9298.97 866.754
   1  -2 -15 11124.8 880.542
  -1  -2  15 10528.1 849.135
  -1  -2  15 11805.7 1083.05
   1  -2 -15 9203.80 949.329
  -1  -2  15 8652.84 940.123
  -1  -2  15 9404.05 857.692
  -1  -2  15 10498.3 905.209
  -1  -2  15 10644.7 863.850
   1  -2 -15 10182.4 990.673
   1  -2 -15 11125.3 1038.02
  -1  -2  15 9495.73 982.275
  -1  -2  14 16649.4 1079.65
   1  -2 -14 17613.9 1237.00
  -1  -2  14 18909.6 1285.28
  -1  -2  14 18206.7 1278.17
  -1  -2  14 18374.4 1288.24
   1  -2 -14 17999.4 1247.47
  -1  -2  14 16919.5 1077.11
   1  -2 -14 17316.2 1127.73
  -1  -2  14 19187.5 1312.45
  -1  -2  14 17899.8 1078.20
  -1  -2  14 16907.3 1041.10
   1  -2 -14 17252.1 1226.20
   1  -2 -14 17805.2 1232.42
   1  -2 -14 16883.7 1208.06
   1  -2 -14 19337.1 1124.04
  -1  -2  14 20018.9 1332.53
   1  -2 -13 3617.10 485.371
  -1  -2  13 4653.34 657.992
   1  -2 -13 3144.15 535.133
  -1  -2  13 4866.70 661.145
   1  -2 -13 4109.55 596.921
  -1  -2  13 5105.50 683.649
   1  -2 -13 3381.10 551.861
  -1  -2  13 3255.80 464.298
   1  -2 -13 3363.38 545.076
  -1  -2  13 3621.39 573.983
   1  -2 -13 3454.15 519.866
  -1  -2  13 3487.28 504.986
   1  -2 -13 2756.55 527.499
  -1  -2  13 3779.01 589.943
  -1  -2  13 3641.36 491.715
  -1  -2  13 3467.69 521.205
   1  -2 -12 8461.51 766.563
   1  -2 -12 10539.7 837.577
   1  -2 -12 8517.85 773.854
  -1  -2  12 7471.79 767.826
   1  -2 -12 8392.91 770.628
  -1  -2  12 8218.30 804.010
   1  -2 -12 8414.54 682.915
  -1  -2  12 7160.45 616.740
   1  -2 -12 9040.69 792.446
  -1  -2  12 9670.19 735.686
  -1  -2  12 9019.99 724.582
  -1  -2  12 7558.72 658.034
  -1  -2  12 8186.59 790.413
   1  -2 -12 8319.31 722.807
  -1  -2  12 8275.93 793.377
  -1  -2  12 9225.22 828.724
  -1  -2  11 22475.0 1235.28
   1  -2 -11 22242.6 1057.72
  -1  -2  11 22509.4 1087.86
  -1  -2  11 21176.4 1055.25
   1  -2 -11 21243.4 1153.25
  -1  -2  11 22038.8 1028.00
  -1  -2  11 22509.8 1226.86
  -1  -2  11 21189.5 1044.90
  -1  -2  11 22073.1 1219.48
   1  -2 -11 20700.4 1141.39
   1  -2 -11 22272.1 1181.50
   1  -2 -11 20154.8 1134.27
  -1  -2  11 21071.6 1199.74
   1  -2 -11 21999.2 1102.63
  -1  -2  11 22882.7 1236.67
   1  -2 -10 13564.1 794.365
  -1  -2  10 14288.4 936.034
  -1  -2  10 13757.3 911.311
  -1  -2  10 14234.8 773.702
  -1  -2  10 14166.7 803.908
  -1  -2  10 14450.5 927.078
   1  -2 -10 14754.1 896.173
   1  -2 -10 13751.8 868.481
  -1  -2  10 13508.0 804.480
   1  -2 -10 14786.0 899.039
  -1  -2  10 13975.9 794.985
   1  -2 -10 14537.0 574.690
  -1  -2  10 15294.5 576.523
  -1  -2  10 12345.7 879.681
   1  -2 -10 12929.0 853.609
  -1  -2  10 14003.3 917.110
   1  -2 -10 12148.0 786.346
   1  -2  -9 6596.58 356.707
   1  -2  -9 6613.93 542.553
  -1  -2   9 7064.19 554.567
  -1  -2   9 6687.59 615.108
   1  -2  -9 6838.57 583.647
  -1  -2   9 6510.02 511.343
  -1  -2   9 5777.89 573.926
  -1  -2   9 6747.32 551.525
   1  -2  -9 8102.40 599.634
  -1  -2   9 6898.30 367.951
   1  -2  -9 6532.06 572.855
  -1  -2   9 6443.74 606.779
  -1  -2   9 7032.57 629.831
   1  -2  -9 7602.53 614.449
  -1  -2   9 6872.40 614.197
   1  -2  -9 7017.82 588.126
  -1  -2   8 3912.22 466.860
  -1  -2   8 2821.71 394.047
   1  -2  -8 2871.42 379.757
  -1  -2   8 2876.47 356.161
  -1  -2   8 3094.77 175.341
  -1  -2   8 3220.31 375.374
   1  -2  -8 2689.92 363.396
   1  -2  -8 3034.73 231.853
  -1  -2   8 3673.83 439.732
   1  -2  -8 2954.20 366.003
   1  -2  -8 3016.89 396.244
  -1  -2   8 3585.76 448.432
   1  -2  -8 2644.27 363.038
  -1  -2   8 3830.79 459.582
  -1  -2   8 2963.97 332.396
   1  -2  -8 3461.26 405.267
  -1  -2   8 3448.38 178.112
   1  -2  -8 3102.99 391.851
  -1  -2   8 3790.68 261.079
   1  -2  -8 3122.99 173.195
  -1  -2   7 5476.21 484.773
  -1  -2   7 5508.07 251.070
   1  -2  -7 6107.94 308.008
   1  -2  -7 4738.70 427.930
  -1  -2   7 5109.21 475.205
   1  -2  -7 5188.66 452.303
  -1  -2   7 4858.85 386.508
  -1  -2   7 5363.77 491.144
   1  -2  -7 5425.35 459.131
  -1  -2   7 5215.66 253.829
  -1  -2   7 5169.95 434.372
  -1  -2   7 4974.70 430.005
   1  -2  -7 5679.52 260.870
   1  -2  -7 5752.26 469.290
   1  -2  -7 5198.43 448.244
  -1  -2   7 5325.39 485.037
   1  -2  -7 6040.72 476.106
   1  -2  -7 5362.91 430.983
  -1  -2   6 2271.41 174.945
  -1  -2   6 2258.04 290.007
   1  -2  -6 2581.71 305.429
  -1  -2   6 2044.48 242.847
   1  -2  -6 2096.63 285.443
   1  -2  -6 2354.76 300.718
   1  -2  -6 2158.27 173.052
   1  -2  -6 2297.68 293.390
   1  -2  -6 2374.53 301.268
  -1  -2   6 1975.41 285.583
  -1  -2   6 1941.52 162.598
   1  -2  -6 2528.93 301.297
  -1  -2   6 2217.77 314.899
   1  -2  -6 2447.32 304.361
  -1  -2   6 2224.33 314.571
   1  -2  -6 2159.73 173.572
  -1  -2   6 1976.02 315.634
  -1  -2   6 1936.98 310.294
  -1  -2   5 15193.0 649.241
   1  -2  -5 15692.8 646.881
   1  -2  -5 14959.7 485.605
  -1  -2   5 14558.5 644.169
  -1  -2   5 14199.9 553.685
   1  -2  -5 14015.4 616.530
   1  -2  -5 14629.0 644.861
   1  -2  -5 14976.8 639.842
   1  -2  -5 14675.5 626.677
   1  -2  -5 14957.3 630.754
   1  -2  -5 14087.0 448.756
  -1  -2   5 14402.3 674.061
  -1  -2   5 14549.6 675.775
  -1  -2   5 14190.3 664.343
   1  -2  -5 14707.2 626.626
  -1  -2   5 16000.7 489.950
  -1  -2   5 15137.2 684.962
  -1  -2   5 14199.4 477.722
   1  -2  -4 50594.7 1235.94
   1  -2  -4 49431.0 1226.13
   1  -2  -4 51127.7 1122.72
  -1  -2   4 49182.3 1092.77
  -1  -2   4 48457.4 1255.64
   1  -2  -4 52873.7 1115.07
  -1  -2   4 47755.2 1274.78
  -1  -2   4 49335.9 1138.43
  -1  -2   4 52949.6 1118.54
   1  -2  -4 54030.9 1130.00
   1  -2  -4 48838.4 1230.32
   1  -2  -4 50223.0 1237.96
   1  -2  -4 50925.4 1042.85
   1  -2  -4 47170.4 1242.66
   1  -2  -4 48275.0 1224.43
  -1  -2   4 49634.4 1286.61
  -1  -2   4 49588.8 1277.75
  -1  -2   4 48679.2 1107.69
  -1  -2   4 47598.1 1274.35
  -1  -2   4 48222.2 1271.12
   1  -2  -3 35609.6 733.514
  -1  -2   3 35150.6 950.721
   1  -2  -3 34653.0 897.740
  -1  -2   3 36713.8 882.392
   1  -2  -3 36442.0 881.305
   1  -2  -3 35086.6 902.620
   1  -2  -3 33425.2 892.064
   1  -2  -3 35107.4 899.161
  -1  -2   3 35461.9 760.517
  -1  -2   3 36274.0 972.291
  -1  -2   3 37167.1 972.867
  -1  -2   3 38130.3 883.215
   1  -2  -3 34644.3 896.103
   1  -2  -3 35412.8 916.732
   1  -2  -3 35665.9 890.089
   1  -2  -3 35656.6 870.867
   1  -2  -3 38193.9 885.390
   1  -2  -3 33939.7 933.210
  -1  -2   3 35411.4 947.646
  -1  -2   3 36357.6 957.605
   1  -2  -3 38548.4 846.568
   1  -2  -3 36316.9 916.103
  -1  -2   3 37408.5 797.010
  -1  -2   3 36244.8 958.609
   1  -2  -3 33932.1 830.585
   1  -2  -3 34327.2 899.509
   1  -2  -3 36238.3 907.695
  -1  -2   2 232704. 3872.60
   1  -2  -2 237362. 3973.13
  -1  -2   2 232255. 4053.32
  -1  -2   2 237877. 4068.28
  -1  -2   2 228155. 4041.57
   1  -2  -2 229350. 4000.72
  -1  -2   2 240478. 4087.86
   1  -2  -2 230683. 4024.94
   1  -2  -2 231007. 4018.55
   1  -2  -2 239935. 4068.90
   1  -2  -2 233487. 4020.69
  -1  -2   2 232897. 3879.55
  -1  -2   2 227743. 4121.36
   1  -2  -2 228699. 4015.93
   1  -2  -2 232770. 4018.23
   1  -2  -2 230876. 4103.16
   1  -2  -2 230278. 4015.40
  -1  -2   2 244079. 4082.44
  -1  -2   2 235687. 4064.72
  -1  -2   2 239233. 4070.11
   1  -2  -2 232244. 4017.57
   1  -2  -2 227264. 4028.44
  -1  -2   2 229498. 4046.19
  -1  -2   2 233278. 3907.99
  -1  -2   2 233605. 3974.00
  -1  -2   2 229064. 4050.14
   1  -2  -2 227599. 4020.60
  -1  -2   2 236529. 4064.49
   1  -2  -2 239899. 3954.69
   1  -2  -2 225812. 4009.49
  -1  -2   2 236817. 4064.68
  -1  -2   2 224902. 4105.64
   1  -2  -2 248224. 4090.23
  -1  -2   2 231999. 4052.26
   1  -2  -2 230613. 4015.47
  -1  -2   1 229352. 3918.78
   1  -2  -1 231453. 3960.51
  -1  -2   1 237195. 4067.04
  -1  -2   1 230574. 4062.12
   1  -2  -1 228805. 3945.68
   1  -2  -1 227604. 3944.47
   1  -2  -1 243470. 4076.46
  -1  -2   1 230840. 3914.20
   1  -2  -1 236581. 3842.92
  -1  -2   1 235155. 4057.63
  -1  -2   1 230783. 3918.93
   1  -2  -1 235486. 3925.55
   1  -2  -1 228013. 3874.81
  -1  -2   1 230998. 3909.84
  -1  -2   1 231758. 3920.29
  -1  -2   1 236254. 4074.36
  -1  -2   1 225732. 4041.00
  -1  -2   1 235831. 3928.85
  -1  -2   1 232828. 3911.93
   1  -2  -1 226706. 4046.89
   1  -2  -1 227146. 3950.50
  -1  -2   1 235128. 3896.29
   1  -2  -1 230330. 3952.89
   1  -2  -1 238019. 3954.60
   1  -2  -1 230542. 3948.83
  -1  -2   1 234477. 3808.74
  -1  -2   1 225453. 3904.80
  -1  -2   1 235969. 4056.04
   1  -2  -1 229833. 3999.15
   1  -2  -1 241656. 4063.89
   1  -2  -1 231545. 3947.58
  -1  -2   1 231791. 3914.76
   1  -2  -1 237666. 3991.37
   1  -2  -1 235693. 4050.23
   1  -2  -1 230600. 4040.95
   1  -2  -1 240480. 4047.83
   1  -2  -1 233924. 3839.11
   1  -2  -1 232179. 3952.32
  -1  -2   1 230869. 3918.44
   1  -2  -1 231894. 3954.44
  -1  -2   1 244997. 4078.17
  -1  -2   1 232734. 3986.63
  -1  -2   1 232738. 3915.81
   1  -2  -1 225819. 3950.13
  -1  -2   0 515844. 8317.22
   1  -2   0 537249. 8349.14
   1  -2   0 501875. 8265.84
  -1  -2   0 508729. 8351.42
   1  -2   0 503683. 8264.72
   1  -2   0 500704. 8266.36
  -1  -2   0 517750. 8371.11
   1  -2   0 520142. 8394.17
  -1  -2   0 511391. 8339.60
   1  -2   0 499143. 8217.49
  -1  -2   0 511788. 8347.87
   1  -2   0 496634. 8168.31
  -1  -2   0 509492. 8306.48
  -1  -2   0 518139. 8401.97
   1  -2   0 499084. 8368.39
  -1  -2   0 522623. 8349.76
   1  -2   0 487415. 8259.14
   1  -2   0 495433. 8262.53
   1  -2   0 497832. 8247.71
   1  -2   0 491591. 8262.17
   1  -2   0 500024. 8219.83
  -1  -2   0 516929. 8348.97
   1  -2   0 478389. 8309.63
   1  -2   0 498484. 8266.19
   1  -2   0 492122. 8263.94
  -1  -2   0 501339. 8130.77
   1  -2   0 504717. 8349.35
   1  -2   0 508243. 8248.38
  -1  -2   0 506684. 8124.17
   1  -2   0 493561. 8254.32
  -1  -2   0 522091. 8394.00
   1  -2   0 488124. 8258.33
   1  -2   0 514839. 8331.08
  -1  -2   0 515038. 8242.89
   1  -2   0 491197. 8261.88
   1  -2   1 204992. 3589.63
  -1  -2  -1 204616. 3568.20
   1  -2   1 203104. 3636.31
   1  -2   1 212024. 3591.49
  -1  -2  -1 206072. 3417.56
   1  -2   1 207611. 3590.24
  -1  -2  -1 199178. 3491.82
   1  -2   1 200963. 3577.36
   1  -2   1 206249. 3545.57
   1  -2   1 210704. 3640.76
   1  -2   1 209965. 3591.25
   1  -2   1 205480. 3594.62
  -1  -2  -1 206604. 3587.53
   1  -2   1 203071. 3576.97
   1  -2   1 201669. 3593.74
   1  -2   1 200419. 3575.06
   1  -2   1 206818. 3594.34
  -1  -2  -1 207717. 3644.26
   1  -2   1 197038. 3557.26
  -1  -2  -1 208640. 3633.05
  -1  -2  -1 211460. 3645.17
   1  -2   1 208768. 3588.62
  -1  -2  -1 215575. 3657.08
   1  -2   1 210416. 3628.67
  -1  -2  -1 207052. 3633.42
   1  -2   1 204854. 3581.65
   1  -2   1 208824. 3545.18
   1  -2   1 201281. 3576.23
   1  -2   1 203819. 3586.84
   1  -2   1 201884. 3388.65
   1  -2   1 211767. 3660.09
  -1  -2  -1 210475. 3622.98
   1  -2   1 205148. 3420.05
  -1  -2  -1 212763. 3623.81
  -1  -2  -1 207380. 3629.89
  -1  -2  -2 53880.9 1131.44
  -1  -2  -2 54974.4 1049.50
   1  -2   2 56203.2 1196.06
   1  -2   2 56288.9 1240.32
  -1  -2  -2 57940.9 1215.15
   1  -2   2 54996.6 1164.49
  -1  -2  -2 53863.6 1051.32
  -1  -2  -2 56375.8 1013.06
   1  -2   2 52880.3 1222.62
  -1  -2  -2 53941.8 1010.55
   1  -2   2 53134.3 1233.46
   1  -2   2 53159.1 985.173
   1  -2   2 52785.1 1197.69
  -1  -2  -2 55726.2 1049.33
   1  -2   2 54326.8 1226.33
   1  -2   2 54861.3 1229.32
   1  -2   2 56303.5 1238.97
  -1  -2  -2 55351.2 1049.63
   1  -2   2 54136.3 1227.92
  -1  -2  -2 55081.4 1048.39
  -1  -2  -2 54379.2 1046.30
   1  -2   2 53480.4 1188.05
   1  -2   2 54951.4 1233.66
  -1  -2  -2 55495.4 1049.62
  -1  -2  -2 54959.4 1167.77
  -1  -2  -2 57067.1 1058.98
  -1  -2  -2 52841.0 1047.40
   1  -2   2 56524.5 1189.03
   1  -2   2 54539.9 1233.03
  -1  -2  -2 56856.4 1202.98
  -1  -2  -2 55799.0 1049.62
   1  -2   2 52790.1 1218.93
   1  -2   2 56657.7 1241.84
  -1  -2  -2 55394.5 1186.36
  -1  -2  -2 54288.1 1046.49
   1  -2   2 53007.3 1227.66
  -1  -2  -2 55904.4 1057.39
  -1  -2  -3 16980.0 511.105
  -1  -2  -3 15907.5 498.282
  -1  -2  -3 16563.5 511.019
   1  -2   3 15513.9 600.005
  -1  -2  -3 16858.9 508.928
  -1  -2  -3 16426.1 504.884
   1  -2   3 16535.4 616.319
  -1  -2  -3 17604.5 591.171
   1  -2   3 16002.6 581.120
   1  -2   3 17107.1 619.676
   1  -2   3 16512.9 450.128
   1  -2   3 17444.7 628.168
  -1  -2  -3 16930.6 503.050
  -1  -2  -3 17280.9 539.166
  -1  -2  -3 17559.9 457.830
  -1  -2  -3 17516.5 533.520
   1  -2   3 17183.3 528.960
  -1  -2  -3 16589.0 506.862
  -1  -2  -3 16852.5 516.737
  -1  -2  -3 17431.9 518.660
  -1  -2  -3 16923.7 502.627
   1  -2   3 16267.9 611.266
  -1  -2  -3 17255.6 507.659
   1  -2   3 15896.7 562.716
   1  -2   3 16720.8 607.774
   1  -2   3 15501.9 602.373
  -1  -2  -3 17596.6 518.545
   1  -2   4 38254.8 903.747
   1  -2   4 38972.8 1124.38
  -1  -2  -4 38740.7 909.405
  -1  -2  -4 37953.2 978.838
  -1  -2  -4 36364.3 966.830
   1  -2   4 38210.9 1096.42
   1  -2   4 39139.6 1077.93
   1  -2   4 38035.8 1099.92
  -1  -2  -4 38188.6 845.675
   1  -2   4 37746.1 1096.48
  -1  -2  -4 37248.1 970.994
  -1  -2  -4 36671.6 966.011
  -1  -2  -4 38071.5 918.839
  -1  -2  -4 36390.7 1032.35
   1  -2   4 37659.2 1093.79
   1  -2   4 36976.7 1048.09
   1  -2   4 38350.1 1103.00
  -1  -2  -4 37444.2 972.277
   1  -2   4 37526.9 897.352
  -1  -2  -4 36126.4 934.611
   1  -2   4 38896.3 915.576
  -1  -2  -5 165908. 3258.20
   1  -2   5 167019. 3409.29
   1  -2   5 166882. 3416.59
  -1  -2  -5 166410. 3257.77
  -1  -2  -5 165696. 3258.18
   1  -2   5 167047. 3135.94
   1  -2   5 167323. 3436.02
  -1  -2  -5 173190. 3040.51
  -1  -2  -5 165802. 3162.29
   1  -2   5 169853. 3340.21
  -1  -2  -5 173427. 3058.99
  -1  -2  -5 163266. 3253.36
   1  -2   5 165276. 3408.35
  -1  -2  -5 169565. 3030.73
  -1  -2  -5 171521. 3332.64
   1  -2   5 168137. 3343.82
  -1  -2  -5 167918. 3260.17
   1  -2   5 169368. 3417.83
   1  -2   5 166213. 3413.04
   1  -2   5 176156. 3050.84
   1  -2   6 65491.9 1677.44
  -1  -2  -6 64340.3 1638.20
   1  -2   6 63295.3 1743.09
  -1  -2  -6 61445.9 1615.62
   1  -2   6 64490.5 1760.28
  -1  -2  -6 63989.3 1335.92
  -1  -2  -6 62774.7 1623.28
  -1  -2  -6 64320.9 1663.68
   1  -2   6 63132.9 1746.65
  -1  -2  -6 64761.8 1519.41
   1  -2   6 65371.1 1334.89
   1  -2   6 65109.0 1668.40
   1  -2   6 65313.2 1528.18
  -1  -2  -6 62125.8 1324.80
   1  -2   6 65961.0 1454.10
  -1  -2  -6 62900.3 1627.47
   1  -2   6 63858.9 1752.73
   1  -2   6 63949.4 1747.26
   1  -2   6 65379.2 1783.70
  -1  -2  -6 62577.9 1621.88
   1  -2   7 72794.0 1912.32
  -1  -2  -7 73391.2 1917.54
  -1  -2  -7 75757.8 1772.37
   1  -2   7 72225.3 2020.28
  -1  -2  -7 75487.5 1930.87
  -1  -2  -7 72662.5 1909.84
  -1  -2  -7 75286.3 1927.10
   1  -2   7 75989.0 1715.42
   1  -2   7 75269.8 2041.49
  -1  -2  -7 73761.6 1475.31
   1  -2   7 72460.0 1781.86
  -1  -2  -7 76865.4 1940.61
   1  -2   7 77552.2 1496.99
  -1  -2  -7 76191.6 1492.72
   1  -2   7 74840.4 2041.58
  -1  -2  -7 75033.7 1940.40
   1  -2   7 73626.8 2029.83
   1  -2   7 73687.8 2033.08
   1  -2   7 73839.4 2050.60
   1  -2   7 77550.4 1939.03
  -1  -2  -8 37391.1 835.056
  -1  -2  -8 37491.2 1316.58
  -1  -2  -8 38654.1 1324.21
   1  -2   8 40107.5 849.281
   1  -2   8 39247.3 1313.74
  -1  -2  -8 37700.4 1322.20
   1  -2   8 38303.9 1421.86
   1  -2   8 40204.2 1470.98
   1  -2   8 34353.1 1362.99
   1  -2   8 38601.7 1320.88
   1  -2   8 37546.6 1413.56
   1  -2   8 38156.7 1217.55
   1  -2   8 38896.9 1433.68
  -1  -2  -8 38945.4 842.981
  -1  -2  -8 39075.7 1339.82
  -1  -2  -8 37871.9 1176.68
   1  -2   8 39353.7 1151.71
  -1  -2  -8 38045.1 1323.05
  -1  -2  -8 36831.8 1308.10
   1  -2   8 38424.9 1420.78
  -1  -2  -9 23036.1 1056.39
   1  -2   9 21401.3 1005.29
  -1  -2  -9 23013.0 1053.28
   1  -2   9 23130.7 886.517
   1  -2   9 20490.7 1069.34
  -1  -2  -9 23350.1 1059.86
   1  -2   9 22571.4 1116.56
   1  -2   9 20699.8 1081.57
  -1  -2  -9 24819.0 1086.35
  -1  -2  -9 23184.8 1055.41
  -1  -2  -9 23868.1 921.224
   1  -2   9 22429.4 950.851
   1  -2   9 20933.6 1085.70
   1  -2   9 21919.4 996.235
   1  -2   9 23462.4 862.861
   1  -2   9 21795.3 1107.05
  -1  -2  -9 20220.0 985.565
   1  -2  10 5703.12 625.552
   1  -2  10 5277.91 595.753
  -1  -2 -10 5288.84 544.729
   1  -2  10 6206.98 623.146
   1  -2  10 4940.47 434.098
  -1  -2 -10 5508.65 559.340
  -1  -2 -10 4784.40 520.787
   1  -2  10 5297.81 491.971
  -1  -2 -10 6279.98 595.000
   1  -2  10 6223.68 639.316
  -1  -2 -10 6112.80 581.594
  -1  -2 -10 5841.96 572.155
  -1  -2 -10 5745.65 483.483
   1  -2  10 6626.16 653.444
   1  -2  10 4940.49 520.795
   1  -2  10 6262.61 554.177
   1  -2  10 5977.29 434.846
   1  -2  11 26067.9 1064.36
  -1  -2 -11 25627.1 1216.70
  -1  -2 -11 25507.1 1253.34
  -1  -2 -11 24966.6 1240.84
   1  -2  11 24870.4 1293.29
   1  -2  11 23654.2 1265.39
   1  -2  11 24714.2 1291.44
  -1  -2 -11 23884.5 1218.94
  -1  -2 -11 25543.8 1252.84
   1  -2  11 23567.8 1266.86
   1  -2  11 24469.1 1120.65
   1  -2  11 24470.6 1173.56
   1  -2  11 25629.3 964.507
  -1  -2 -11 24128.3 1222.25
  -1  -2 -11 24072.4 1045.94
   1  -2  11 22864.3 1248.26
   1  -2  11 23647.5 1130.84
   1  -2  12 5735.27 672.709
  -1  -2 -12 5014.40 495.897
   1  -2  12 5329.95 586.477
  -1  -2 -12 4894.51 596.495
   1  -2  12 4896.80 486.363
   1  -2  12 4828.74 538.720
   1  -2  12 4735.50 626.344
   1  -2  12 5013.69 541.274
  -1  -2 -12 5129.08 590.150
  -1  -2 -12 5979.27 654.060
  -1  -2 -12 4956.87 593.861
   1  -2  12 5059.02 649.822
   1  -2  12 4725.26 627.394
  -1  -2 -12 4883.28 598.286
  -1  -2 -12 4688.79 593.768
   1  -2  12 4807.07 627.341
   1  -2  13 7820.34 804.326
  -1  -2 -13 7553.54 626.215
   1  -2  13 6572.02 763.364
  -1  -2 -13 6463.06 711.576
  -1  -2 -13 5876.85 683.278
  -1  -2 -13 7643.03 778.371
   1  -2  13 6564.56 747.322
   1  -2  13 7427.11 688.099
   1  -2  13 6875.37 684.712
   1  -2  13 6688.35 758.554
   1  -2  13 6552.06 746.962
  -1  -2 -13 7102.41 739.606
   1  -2  13 8040.40 649.137
   1  -2  13 6175.74 634.339
  -1  -2 -13 7840.42 779.684
  -1  -2 -13 7072.33 711.458
   1  -2  14 657.234 383.460
   1  -2  14 636.176 272.151
   1  -2  14 738.807 350.416
  -1  -2 -14 762.683 369.735
  -1  -2 -14 560.768 328.043
  -1  -2 -14 819.284 376.684
   1  -2  14 905.566 331.594
  -1  -2 -14 576.167 358.465
   1  -2  14 368.766 339.486
   1  -2  14 730.277 331.639
   1  -2  14 1185.87 384.035
   1  -2  14 608.184 353.784
  -1  -2 -14 1035.17 366.319
   1  -2  14 573.305 307.534
  -1  -2 -14 346.008 321.072
   1  -2  15 3812.13 579.303
   1  -2  15 2516.14 477.863
   1  -2  15 3030.32 600.904
  -1  -2 -15 3737.90 629.151
   1  -2  15 4077.22 682.780
  -1  -2 -15 3608.97 618.909
   1  -2  15 3595.37 653.937
  -1  -2 -15 3248.02 563.111
   1  -2  15 5130.38 741.864
  -1  -2 -15 4505.00 665.955
   1  -2  15 3686.63 643.520
  -1  -2 -15 3735.99 642.357
  -1  -2 -15 3874.79 638.510
   1  -2  15 2551.04 474.455
   1  -2  16 6815.76 877.451
  -1  -2 -16 6654.38 827.688
  -1  -2 -16 8191.15 924.175
   1  -2  16 7176.26 852.234
  -1  -2 -16 8480.76 933.449
   1  -2  16 6155.57 746.707
   1  -2  16 6826.54 882.135
   1  -2  16 8081.27 949.612
  -1  -2 -16 6939.91 850.113
   1  -2  16 8085.65 943.302
  -1  -2 -16 7894.66 861.328
  -1  -2 -16 7588.22 893.005
   1  -2  16 7336.50 761.375
   1  -2  16 6685.82 745.890
  -1  -1  17 40.8904 305.905
  -1  -1  17 1286.08 445.282
  -1  -1  17 1035.40 402.468
  -1  -1  17 920.135 334.656
   1  -1 -16 10955.4 1067.47
  -1  -1  16 13022.9 1155.86
  -1  -1  16 10385.3 1032.42
  -1  -1  16 12368.6 966.962
   1  -1 -16 11938.3 1127.27
  -1  -1  16 12462.6 1134.18
   1  -1 -16 14076.5 1205.28
   1  -1 -16 10412.9 1037.45
  -1  -1  16 12155.5 1022.31
  -1  -1  16 12075.5 1023.53
   1  -1 -16 13174.7 1162.13
  -1  -1  16 11867.8 1106.65
  -1  -1  16 12644.7 982.679
   1  -1 -16 12859.0 1025.39
  -1  -1  16 11237.1 1082.67
   1  -1 -15 5643.17 762.334
  -1  -1  15 5338.99 635.039
   1  -1 -15 5298.45 660.520
  -1  -1  15 6114.74 787.506
  -1  -1  15 5058.89 729.246
  -1  -1  15 5251.52 677.481
  -1  -1  15 5945.77 776.050
   1  -1 -15 5824.22 780.758
  -1  -1  15 5812.10 800.009
  -1  -1  15 6523.71 731.352
   1  -1 -15 5103.59 723.540
   1  -1 -15 5372.97 739.617
  -1  -1  15 4748.63 593.989
   1  -1 -15 5793.24 763.827
  -1  -1  15 5277.39 749.510
  -1  -1  14 10723.3 841.723
  -1  -1  14 12538.6 1052.26
  -1  -1  14 10799.3 977.606
   1  -1 -14 9956.78 943.905
  -1  -1  14 9993.10 948.073
  -1  -1  14 10634.6 891.847
   1  -1 -14 10780.9 982.075
   1  -1 -14 10959.4 885.206
  -1  -1  14 12810.1 1057.99
  -1  -1  14 11163.7 995.744
  -1  -1  14 12023.4 839.285
   1  -1 -14 11086.4 979.560
   1  -1 -14 12990.2 1066.53
  -1  -1  14 11146.6 843.490
   1  -1 -14 12820.2 1055.07
   1  -1 -13 758.823 400.006
   1  -1 -13 1071.74 391.335
  -1  -1  13 766.755 236.605
  -1  -1  13 986.396 417.427
   1  -1 -13 1033.68 334.965
  -1  -1  13 461.184 323.714
  -1  -1  13 998.284 314.805
   1  -1 -13 561.805 348.857
  -1  -1  13 385.790 278.427
  -1  -1  13 890.453 338.963
   1  -1 -13 573.871 292.337
  -1  -1  13 932.425 402.797
  -1  -1  13 1091.90 374.100
  -1  -1  13 496.324 335.713
   1  -1 -13 1056.46 394.202
   1  -1 -13 669.916 264.448
   1  -1 -12 14877.4 1023.26
   1  -1 -12 14224.8 1007.80
  -1  -1  12 15122.3 1037.96
  -1  -1  12 13290.6 844.423
  -1  -1  12 12968.8 971.920
  -1  -1  12 14383.8 844.437
  -1  -1  12 13964.3 1005.39
  -1  -1  12 13476.8 888.474
   1  -1 -12 14784.3 889.431
  -1  -1  12 15233.3 1044.43
  -1  -1  12 13812.7 998.188
   1  -1 -12 15623.9 1047.84
   1  -1 -12 15435.9 1042.74
   1  -1 -12 14091.1 1000.45
   1  -1 -12 14617.8 922.158
  -1  -1  12 15021.3 895.439
  -1  -1  11 3662.38 408.586
   1  -1 -11 4047.85 523.198
   1  -1 -11 2762.53 465.190
  -1  -1  11 2925.82 480.800
   1  -1 -11 3537.52 496.533
  -1  -1  11 2876.47 460.933
   1  -1 -11 3615.82 461.575
  -1  -1  11 3564.49 437.703
   1  -1 -11 3642.74 524.213
  -1  -1  11 3646.85 434.366
  -1  -1  11 3310.69 488.377
   1  -1 -11 3076.72 489.347
   1  -1 -11 3335.32 318.640
   1  -1 -11 3439.82 427.859
  -1  -1  11 2696.21 442.159
  -1  -1  11 3345.00 456.189
  -1  -1  11 3663.35 514.153
  -1  -1  10 4890.96 451.580
  -1  -1  10 3649.62 519.078
  -1  -1  10 3840.50 504.610
  -1  -1  10 4157.10 527.122
   1  -1 -10 3139.56 455.015
  -1  -1  10 4885.30 495.696
  -1  -1  10 4877.60 468.413
   1  -1 -10 4220.16 529.660
   1  -1 -10 4383.94 474.269
   1  -1 -10 4684.04 537.606
  -1  -1  10 3450.78 477.744
   1  -1 -10 4495.05 535.988
  -1  -1  10 4234.44 446.859
  -1  -1  10 4643.55 311.412
  -1  -1  10 2923.83 456.967
   1  -1 -10 4137.36 333.837
   1  -1 -10 4158.85 440.641
  -1  -1   9 2354.20 405.586
   1  -1  -9 2206.09 338.018
   1  -1  -9 1882.23 367.578
  -1  -1   9 1738.33 288.950
   1  -1  -9 2172.42 237.356
   1  -1  -9 1995.35 350.586
  -1  -1   9 2097.75 327.813
  -1  -1   9 2327.23 214.898
  -1  -1   9 2329.95 380.464
  -1  -1   9 1908.00 389.532
   1  -1  -9 1592.09 338.484
   1  -1  -9 2193.10 391.581
   1  -1  -9 2322.78 376.190
  -1  -1   9 2244.05 326.102
  -1  -1   9 1705.36 314.558
  -1  -1   9 2253.91 406.810
   1  -1  -8 32153.8 1117.20
  -1  -1   8 31034.7 1073.60
   1  -1  -8 30224.0 1195.83
   1  -1  -8 29945.2 1190.29
   1  -1  -8 30600.3 895.409
  -1  -1   8 30685.1 1222.45
   1  -1  -8 30839.0 1105.46
  -1  -1   8 28654.8 1072.62
  -1  -1   8 30127.1 1207.64
  -1  -1   8 29426.4 1065.01
  -1  -1   8 28742.9 1186.33
  -1  -1   8 29972.2 1208.52
  -1  -1   8 32136.5 833.574
  -1  -1   8 32968.8 1090.72
   1  -1  -8 31809.4 1221.79
   1  -1  -8 31421.1 1213.25
  -1  -1   7 24236.2 900.054
  -1  -1   7 25282.7 672.042
   1  -1  -7 24229.9 980.897
  -1  -1   7 24371.1 879.800
   1  -1  -7 23393.0 964.314
  -1  -1   7 22703.2 863.659
   1  -1  -7 22613.4 953.042
  -1  -1   7 22838.4 986.593
  -1  -1   7 24797.7 1009.21
  -1  -1   7 23596.4 999.923
   1  -1  -7 22058.7 946.143
  -1  -1   7 23592.3 992.156
   1  -1  -7 23953.9 729.073
   1  -1  -7 24122.5 980.258
   1  -1  -7 24779.0 923.484
   1  -1  -7 24978.5 915.868
   1  -1  -6 64921.1 1196.61
   1  -1  -6 66183.9 1632.85
   1  -1  -6 65821.2 1708.12
  -1  -1   6 66088.9 1736.29
  -1  -1   6 69553.6 1333.31
   1  -1  -6 65991.1 1709.39
  -1  -1   6 66101.8 1600.40
  -1  -1   6 66361.9 1750.98
   1  -1  -6 66351.4 1719.26
  -1  -1   6 65983.9 1749.24
  -1  -1   6 63966.2 1200.35
   1  -1  -6 68727.1 1420.60
  -1  -1   6 66338.0 1741.01
  -1  -1   6 65344.9 1601.95
   1  -1  -6 66423.7 1720.71
   1  -1  -6 65748.0 1634.11
  -1  -1   6 66241.9 1608.69
   1  -1  -6 64990.6 1705.96
  -1  -1   5 24875.5 567.178
  -1  -1   5 25864.0 805.151
   1  -1  -5 26866.0 674.068
  -1  -1   5 24549.5 885.014
  -1  -1   5 25636.9 888.848
   1  -1  -5 23917.7 659.304
   1  -1  -5 23888.6 852.489
  -1  -1   5 26063.0 812.145
  -1  -1   5 23725.5 873.311
   1  -1  -5 23697.8 807.116
   1  -1  -5 25141.8 678.301
   1  -1  -5 25773.0 826.153
  -1  -1   5 25711.2 898.107
   1  -1  -5 24823.2 863.078
   1  -1  -5 25312.2 871.924
  -1  -1   5 26569.4 562.745
  -1  -1   5 25056.4 802.181
  -1  -1   5 24539.8 881.963
   1  -1  -5 23190.5 841.785
   1  -1  -5 24232.3 854.851
   1  -1  -5 24159.2 558.732
   1  -1  -5 27295.1 703.561
  -1  -1   4 3127.61 286.162
   1  -1  -4 3496.13 184.468
   1  -1  -4 3106.89 283.283
  -1  -1   4 3147.73 257.242
   1  -1  -4 3143.21 277.244
   1  -1  -4 3713.49 209.969
  -1  -1   4 3455.52 293.886
  -1  -1   4 3204.00 164.552
  -1  -1   4 3386.40 270.585
   1  -1  -4 3355.06 266.563
  -1  -1   4 3495.43 256.143
   1  -1  -4 3599.28 209.123
  -1  -1   4 3448.17 304.246
   1  -1  -4 2623.43 247.001
   1  -1  -4 3298.79 199.305
   1  -1  -4 3281.15 278.982
  -1  -1   4 2707.87 281.752
   1  -1  -4 3624.25 223.999
   1  -1  -4 3322.87 289.181
  -1  -1   4 3337.21 160.380
  -1  -1   4 3032.92 287.867
   1  -1  -4 3704.08 301.017
   1  -1  -4 3101.86 190.289
   1  -1  -3 51743.4 1011.29
  -1  -1   3 53509.4 1014.52
   1  -1  -3 53942.0 1105.54
  -1  -1   3 49882.3 1195.41
  -1  -1   3 53951.0 1164.98
   1  -1  -3 53103.8 1191.99
  -1  -1   3 49855.7 1188.58
  -1  -1   3 49610.6 1190.26
  -1  -1   3 50652.6 1050.28
  -1  -1   3 50026.7 1193.10
  -1  -1   3 50529.7 1145.75
   1  -1  -3 52739.7 1181.97
  -1  -1   3 51937.9 1053.27
  -1  -1   3 50856.2 1202.25
   1  -1  -3 50647.1 1168.69
   1  -1  -3 51359.7 1167.54
   1  -1  -3 49864.0 1032.57
   1  -1  -3 52386.0 1058.25
   1  -1  -3 51552.1 1178.37
   1  -1  -3 50743.8 1164.75
   1  -1  -3 50380.0 1173.76
   1  -1  -3 50799.5 1179.35
  -1  -1   3 52291.5 1164.14
   1  -1  -3 51198.0 1182.98
   1  -1  -3 53066.4 1192.52
   1  -1  -3 52445.7 1054.08
   1  -1  -3 53235.1 1161.56
  -1  -1   3 51655.3 1113.20
  -1  -1   3 50870.6 1018.33
  -1  -1   2 194554. 3312.15
  -1  -1   2 191285. 3427.53
  -1  -1   2 189242. 3430.90
   1  -1  -2 207472. 3395.28
  -1  -1   2 190325. 3433.12
   1  -1  -2 199715. 3429.09
  -1  -1   2 197388. 3447.86
   1  -1  -2 201261. 3435.08
  -1  -1   2 193012. 3427.02
  -1  -1   2 197262. 3344.45
   1  -1  -2 204406. 3353.23
   1  -1  -2 184654. 3419.25
  -1  -1   2 195314. 3233.49
  -1  -1   2 192747. 3434.57
   1  -1  -2 193814. 3418.01
  -1  -1   2 194582. 3273.84
   1  -1  -2 196187. 3360.79
  -1  -1   2 198408. 3450.85
  -1  -1   2 202805. 3442.36
  -1  -1   2 205309. 3447.26
  -1  -1   2 195862. 3444.69
  -1  -1   2 203266. 3338.97
   1  -1  -2 200207. 3418.44
   1  -1  -2 199203. 3426.81
   1  -1  -2 193617. 3418.43
   1  -1  -2 194723. 3231.62
  -1  -1   2 195669. 3434.30
  -1  -1   2 193489. 3409.66
   1  -1  -2 193229. 3423.76
   1  -1  -2 198176. 3397.56
   1  -1  -2 192108. 3421.87
  -1  -1   2 195049. 3416.39
   1  -1  -2 199666. 3429.54
   1  -1  -2 193885. 3417.16
  -1  -1   2 198717. 3451.42
   1  -1  -2 197078. 3341.16
  -1  -1   1 137805. 2387.41
   1  -1  -1 143236. 2423.37
   1  -1  -1 135643. 2395.39
   1  -1  -1 138328. 2420.61
  -1  -1   1 143447. 2336.71
  -1  -1   1 136012. 2427.03
  -1  -1   1 138282. 2396.04
   1  -1  -1 139007. 2423.63
  -1  -1   1 137811. 2310.61
   1  -1  -1 137394. 2409.97
  -1  -1   1 138691. 2396.49
   1  -1  -1 138126. 2438.82
   1  -1  -1 140042. 2413.89
  -1  -1   1 135928. 2424.91
   1  -1  -1 138003. 2376.88
  -1  -1   1 135837. 2363.05
   1  -1  -1 138410. 2411.94
  -1  -1   1 135624. 2383.05
  -1  -1   1 134025. 2330.62
  -1  -1   1 144219. 2416.09
   1  -1  -1 140861. 2415.08
  -1  -1   1 138174. 2394.01
   1  -1  -1 137196. 2419.97
   1  -1  -1 143345. 2403.23
   1  -1  -1 138785. 2414.52
  -1  -1   1 138267. 2396.40
  -1  -1   1 139830. 2440.38
   1  -1  -1 137693. 2429.23
  -1  -1   1 140172. 2429.46
  -1  -1   1 136421. 2393.58
  -1  -1   1 137948. 2417.30
   1  -1  -1 142768. 2403.41
  -1  -1   1 137874. 2395.86
  -1  -1   1 137577. 2398.18
   1  -1  -1 136239. 2408.94
   1  -1  -1 136650. 2411.73
   1  -1  -1 139521. 2416.80
   1  -1  -1 138437. 2414.82
  -1  -1   1 139111. 2399.21
   1  -1   0 11280.7 269.594
  -1  -1   0 12041.7 318.577
   1  -1   0 11332.6 311.255
   1  -1   0 11500.5 335.522
   1  -1   0 11632.0 331.511
  -1  -1   0 12321.1 292.572
   1  -1   0 11934.7 335.733
  -1  -1   0 11835.7 321.453
  -1  -1   0 12722.1 350.331
   1  -1   0 11495.4 330.860
   1  -1   0 11601.9 296.209
  -1  -1   0 12150.6 339.829
  -1  -1   0 11698.5 317.934
   1  -1   0 11527.3 329.679
   1  -1   0 11588.9 298.629
   1  -1   0 11319.5 329.078
   1  -1   0 11168.9 326.612
  -1  -1   0 12040.7 323.039
  -1  -1   0 12143.3 345.231
   1  -1   0 11095.1 326.795
  -1  -1   0 12623.8 331.402
  -1  -1   0 11875.5 333.924
   1  -1   0 11934.6 333.728
   1  -1   0 11423.2 329.730
   1  -1   0 11158.0 323.205
   1  -1   0 11659.4 331.772
   1  -1   0 11573.5 337.704
   1  -1   0 11396.1 298.521
   1  -1   0 11213.1 324.136
  -1  -1  -1 615579. 9901.66
  -1  -1  -1 613901. 9921.49
   1  -1   1 613590. 9942.18
   1  -1   1 614136. 9941.62
   1  -1   1 608661. 9938.48
   1  -1   1 633394. 9921.36
  -1  -1  -1 613630. 9810.37
  -1  -1  -1 608988. 9919.10
   1  -1   1 608211. 9885.72
   1  -1   1 593185. 9907.09
  -1  -1  -1 618005. 9917.34
  -1  -1  -1 597026. 9846.54
   1  -1   1 609685. 9941.43
   1  -1   1 620679. 9932.54
  -1  -1  -1 618991. 9808.99
  -1  -1  -1 594876. 9806.71
  -1  -1  -1 626625. 9814.24
  -1  -1  -1 619471. 9808.18
   1  -1   1 589169. 9903.61
   1  -1   1 602312. 9930.12
  -1  -1  -1 627327. 9813.75
   1  -1   1 607735. 9941.55
  -1  -1  -1 586644. 9805.54
   1  -1   1 608535. 9898.24
  -1  -1  -1 592622. 9924.02
  -1  -1  -1 602401. 9861.35
  -1  -1  -1 613469. 9808.87
   1  -1   1 621969. 9843.50
  -1  -1  -1 625443. 9929.41
  -1  -1  -1 603865. 9807.09
   1  -1   1 599327. 9926.66
   1  -1   1 603797. 9932.08
  -1  -1  -1 586752. 9805.46
  -1  -1  -1 626146. 9801.88
  -1  -1  -1 617489. 9808.13
   1  -1   1 623822. 9916.33
   1  -1   1 606478. 9941.47
  -1  -1  -1 616881. 9907.22
   1  -1   1 610024. 9940.21
   1  -1   1 603967. 9930.45
  -1  -1  -2 170315. 2990.11
   1  -1   2 167132. 3047.39
   1  -1   2 169614. 3011.56
  -1  -1  -2 172172. 2930.59
   1  -1   2 178189. 2908.57
  -1  -1  -2 166081. 2944.99
   1  -1   2 172454. 3061.83
  -1  -1  -2 165494. 2943.24
  -1  -1  -2 171897. 2959.08
   1  -1   2 169303. 3061.51
  -1  -1  -2 167877. 2998.03
  -1  -1  -2 166207. 2946.46
   1  -1   2 170979. 3054.89
   1  -1   2 173387. 3025.63
  -1  -1  -2 175431. 3002.52
  -1  -1  -2 164252. 2946.74
   1  -1   2 173402. 3066.83
  -1  -1  -2 174883. 2960.66
   1  -1   2 175981. 3000.45
  -1  -1  -2 178800. 3018.92
  -1  -1  -2 165565. 2944.21
  -1  -1  -2 170081. 3029.63
   1  -1   2 176486. 3068.97
   1  -1   2 168878. 3047.50
  -1  -1  -2 167825. 2951.38
  -1  -1  -2 168311. 2948.70
  -1  -1  -2 172950. 2924.11
  -1  -1  -2 163080. 2879.10
  -1  -1  -2 165506. 2902.17
   1  -1   2 172503. 3059.86
   1  -1   2 167666. 3003.25
   1  -1   2 176214. 3011.24
  -1  -1  -2 179816. 3048.13
   1  -1   2 173001. 2904.09
  -1  -1  -2 167807. 2948.23
   1  -1   2 169958. 3051.47
   1  -1   2 171043. 3062.80
   1  -1   2 172901. 3062.85
  -1  -1  -2 166676. 2945.61
   1  -1   3 11477.5 486.381
  -1  -1  -3 11233.0 429.977
   1  -1   3 12062.8 485.514
  -1  -1  -3 11903.3 430.078
  -1  -1  -3 10882.7 423.533
  -1  -1  -3 12485.5 423.827
  -1  -1  -3 12261.3 422.504
  -1  -1  -3 11826.0 373.842
  -1  -1  -3 11733.5 434.736
   1  -1   3 12064.9 457.001
   1  -1   3 12202.3 457.620
  -1  -1  -3 11402.8 342.935
  -1  -1  -3 11684.9 431.341
   1  -1   3 12621.2 493.953
  -1  -1  -3 12280.7 434.535
  -1  -1  -3 12577.1 443.449
   1  -1   3 12436.1 407.737
  -1  -1  -3 11512.9 370.186
   1  -1   3 11617.4 478.473
   1  -1   3 12600.8 434.273
  -1  -1  -3 11249.4 438.095
  -1  -1  -3 12395.9 355.221
   1  -1   3 11825.5 484.508
   1  -1   3 12085.9 351.977
  -1  -1  -3 11424.0 429.769
   1  -1   3 12144.8 488.918
  -1  -1  -3 11882.8 433.327
  -1  -1  -3 11333.3 424.440
  -1  -1  -3 11694.9 437.058
   1  -1   4 18907.4 689.060
  -1  -1  -4 18386.1 636.723
   1  -1   4 17968.3 530.350
  -1  -1  -4 17138.8 618.505
   1  -1   4 18989.3 640.574
  -1  -1  -4 17519.9 622.394
   1  -1   4 19632.1 698.012
   1  -1   4 19725.2 700.545
  -1  -1  -4 17490.2 620.954
  -1  -1  -4 17928.1 627.115
  -1  -1  -4 17724.1 530.804
  -1  -1  -4 18095.2 462.005
   1  -1   4 18981.8 689.400
  -1  -1  -4 17763.9 626.125
   1  -1   4 17817.8 579.595
   1  -1   4 19061.1 644.407
   1  -1   4 18713.9 681.819
  -1  -1  -4 17716.5 455.005
   1  -1   4 17960.3 687.623
  -1  -1  -4 18420.7 550.331
   1  -1   5 143673. 2933.23
  -1  -1  -5 142494. 2446.85
   1  -1   5 144770. 2816.45
  -1  -1  -5 138663. 2433.47
  -1  -1  -5 140609. 2856.62
   1  -1   5 141615. 2930.60
   1  -1   5 139478. 2925.97
   1  -1   5 143877. 2665.97
  -1  -1  -5 140390. 2853.28
   1  -1   5 141629. 2931.88
  -1  -1  -5 143445. 2675.78
   1  -1   5 142040. 2453.68
   1  -1   5 141399. 2825.39
  -1  -1  -5 145130. 2458.92
  -1  -1  -5 142366. 2862.17
  -1  -1  -5 140518. 2825.47
  -1  -1  -5 138673. 2846.00
   1  -1   5 143708. 2942.51
   1  -1   5 139422. 2749.16
  -1  -1  -5 138049. 2843.71
   1  -1   5 142592. 2957.05
   1  -1   6 47410.8 1306.81
   1  -1   6 46066.5 900.252
  -1  -1  -6 46733.1 898.920
  -1  -1  -6 47193.5 966.513
  -1  -1  -6 45435.4 1330.37
   1  -1   6 45026.2 1385.08
  -1  -1  -6 45492.9 1334.33
  -1  -1  -6 46194.2 1336.79
   1  -1   6 47271.7 1425.13
   1  -1   6 46023.6 1175.34
   1  -1   6 46152.8 1277.15
  -1  -1  -6 48564.5 1330.61
   1  -1   6 47429.9 1402.87
  -1  -1  -6 47761.3 1186.20
   1  -1   6 46784.0 1258.95
  -1  -1  -6 45987.1 1333.83
  -1  -1  -6 44516.0 1323.44
   1  -1   6 47636.6 1403.65
   1  -1   6 47414.9 1398.81
   1  -1   6 48381.1 1418.10
   1  -1   7 38951.1 1317.73
  -1  -1  -7 37191.0 1256.93
   1  -1   7 39210.7 1327.05
  -1  -1  -7 37306.6 1258.15
   1  -1   7 38736.3 1340.65
   1  -1   7 37083.2 1293.75
   1  -1   7 36599.5 1286.60
  -1  -1  -7 37702.2 873.909
   1  -1   7 38420.1 1178.74
  -1  -1  -7 36114.9 1245.73
   1  -1   7 39382.0 1070.73
  -1  -1  -7 37691.1 1262.44
  -1  -1  -7 37346.1 1261.02
   1  -1   7 39539.1 1217.64
   1  -1   7 39414.8 1193.50
   1  -1   7 38900.5 1105.28
   1  -1   7 38959.2 1310.30
  -1  -1  -7 39102.0 1099.25
  -1  -1  -7 37749.4 1220.54
   1  -1   8 33621.1 1163.99
   1  -1   8 30257.9 1097.66
   1  -1   8 33164.9 1264.29
   1  -1   8 32412.0 1256.41
   1  -1   8 32157.3 1260.83
   1  -1   8 30817.7 1238.61
  -1  -1  -8 32205.1 1217.87
  -1  -1  -8 31557.7 1213.14
  -1  -1  -8 33410.1 1184.26
  -1  -1  -8 31589.1 1214.35
   1  -1   8 31099.4 1238.55
   1  -1   8 32719.7 1054.86
   1  -1   8 34864.4 1023.57
   1  -1   8 32343.3 1284.77
  -1  -1  -8 31321.7 1218.93
  -1  -1  -8 32698.5 1048.41
  -1  -1  -8 32933.8 1232.07
   1  -1   8 31603.5 1120.69
  -1  -1  -9 48158.9 1630.26
   1  -1   9 48334.7 1516.53
   1  -1   9 48376.9 1666.52
   1  -1   9 46039.2 1639.26
  -1  -1  -9 48641.5 1637.38
   1  -1   9 46383.7 1644.90
  -1  -1  -9 48698.2 1632.05
  -1  -1  -9 48067.0 1627.97
   1  -1   9 48193.1 1325.92
  -1  -1  -9 44633.6 1515.13
   1  -1   9 45347.8 1640.53
   1  -1   9 46480.1 1502.01
  -1  -1  -9 48340.9 1632.05
   1  -1   9 46569.0 1650.65
  -1  -1  -9 47919.5 1404.98
   1  -1   9 45348.4 1453.68
   1  -1   9 46928.7 1400.07
  -1  -1 -10 56565.0 1807.68
   1  -1  10 56981.1 1944.00
   1  -1  10 53926.4 1904.94
  -1  -1 -10 56461.0 1899.42
  -1  -1 -10 57097.9 1903.77
   1  -1  10 56972.4 1670.65
   1  -1  10 57732.4 1736.50
  -1  -1 -10 60974.1 1687.72
   1  -1  10 55814.8 1926.79
   1  -1  10 57871.3 1778.40
  -1  -1 -10 59519.2 1929.97
   1  -1  10 53835.3 1891.43
  -1  -1 -10 56978.2 1907.24
   1  -1  10 57719.0 1550.59
  -1  -1 -10 58562.2 1926.29
   1  -1  10 53799.6 1905.76
   1  -1  10 56457.8 1765.49
   1  -1  11 3606.21 358.587
   1  -1  11 4066.21 555.390
   1  -1  11 3635.17 459.629
   1  -1  11 4698.58 586.730
   1  -1  11 3982.15 436.786
   1  -1  11 3210.83 503.486
  -1  -1 -11 3731.72 477.366
  -1  -1 -11 3732.10 503.401
  -1  -1 -11 4414.04 555.121
  -1  -1 -11 4203.54 531.879
   1  -1  11 4036.66 476.802
   1  -1  11 3148.97 494.259
   1  -1  11 3396.27 519.451
  -1  -1 -11 4823.15 462.516
  -1  -1 -11 4347.84 548.752
  -1  -1 -11 3453.07 514.431
   1  -1  11 4056.42 455.864
  -1  -1 -12 13006.1 950.822
   1  -1  12 12217.7 843.494
  -1  -1 -12 12606.0 934.388
   1  -1  12 11915.3 922.570
   1  -1  12 12950.7 687.612
  -1  -1 -12 13113.2 952.541
   1  -1  12 13217.0 820.049
   1  -1  12 12717.3 942.594
  -1  -1 -12 12323.2 925.723
   1  -1  12 11387.3 909.350
  -1  -1 -12 12369.4 863.677
  -1  -1 -12 13918.5 974.247
   1  -1  12 11492.6 904.305
   1  -1  12 12742.6 949.638
   1  -1  12 12543.7 790.041
   1  -1  12 11699.6 811.231
  -1  -1 -13 6037.39 702.304
   1  -1  13 5674.56 619.368
   1  -1  13 6931.54 633.615
  -1  -1 -13 6840.89 738.331
   1  -1  13 6004.23 581.696
   1  -1  13 5946.92 709.520
   1  -1  13 4806.26 654.113
  -1  -1 -13 6624.21 723.211
   1  -1  13 6945.56 752.325
  -1  -1 -13 6063.31 705.524
   1  -1  13 6745.73 745.636
  -1  -1 -13 6805.52 689.010
   1  -1  13 6297.14 733.898
  -1  -1 -13 6403.45 722.625
   1  -1  13 6693.01 657.342
   1  -1  14 4510.56 540.108
  -1  -1 -14 4741.14 667.803
  -1  -1 -14 5354.09 703.527
  -1  -1 -14 5480.01 699.691
   1  -1  14 5452.95 584.159
   1  -1  14 5067.50 706.201
   1  -1  14 5842.76 658.801
   1  -1  14 3343.22 582.632
   1  -1  14 4226.27 552.341
   1  -1  14 4801.00 670.671
  -1  -1 -14 3300.29 591.152
  -1  -1 -14 5881.09 728.396
   1  -1  14 7656.69 826.604
  -1  -1 -14 5079.67 635.764
   1  -1  14 6198.78 706.341
   1  -1  14 5568.66 727.150
   1  -1  15 15926.7 1082.32
  -1  -1 -15 15656.5 1213.16
  -1  -1 -15 13864.7 1064.55
   1  -1  15 15001.0 979.587
  -1  -1 -15 16448.2 1231.02
  -1  -1 -15 15873.3 1227.22
   1  -1  15 14470.1 976.221
   1  -1  15 14039.3 1172.16
   1  -1  15 15961.1 1153.39
  -1  -1 -15 14064.0 1163.98
   1  -1  15 16291.9 1245.32
   1  -1  15 17607.6 1290.81
  -1  -1 -15 15367.0 1204.60
   1  -1  15 14034.3 1171.05
   1  -1  15 15748.7 1113.63
   1  -1  15 18318.7 1319.96
   1  -1  16 4476.58 691.230
  -1  -1 -16 5028.94 738.780
  -1  -1 -16 5532.67 720.032
   1  -1  16 5401.74 764.902
   1  -1  16 4105.16 669.571
  -1  -1 -16 4737.38 724.309
  -1  -1 -16 3939.24 680.696
   1  -1  16 4850.97 709.739
  -1  -1 -16 5874.23 786.150
   1  -1  16 4240.42 687.162
  -1  -1 -16 5741.60 787.447
   1  -1  16 4689.19 647.356
   1  -1  16 3517.61 583.763
   1  -1  17 471.954 331.907
  -1   0  17 2363.97 497.729
  -1   0  17 1946.00 478.815
  -1   0  16 558.301 391.504
  -1   0  16 482.360 423.338
   1   0 -16 559.474 393.378
  -1   0  16 78.2685 232.264
  -1   0  16 17.2928 331.295
   1   0 -16-310.098 347.653
   1   0 -16-342.098 410.155
  -1   0  16 244.870 353.745
  -1   0  16 458.270 335.609
   1   0 -16 557.017 323.911
  -1   0  16 465.342 319.707
  -1   0  16 236.226 327.367
   1   0 -16 344.661 411.472
  -1   0  16 263.384 350.806
   1   0 -16-109.154 363.060
   1   0 -15 5524.58 654.269
  -1   0  15 5833.30 674.844
  -1   0  15 5447.24 645.389
   1   0 -15 5366.64 608.033
  -1   0  15 4844.91 722.346
   1   0 -15 6310.23 824.597
  -1   0  15 5854.99 773.890
   1   0 -15 4757.17 731.522
   1   0 -15 5888.33 804.375
  -1   0  15 5569.47 751.531
  -1   0  15 4924.37 658.519
   1   0 -15 7639.43 884.307
  -1   0  15 5481.93 758.806
  -1   0  15 6213.69 647.182
  -1   0  15 5780.58 769.421
   1   0 -15 5817.53 783.843
  -1   0  14 11266.1 983.607
  -1   0  14 11906.5 903.837
  -1   0  14 11539.2 989.721
  -1   0  14 11506.2 981.039
  -1   0  14 10737.6 976.434
  -1   0  14 11430.7 994.211
  -1   0  14 10338.7 848.801
   1   0 -14 10677.3 967.578
  -1   0  14 10272.4 797.520
   1   0 -14 11247.2 999.631
   1   0 -14 13030.6 937.252
   1   0 -14 12613.3 1043.71
  -1   0  14 11256.4 928.887
   1   0 -14 10445.7 969.287
   1   0 -14 11715.6 1011.79
   1   0 -14 11302.9 824.770
   1   0 -13 6895.39 744.317
  -1   0  13 7008.68 747.873
   1   0 -13 5607.84 680.672
  -1   0  13 5907.26 673.962
  -1   0  13 6036.45 662.024
  -1   0  13 5328.33 586.558
   1   0 -13 5716.72 693.256
  -1   0  13 7030.76 580.304
  -1   0  13 8277.02 719.908
   1   0 -13 6923.80 761.755
  -1   0  13 8605.59 828.973
  -1   0  13 6317.46 591.276
   1   0 -13 6163.24 620.432
   1   0 -13 5960.29 711.378
  -1   0  13 6646.68 737.303
  -1   0  13 5634.44 671.152
  -1   0  12 15239.3 815.152
   1   0 -12 15291.8 909.829
   1   0 -12 14774.1 1036.97
  -1   0  12 14426.9 1009.78
  -1   0  12 14654.0 948.819
   1   0 -12 15392.3 764.887
   1   0 -12 15057.9 1040.27
  -1   0  12 14423.4 1006.75
   1   0 -12 15233.8 1044.25
   1   0 -12 15725.0 1067.98
  -1   0  12 13959.4 991.957
  -1   0  12 14961.3 913.884
   1   0 -12 15529.9 1056.17
  -1   0  12 13944.8 832.631
  -1   0  12 14036.1 981.524
  -1   0  12 14026.2 983.496
  -1   0  11 4341.12 548.966
   1   0 -11 4942.36 589.244
   1   0 -11 4644.31 591.152
  -1   0  11 4291.39 550.843
   1   0 -11 4783.85 583.201
   1   0 -11 4956.52 414.025
  -1   0  11 4510.64 565.243
  -1   0  11 5031.43 353.723
  -1   0  11 3185.04 479.682
   1   0 -11 4838.04 505.249
   1   0 -11 4957.26 593.024
  -1   0  11 4803.45 581.773
   1   0 -11 4283.46 551.122
  -1   0  11 4622.54 516.455
  -1   0  11 5373.55 493.323
  -1   0  11 4104.41 418.307
   1   0 -11 4964.35 513.963
  -1   0  11 4333.43 486.389
   1   0 -10 33995.1 1430.15
  -1   0  10 33256.3 1315.84
   1   0 -10 33189.5 1258.17
   1   0 -10 32704.8 1403.62
   1   0 -10 33205.9 1098.05
  -1   0  10 34018.8 1276.64
  -1   0  10 33370.7 1154.39
  -1   0  10 34601.4 989.463
   1   0 -10 32139.9 1394.59
  -1   0  10 28866.1 1320.51
  -1   0  10 31449.1 1375.33
  -1   0  10 32117.1 1382.43
  -1   0  10 33408.7 1207.20
   1   0 -10 32671.9 1405.83
  -1   0  10 31508.5 1364.77
   1   0 -10 31698.4 1235.45
   1   0  -9 1008.39 264.364
  -1   0   9 1840.71 347.095
   1   0  -9 1168.12 317.573
  -1   0   9 1454.88 300.588
   1   0  -9 1266.98 307.197
  -1   0   9 1843.54 377.181
  -1   0   9 1410.08 189.603
   1   0  -9 1463.53 338.607
   1   0  -9 1624.41 354.735
   1   0  -9 1705.70 246.909
  -1   0   9 1681.37 266.282
  -1   0   9 1374.49 308.366
  -1   0   9 1756.08 296.753
  -1   0   9 1637.33 252.405
  -1   0   9 1154.85 322.824
   1   0  -9 1947.10 305.273
   1   0  -8 15943.0 845.666
   1   0  -8 15450.3 738.855
   1   0  -8 14969.5 633.489
  -1   0   8 15119.4 809.905
   1   0  -8 15822.7 846.456
  -1   0   8 14013.3 788.722
   1   0  -8 15776.0 843.095
  -1   0   8 15418.9 693.994
  -1   0   8 15086.0 762.163
   1   0  -8 15820.3 843.431
  -1   0   8 15056.3 819.933
  -1   0   8 15025.4 733.076
  -1   0   8 15203.9 554.045
  -1   0   8 15981.8 832.070
  -1   0   8 15153.4 662.445
   1   0  -8 15114.1 723.238
  -1   0   7 842.148 213.201
  -1   0   7 938.455 258.004
  -1   0   7 734.631 198.844
   1   0  -7 942.951 232.090
  -1   0   7 920.131 255.885
  -1   0   7 995.704 133.279
   1   0  -7 965.036 264.770
   1   0  -7 683.217 238.030
   1   0  -7 895.374 173.004
  -1   0   7 911.946 198.086
  -1   0   7 851.141 244.472
  -1   0   7 1100.32 267.167
   1   0  -7 1052.19 269.049
   1   0  -7 870.012 207.541
   1   0  -7 687.110 224.661
  -1   0   7 792.417 244.120
  -1   0   7 776.214 131.085
  -1   0   7 830.534 230.697
   1   0  -7 611.897 229.730
  -1   0   6 41455.2 937.307
   1   0  -6 40987.6 1274.17
  -1   0   6 42324.7 1177.54
  -1   0   6 43506.6 1293.19
  -1   0   6 40371.6 1258.66
  -1   0   6 41239.4 1260.99
   1   0  -6 41641.0 1154.49
   1   0  -6 39977.5 1259.81
   1   0  -6 41566.5 1283.37
   1   0  -6 40301.8 1268.98
   1   0  -6 41399.0 1279.02
  -1   0   6 41188.8 943.286
  -1   0   6 41654.8 1276.06
  -1   0   6 41797.5 1116.46
  -1   0   6 40532.3 1081.65
  -1   0   6 42467.8 1270.13
  -1   0   6 40345.1 1195.07
   1   0  -6 43122.7 949.039
   1   0  -6 41266.9 1179.17
   1   0  -6 40446.3 1059.71
   1   0  -5 53290.3 1307.08
  -1   0   5 52057.1 1210.61
  -1   0   5 51866.7 1380.05
  -1   0   5 51518.5 1068.47
  -1   0   5 51613.3 1313.00
  -1   0   5 51915.7 1373.67
  -1   0   5 52612.5 1390.79
  -1   0   5 50602.9 1224.67
  -1   0   5 53058.6 1074.10
   1   0  -5 50709.0 1384.32
   1   0  -5 51889.2 1392.28
   1   0  -5 51084.3 1383.26
   1   0  -5 50812.3 1385.04
   1   0  -5 54317.2 1086.41
   1   0  -5 51480.2 1190.74
   1   0  -5 50584.4 1378.19
   1   0  -5 54009.9 1275.81
  -1   0   5 53923.3 1400.13
  -1   0   5 52623.9 1382.75
  -1   0   4 18945.1 551.428
  -1   0   4 18259.5 654.424
   1   0  -4 19081.2 471.047
  -1   0   4 18123.9 657.174
   1   0  -4 17880.2 656.699
   1   0  -4 17112.9 647.039
   1   0  -4 18930.6 559.734
  -1   0   4 17934.0 548.689
   1   0  -4 17738.4 653.766
   1   0  -4 18313.5 584.827
   1   0  -4 18747.8 620.034
  -1   0   4 18195.8 564.233
  -1   0   4 18184.1 620.265
  -1   0   4 18608.5 658.534
   1   0  -4 17340.2 539.066
  -1   0   4 18301.3 662.574
  -1   0   4 18927.3 669.279
   1   0  -4 17559.9 651.920
  -1   0   4 18933.5 453.032
  -1   0   4 18128.7 464.950
   1   0  -4 17098.8 649.065
  -1   0   3 212094. 3712.43
  -1   0   3 218604. 3573.64
  -1   0   3 213366. 3713.54
  -1   0   3 218430. 3876.28
  -1   0   3 222180. 3729.75
   1   0  -3 212157. 3855.97
   1   0  -3 211452. 3853.01
   1   0  -3 215375. 3866.93
  -1   0   3 217710. 3857.43
   1   0  -3 213050. 3854.67
   1   0  -3 221794. 3617.54
  -1   0   3 221191. 3875.62
   1   0  -3 207875. 3791.67
   1   0  -3 215358. 3724.18
  -1   0   3 214955. 3850.00
   1   0  -3 217081. 3853.60
  -1   0   3 218033. 3861.40
  -1   0   3 214797. 3608.61
  -1   0   3 215794. 3858.05
   1   0  -3 210798. 3849.31
   1   0  -3 218592. 3873.27
   1   0  -3 213878. 3723.14
   1   0  -3 221306. 3843.06
   1   0  -3 213935. 3855.88
  -1   0   3 216951. 3847.59
  -1   0   3 211122. 3795.23
   1   0  -3 217777. 3574.13
   1   0  -3 217058. 3868.01
  -1   0   3 220687. 3874.12
   1   0  -3 222455. 3771.20
  -1   0   3 220853. 3877.73
   1   0  -3 213974. 3556.33
  -1   0   3 224386. 3822.54
   1   0  -3 211847. 3743.76
   1   0  -2 341733. 5720.46
   1   0  -2 338039. 5745.86
   1   0  -2 345134. 5844.96
   1   0  -2 340630. 5833.32
   1   0  -2 340736. 5832.96
   1   0  -2 359737. 5856.48
   1   0  -2 335009. 5834.70
   1   0  -2 336168. 5834.80
  -1   0   2 355524. 5852.66
  -1   0   2 349534. 5815.13
  -1   0   2 355592. 5849.22
  -1   0   2 348396. 5660.26
  -1   0   2 353246. 5852.32
  -1   0   2 360739. 5849.47
   1   0  -2 350823. 5843.50
  -1   0   2 351058. 5829.39
  -1   0   2 354420. 5811.58
  -1   0   2 351226. 5728.87
  -1   0   2 347552. 5841.70
   1   0  -2 347456. 5832.65
  -1   0   2 349508. 5841.58
   1   0  -2 342371. 5846.19
   1   0  -2 347549. 5662.81
   1   0  -2 348518. 5817.63
  -1   0   2 339304. 5718.20
  -1   0   2 348838. 5838.54
  -1   0   2 353027. 5849.07
   1   0  -2 362225. 5779.95
   1   0  -2 334606. 5791.19
  -1   0   2 351957. 5754.62
   1   0  -1 146295. 2550.38
   1   0  -1 152586. 2518.98
   1   0  -1 149885. 2550.13
  -1   0   1 144872. 2546.61
  -1   0   1 149192. 2550.84
  -1   0   1 146485. 2549.72
   1   0  -1 149423. 2534.56
   1   0  -1 147714. 2548.85
  -1   0   1 148560. 2515.49
  -1   0   1 143770. 2544.44
  -1   0   1 153271. 2530.66
   1   0  -1 143802. 2548.46
   1   0  -1 146615. 2546.22
  -1   0   1 147101. 2525.88
   1   0  -1 150717. 2544.16
  -1   0   1 146022. 2544.88
  -1   0  -1 14438.9 364.589
  -1   0  -1 14466.3 381.958
   1   0   1 14770.9 385.649
  -1   0  -1 14605.5 382.075
   1   0   1 14653.5 383.136
   1   0   1 14402.0 368.643
  -1   0  -1 14726.2 330.487
   1   0   1 15122.0 370.446
  -1   0  -1 14491.3 367.094
  -1   0  -1 14600.1 383.303
   1   0   1 15397.2 388.854
   1   0   1 15389.9 390.182
   1   0   1 14611.8 383.587
  -1   0  -1 14721.1 383.923
  -1   0  -1 15382.2 374.640
  -1   0  -1 14689.9 385.145
   1   0   1 14707.5 382.390
   1   0   1 14605.8 383.954
  -1   0  -2 79247.5 1430.44
  -1   0  -2 77260.9 1513.08
   1   0   2 77684.5 1480.04
  -1   0  -2 77943.9 1520.67
  -1   0  -2 78034.0 1468.40
  -1   0  -2 77275.0 1526.56
   1   0   2 80098.1 1524.36
  -1   0  -2 77420.0 1516.60
  -1   0  -2 76091.2 1513.33
  -1   0  -2 74954.9 1513.78
  -1   0  -2 76334.5 1514.35
   1   0   2 78362.6 1465.99
  -1   0  -2 79603.0 1491.89
   1   0   2 81124.2 1528.51
   1   0   2 80812.1 1530.84
   1   0   2 78362.5 1425.04
  -1   0  -2 78359.7 1378.90
   1   0   2 78838.4 1521.45
  -1   0  -2 77506.7 1515.84
  -1   0  -2 77305.0 1482.76
   1   0   2 81713.3 1532.50
   1   0   2 79475.3 1390.16
   1   0   2 80076.8 1525.89
   1   0   2 75155.7 1476.32
  -1   0  -2 74936.7 1510.29
  -1   0  -2 77743.4 1518.98
   1   0   2 77985.4 1381.72
   1   0   2 78463.4 1486.01
  -1   0  -2 79086.4 1529.02
   1   0   2 78382.7 1518.34
   1   0   2 77681.2 1517.79
  -1   0  -2 77626.2 1479.85
   1   0   2 78253.2 1516.65
   1   0   2 77176.5 1512.68
   1   0   2 77162.5 1513.07
  -1   0  -2 78117.8 1518.44
   1   0   3 77014.9 1573.73
   1   0   3 72391.1 1511.25
   1   0   3 70988.7 1555.75
   1   0   3 78652.6 1579.45
  -1   0  -3 76072.4 1569.33
  -1   0  -3 70786.9 1555.68
   1   0   3 76315.1 1387.14
   1   0   3 72685.2 1500.22
  -1   0  -3 75208.7 1564.86
  -1   0  -3 74533.8 1506.62
   1   0   3 76097.8 1308.01
  -1   0  -3 71679.5 1559.64
   1   0   3 73432.6 1413.27
   1   0   3 74371.5 1449.53
   1   0   3 74313.0 1465.93
  -1   0  -3 71342.9 1557.13
  -1   0  -3 76995.0 1567.07
   1   0   3 77405.9 1576.33
   1   0   3 73146.1 1563.30
  -1   0  -3 72913.7 1511.25
  -1   0  -3 75449.5 1582.40
   1   0   3 72645.1 1562.12
   1   0   3 73395.1 1558.45
  -1   0  -3 76763.0 1584.01
  -1   0  -3 72070.6 1402.79
  -1   0  -3 76421.7 1489.24
   1   0   3 74559.7 1477.96
   1   0   3 73711.6 1563.35
  -1   0  -3 76879.4 1526.67
  -1   0  -3 71938.2 1559.90
   1   0   3 72084.1 1560.81
   1   0   3 78516.9 1582.74
  -1   0  -3 75755.9 1564.98
  -1   0  -3 69960.1 1553.62
  -1   0  -3 77072.1 1460.71
   1   0   4 25725.0 624.814
   1   0   4 25952.7 695.349
  -1   0  -4 24468.9 790.596
  -1   0  -4 25501.5 804.736
   1   0   4 25948.9 748.171
  -1   0  -4 24106.2 787.936
  -1   0  -4 25816.9 756.079
   1   0   4 24905.2 707.757
   1   0   4 23935.4 796.946
  -1   0  -4 24934.9 666.041
  -1   0  -4 24814.3 794.763
   1   0   4 25897.7 679.355
   1   0   4 24388.0 786.316
  -1   0  -4 24130.7 793.303
   1   0   4 25119.7 505.442
   1   0   4 25471.1 796.418
  -1   0  -4 26560.9 657.461
   1   0   4 23920.5 783.113
   1   0   4 25304.9 700.847
  -1   0  -4 25242.5 620.170
   1   0   4 24620.9 750.156
   1   0   4 24845.3 791.619
   1   0   4 25230.3 797.045
  -1   0  -5 31485.2 1011.40
  -1   0  -5 32802.3 864.610
   1   0   5 33109.7 877.883
  -1   0  -5 32373.2 1017.66
   1   0   5 32589.5 1011.81
   1   0   5 33397.2 950.280
  -1   0  -5 30485.1 997.897
   1   0   5 33266.2 795.850
   1   0   5 31346.4 888.132
  -1   0  -5 31951.2 1013.79
   1   0   5 30951.8 1010.85
  -1   0  -5 33084.8 798.895
   1   0   5 32370.9 1016.11
  -1   0  -5 32979.7 1025.48
   1   0   5 31772.6 1005.09
  -1   0  -5 32402.7 952.810
   1   0   5 34148.5 976.307
   1   0   5 32479.7 1010.77
   1   0   5 32367.9 1011.95
   1   0   5 34206.4 915.343
   1   0   6 459171. 7988.61
  -1   0  -6 452050. 7575.05
  -1   0  -6 447869. 7853.87
   1   0   6 450436. 7818.65
  -1   0  -6 439191. 7976.58
   1   0   6 451765. 7763.64
  -1   0  -6 449227. 7997.61
  -1   0  -6 444706. 7985.36
  -1   0  -6 443007. 7987.48
   1   0   6 447316. 7977.52
  -1   0  -6 446517. 7705.73
   1   0   6 455966. 7764.53
   1   0   6 444995. 8002.61
   1   0   6 457673. 7996.33
   1   0   6 458343. 7995.64
   1   0   6 455526. 7695.48
   1   0   6 442946. 7865.16
  -1   0  -6 445952. 7985.68
   1   0   6 455003. 7986.45
   1   0   7 21172.2 906.869
  -1   0  -7 20433.4 663.153
   1   0   7 21305.3 916.648
   1   0   7 20803.0 912.613
  -1   0  -7 19690.9 898.481
   1   0   7 21082.0 736.970
  -1   0  -7 19314.2 897.276
   1   0   7 21677.0 827.963
  -1   0  -7 20656.3 914.528
   1   0   7 21496.4 790.094
  -1   0  -7 20297.2 744.505
  -1   0  -7 20326.7 910.926
  -1   0  -7 20880.8 917.635
   1   0   7 20543.7 901.116
   1   0   7 21785.2 943.041
   1   0   7 20528.8 784.161
   1   0   7 20698.4 907.151
  -1   0  -7 21135.4 840.934
   1   0   7 20021.3 834.295
   1   0   8 11799.2 721.118
  -1   0  -8 11166.7 582.013
  -1   0  -8 12156.9 736.629
  -1   0  -8 11149.6 715.636
   1   0   8 11622.4 718.824
   1   0   8 11922.6 561.322
   1   0   8 11251.4 704.239
   1   0   8 11227.3 664.403
   1   0   8 11060.1 702.037
  -1   0  -8 11643.7 658.346
   1   0   8 12195.1 652.786
   1   0   8 12672.7 638.803
  -1   0  -8 11675.3 508.749
   1   0   8 11637.5 714.971
  -1   0  -8 10487.1 699.370
  -1   0  -8 12369.4 745.177
  -1   0  -8 11301.5 719.846
   1   0   8 12510.5 614.248
  -1   0  -9 8007.72 656.651
  -1   0  -9 8143.88 664.380
   1   0   9 9585.29 690.325
  -1   0  -9 8024.71 651.714
   1   0   9 9037.01 669.650
   1   0   9 8489.25 612.038
   1   0   9 8844.86 677.948
   1   0   9 7843.77 637.583
   1   0   9 8598.13 667.892
   1   0   9 8673.22 549.968
  -1   0  -9 7927.13 648.699
   1   0   9 8159.15 558.107
  -1   0  -9 9072.18 621.803
   1   0   9 9571.32 616.103
  -1   0  -9 8535.75 674.823
   1   0   9 9143.01 516.886
  -1   0 -10 17807.3 1015.25
   1   0  10 17388.9 983.603
  -1   0 -10 15586.4 950.022
   1   0  10 16345.5 965.789
   1   0  10 16701.9 973.062
   1   0  10 16986.1 847.507
  -1   0 -10 17234.4 994.851
  -1   0 -10 17566.1 1007.99
   1   0  10 16739.8 981.850
   1   0  10 17603.7 763.324
   1   0  10 16056.6 787.175
   1   0  10 17094.6 869.254
   1   0  10 16585.7 909.349
  -1   0 -10 15935.0 963.706
  -1   0 -10 16888.6 891.512
   1   0  10 16939.4 970.681
  -1   0 -11 2030.35 392.286
  -1   0 -11 1331.26 353.559
   1   0  11 2225.17 388.254
  -1   0 -11 1046.58 364.945
   1   0  11 1950.12 402.742
  -1   0 -11 2259.46 432.719
   1   0  11 1548.74 316.159
   1   0  11 2551.09 385.768
   1   0  11 1790.96 383.460
   1   0  11 1990.55 415.895
  -1   0 -11 1946.66 413.716
  -1   0 -11 1597.42 388.749
   1   0  11 1956.95 398.419
   1   0  11 1955.32 323.717
   1   0  11 1797.20 274.862
   1   0  11 1521.90 400.810
   1   0  11 2107.51 445.221
   1   0  12 124.946 233.366
  -1   0 -12 510.876 223.795
  -1   0 -12 87.2105 248.585
   1   0  12 130.914 276.483
   1   0  12 601.178 330.749
   1   0  12 161.179 296.752
   1   0  12 407.462 288.381
   1   0  12 406.342 259.539
   1   0  12 536.789 259.440
  -1   0 -12 652.867 322.806
   1   0  12 698.018 199.159
  -1   0 -12 392.532 291.956
  -1   0 -12 355.100 317.811
   1   0  12 683.020 244.181
  -1   0 -12 385.890 302.193
   1   0  12-46.0173 304.964
  -1   0 -12 201.244 304.576
   1   0  12 321.777 276.244
   1   0  13 24128.8 1282.63
   1   0  13 24026.1 1207.36
   1   0  13 23827.5 1360.59
   1   0  13 25390.4 1307.91
   1   0  13 25338.3 1391.20
   1   0  13 24258.7 1208.65
  -1   0 -13 26455.9 1134.43
  -1   0 -13 23478.6 1360.24
   1   0  13 23579.9 1347.44
  -1   0 -13 24461.7 1388.15
   1   0  13 27538.4 1188.98
  -1   0 -13 23968.2 1385.24
  -1   0 -13 24846.4 1407.98
   1   0  13 24854.3 1378.85
  -1   0 -13 25445.7 1413.41
   1   0  13 21005.5 1286.81
  -1   0 -13 23193.0 1234.08
   1   0  14 552.400 323.695
  -1   0 -14 983.771 441.377
   1   0  14 616.084 371.895
   1   0  14 647.084 366.331
  -1   0 -14 357.553 255.599
  -1   0 -14 278.198 374.204
   1   0  14 506.219 346.700
  -1   0 -14 1060.26 427.622
   1   0  14 1406.97 453.689
   1   0  14 176.929 291.321
   1   0  14 1127.81 312.531
  -1   0 -14 273.596 354.827
   1   0  14 728.586 282.002
  -1   0 -14 778.946 396.465
   1   0  14-180.819 327.588
   1   0  14 922.625 340.787
  -1   0 -15 117.796 314.150
   1   0  15-161.782 273.993
   1   0  15-75.8405 322.428
  -1   0 -15-9.58583 358.969
  -1   0 -15 606.518 419.893
  -1   0 -15-165.760 341.175
  -1   0 -15-480.933 369.693
   1   0  15-19.1605 273.833
   1   0  15 299.843 364.189
   1   0  15 39.2365 321.465
   1   0  15 159.771 333.680
  -1   0 -15-79.9743 331.809
   1   0  15 699.586 438.332
   1   0  15 267.958 366.807
   1   0  16 3852.48 669.448
   1   0  16 2684.96 553.319
  -1   0 -16 2302.28 478.953
  -1   0 -16 2438.01 568.494
   1   0  16 3426.70 630.012
  -1   0 -16 3215.00 625.970
  -1   0 -16 2286.60 548.588
   1   0  16 3527.18 600.491
  -1   0 -16 2589.88 594.208
   1   0  16 2512.71 550.558
   1   0  16 3621.36 552.075
  -1   0 -16 2632.54 559.883
   1   0  16 2775.22 589.124
   1   0  16 3553.59 604.890
   1   0  17 1900.50 502.203
   1   1 -17 795.836 364.146
  -1   1  16 11679.0 1085.59
  -1   1  16 11707.0 1092.27
  -1   1  16 11431.3 964.860
   1   1 -16 11314.4 1110.87
   1   1 -16 11432.5 947.845
   1   1 -16 12789.1 1165.99
  -1   1  16 14241.3 1100.84
  -1   1  16 13187.2 1140.95
  -1   1  16 12258.5 1102.67
   1   1 -16 13935.8 1215.38
   1   1 -16 12240.7 1142.54
  -1   1  16 11535.9 1032.23
  -1   1  16 12379.6 1104.04
   1   1 -16 12636.8 1174.04
  -1   1  15 6228.53 766.796
   1   1 -15 6878.05 682.828
  -1   1  15 4989.29 710.158
   1   1 -15 6966.18 875.223
  -1   1  15 6243.91 755.729
   1   1 -15 3864.57 682.868
  -1   1  15 4561.64 680.959
  -1   1  15 5119.51 712.327
  -1   1  15 5040.44 699.816
  -1   1  15 5210.60 667.811
   1   1 -15 5314.68 751.580
   1   1 -15 5667.73 647.797
   1   1 -15 7227.82 873.899
  -1   1  15 5169.45 653.034
   1   1 -15 5683.58 780.066
   1   1 -14 10478.1 980.302
  -1   1  14 10052.3 848.611
  -1   1  14 11866.7 896.087
   1   1 -14 10787.1 990.186
  -1   1  14 10646.2 950.493
  -1   1  14 10833.2 927.127
   1   1 -14 9963.41 955.275
   1   1 -14 11294.4 858.718
   1   1 -14 12134.6 1057.79
  -1   1  14 9492.01 902.583
   1   1 -14 11809.0 1027.63
   1   1 -14 9972.42 786.302
  -1   1  14 11337.8 976.630
  -1   1  14 10249.3 925.515
  -1   1  14 11146.7 959.408
   1   1 -13 949.181 410.006
  -1   1  13 1013.76 331.044
  -1   1  13 1346.03 389.427
   1   1 -13 1336.67 424.609
  -1   1  13 767.348 306.438
   1   1 -13 656.745 272.953
   1   1 -13 596.327 365.228
  -1   1  13 859.854 354.922
  -1   1  13 704.611 336.481
   1   1 -13 101.871 323.524
   1   1 -13 1597.99 450.566
  -1   1  13 493.008 276.423
  -1   1  13 826.294 327.487
   1   1 -13 349.484 229.851
  -1   1  13 1263.70 321.479
  -1   1  13 377.837 321.995
   1   1 -12 14168.9 1034.19
  -1   1  12 13322.3 959.493
   1   1 -12 13400.0 1003.98
   1   1 -12 14043.1 1013.25
   1   1 -12 15135.1 895.268
  -1   1  12 14127.7 952.032
  -1   1  12 15322.0 935.785
  -1   1  12 15555.8 844.249
  -1   1  12 14518.3 995.093
   1   1 -12 13956.2 1017.92
  -1   1  12 14452.7 996.916
  -1   1  12 14931.4 1000.09
   1   1 -12 16655.0 1104.28
  -1   1  12 14480.5 982.309
  -1   1  12 14796.6 905.163
   1   1 -12 14261.2 850.510
   1   1 -12 14113.1 789.294
  -1   1  12 14549.9 742.334
   1   1 -11 2719.12 390.049
  -1   1  11 3944.71 479.510
  -1   1  11 3494.08 495.598
  -1   1  11 3156.91 472.663
   1   1 -11 3388.15 530.410
  -1   1  11 3855.70 515.106
   1   1 -11 3019.11 367.761
   1   1 -11 3631.67 508.597
   1   1 -11 2795.79 382.632
   1   1 -11 4243.42 550.910
   1   1 -11 3307.90 515.445
   1   1 -11 3286.38 500.906
  -1   1  11 2928.40 364.541
  -1   1  11 2793.05 467.712
  -1   1  11 2990.89 418.503
  -1   1  11 3389.63 318.842
  -1   1  11 3205.43 475.821
  -1   1  11 2981.28 457.316
  -1   1  11 3228.54 338.705
  -1   1  10 4491.06 523.331
  -1   1  10 4647.56 424.721
  -1   1  10 4843.36 539.753
  -1   1  10 3950.77 494.171
  -1   1  10 4035.94 333.569
   1   1 -10 3607.28 492.475
   1   1 -10 3817.04 424.462
   1   1 -10 4459.46 553.932
   1   1 -10 4570.30 445.846
  -1   1  10 4491.23 497.193
  -1   1  10 3667.57 466.931
   1   1 -10 4373.81 527.959
   1   1 -10 4304.97 414.246
   1   1 -10 3731.62 506.645
   1   1 -10 3671.69 511.677
  -1   1  10 4004.34 359.172
  -1   1  10 4200.42 465.006
  -1   1  10 4385.58 457.216
   1   1  -9 2013.62 284.587
   1   1  -9 1974.76 378.577
  -1   1   9 2871.61 271.782
  -1   1   9 1371.38 316.580
   1   1  -9 2789.17 350.332
   1   1  -9 1981.06 385.639
   1   1  -9 1838.39 366.235
  -1   1   9 1620.79 344.698
  -1   1   9 2947.27 370.953
  -1   1   9 2519.98 303.553
  -1   1   9 2522.64 373.339
  -1   1   9 2063.06 242.809
  -1   1   9 1769.82 342.555
  -1   1   9 1899.76 227.593
  -1   1   9 2700.31 372.881
  -1   1   9 2189.36 371.217
   1   1  -9 2202.21 396.172
   1   1  -8 30598.9 1032.37
   1   1  -8 32014.8 1068.95
  -1   1   8 30751.6 930.589
  -1   1   8 30080.6 1150.07
   1   1  -8 30454.5 1232.53
  -1   1   8 31132.8 1002.72
  -1   1   8 29492.3 1161.32
  -1   1   8 29975.5 1113.12
  -1   1   8 31404.4 925.865
   1   1  -8 31836.2 707.392
   1   1  -8 32755.1 1262.94
  -1   1   8 33830.4 1100.20
  -1   1   8 30765.6 913.845
  -1   1   8 31076.5 1197.04
   1   1  -8 30319.5 1232.84
   1   1  -8 31150.4 1241.91
  -1   1   8 30014.0 1169.75
  -1   1   8 30585.1 1190.25
   1   1  -7 23967.9 1012.62
  -1   1   7 23995.2 745.463
   1   1  -7 23869.4 1006.99
  -1   1   7 24472.0 957.234
   1   1  -7 22479.4 989.251
  -1   1   7 24744.0 973.623
  -1   1   7 23881.0 734.567
   1   1  -7 24263.7 559.282
  -1   1   7 23849.1 919.052
  -1   1   7 24938.5 977.796
  -1   1   7 24352.1 971.110
   1   1  -7 24386.4 861.521
   1   1  -7 23145.8 999.003
   1   1  -7 24921.6 861.911
  -1   1   7 23588.1 961.104
  -1   1   7 25832.9 823.699
  -1   1   7 24787.4 981.641
  -1   1   7 23373.2 746.773
  -1   1   6 68151.6 1415.07
   1   1  -6 65785.1 1753.24
  -1   1   6 63917.8 1438.98
  -1   1   6 66415.7 1685.72
   1   1  -6 64815.5 1193.39
   1   1  -6 65245.8 1749.43
  -1   1   6 66767.4 1646.90
  -1   1   6 66076.8 1699.41
   1   1  -6 64891.5 1557.67
  -1   1   6 64599.4 1669.18
  -1   1   6 65130.7 1418.80
  -1   1   6 63553.5 1199.44
   1   1  -6 67586.4 1770.15
  -1   1   6 66477.7 1480.51
  -1   1   6 67712.2 1711.71
   1   1  -6 65805.9 1749.14
   1   1  -6 65072.8 1620.81
   1   1  -6 66309.9 1540.12
  -1   1   6 67826.0 1695.66
  -1   1   6 66091.6 1700.03
   1   1  -5 25394.2 893.100
  -1   1   5 24881.3 851.019
   1   1  -5 24601.1 886.550
   1   1  -5 23363.9 545.559
   1   1  -5 26195.2 907.115
   1   1  -5 25316.0 894.962
  -1   1   5 24593.3 645.015
   1   1  -5 24558.3 491.205
  -1   1   5 23198.9 802.627
   1   1  -5 25050.8 822.466
  -1   1   5 24372.7 692.191
  -1   1   5 23781.1 555.529
   1   1  -5 25091.3 897.940
  -1   1   5 25246.8 859.075
  -1   1   5 24777.9 674.345
   1   1  -5 25132.9 745.420
   1   1  -5 24098.9 771.473
  -1   1   5 24908.4 843.120
  -1   1   5 23933.3 830.453
  -1   1   5 24858.1 854.075
  -1   1   5 24003.5 694.390
  -1   1   5 25485.1 852.175
   1   1  -4 2908.17 284.663
  -1   1   4 3249.00 204.444
  -1   1   4 3600.85 209.113
   1   1  -4 3122.88 295.304
  -1   1   4 3389.79 170.355
  -1   1   4 3744.47 187.547
  -1   1   4 3614.57 284.131
  -1   1   4 3291.42 223.326
  -1   1   4 3127.18 275.402
   1   1  -4 2676.88 282.020
   1   1  -4 3262.86 211.115
   1   1  -4 3131.69 163.156
  -1   1   4 3470.92 224.960
   1   1  -4 3451.30 264.916
  -1   1   4 3783.80 287.257
   1   1  -4 3112.21 284.049
  -1   1   4 3157.28 266.032
   1   1  -4 3117.50 223.243
  -1   1   4 3193.25 277.487
  -1   1   4 3676.04 224.693
   1   1  -4 3253.42 296.472
  -1   1   4 3109.07 277.491
  -1   1   4 3084.00 267.423
   1   1  -3 49019.2 1024.22
  -1   1   3 49300.2 1146.42
  -1   1   3 50645.6 1157.48
  -1   1   3 50653.4 1029.32
   1   1  -3 46832.6 1114.67
   1   1  -3 51005.7 1033.79
   1   1  -3 50440.9 1185.59
  -1   1   3 52561.1 1039.89
   1   1  -3 50571.5 1185.59
  -1   1   3 51968.1 942.404
  -1   1   3 47443.6 1058.29
  -1   1   3 49708.7 1154.93
  -1   1   3 51840.6 1161.01
  -1   1   3 49228.6 1136.01
   1   1  -3 50068.6 915.655
   1   1  -3 49940.0 989.309
  -1   1   3 50921.8 1143.67
  -1   1   3 51245.8 1159.84
  -1   1   3 49866.2 981.545
  -1   1   3 49156.1 1151.65
   1   1  -3 49481.8 1177.17
  -1   1   3 49872.9 1150.47
   1   1  -3 47108.8 1107.55
  -1   1   3 52406.4 1168.02
  -1   1   3 52186.6 1063.08
  -1   1   3 49034.4 1146.38
   1   1  -3 49438.1 1177.71
   1   1  -3 49257.4 1183.49
  -1   1   3 49987.4 992.543
   1   1  -2 193573. 3467.51
  -1   1   2 200747. 3424.12
   1   1  -2 194829. 3467.93
  -1   1   2 201684. 3459.25
   1   1  -2 200888. 3481.46
  -1   1   2 196706. 3454.76
   1   1  -2 203287. 3481.34
   1   1  -2 201789. 3453.72
   1   1  -2 199065. 3302.93
  -1   1   2 195172. 3405.13
   1   1  -2 196714. 3448.82
  -1   1   2 192186. 3362.29
   1   1  -2 200464. 3472.03
   1   1  -2 200208. 3263.65
  -1   1   2 199804. 3454.98
  -1   1   2 199097. 3391.67
   1   1  -2 193924. 3467.56
  -1   1   2 203595. 3458.41
  -1   1   2 195253. 3462.05
   1   1  -2 195273. 3469.53
   1   1  -2 195358. 3358.62
  -1   1   2 200188. 3450.22
  -1   1   2 199013. 3455.52
   1   1  -2 199640. 3478.00
  -1   1   2 212507. 3326.48
  -1   1   2 192321. 3448.86
   1   1  -2 188926. 3433.28
   1   1  -2 196172. 3368.76
  -1   1   2 202517. 3458.87
  -1   1   2 194365. 3370.64
   1   1  -2 194194. 3464.81
   1   1  -2 197960. 3349.67
  -1   1   2 199746. 3256.37
  -1   1   2 205087. 3477.92
  -1   1   2 195150. 3449.86
  -1   1   2 201848. 3455.56
   1   1  -2 191210. 3452.14
  -1   1   2 197180. 3438.18
  -1   1   1 140574. 2468.80
  -1   1   1 140876. 2460.36
  -1   1   1 142032. 2458.98
   1   1  -1 142181. 2446.99
  -1   1   1 142296. 2468.57
  -1   1   1 142866. 2463.48
  -1   1   1 140751. 2462.62
  -1   1   1 139028. 2419.86
  -1   1   1 145581. 2467.51
   1   1  -1 140593. 2469.92
   1   1  -1 140093. 2437.76
  -1   1   1 138901. 2438.88
   1   1  -1 141946. 2415.34
  -1   1   1 138845. 2457.71
  -1   1   1 143300. 2444.66
   1   1  -1 140083. 2451.51
  -1   1   1 144397. 2467.99
   1   1  -1 144073. 2484.26
  -1   1   1 144201. 2466.47
   1   1  -1 142875. 2443.85
  -1   1   1 142460. 2449.80
  -1   1   1 142993. 2465.64
   1   1  -1 144179. 2445.18
   1   1  -1 142793. 2444.84
   1   1  -1 138850. 2474.33
   1   1  -1 141611. 2444.98
  -1   1   1 137766. 2451.64
   1   1  -1 141556. 2445.12
   1   1  -1 141429. 2449.15
   1   1  -1 141396. 2474.02
   1   1  -1 139478. 2378.53
  -1   1   1 141971. 2484.36
   1   1  -1 138698. 2459.67
   1   1  -1 144034. 2446.22
  -1   1   1 138738. 2460.04
   1   1  -1 143462. 2439.77
  -1   1   0 11096.3 319.029
  -1   1   0 11535.3 320.937
  -1   1   0 11005.3 321.686
  -1   1   0 10693.9 319.667
  -1   1   0 10825.5 329.132
  -1   1   0 11457.8 286.463
   1   1   0 11244.2 306.775
  -1   1   0 11058.1 317.534
  -1   1   0 10836.6 263.286
   1   1   0 11298.1 282.994
  -1   1   0 10920.3 320.220
  -1   1   0 11106.3 321.366
   1   1   0 11664.7 311.921
  -1   1   0 10936.3 321.256
   1   1   0 11501.9 316.931
   1   1   0 11258.3 320.966
   1   1   0 11626.9 341.062
  -1   1   0 11135.1 323.917
  -1   1   0 11228.0 329.192
  -1   1   0 10832.5 291.510
  -1   1   0 10972.2 323.996
  -1   1   0 10826.0 323.450
  -1   1   0 11001.6 320.548
  -1   1   0 10680.7 287.214
  -1   1   0 11936.2 328.588
   1   1   0 11803.1 315.664
  -1   1   0 11225.2 331.907
   1   1   0 11799.6 310.784
   1   1   1 614368. 9912.99
  -1   1  -1 626596. 9942.17
  -1   1  -1 627283. 9959.85
   1   1   1 630688. 9829.96
   1   1   1 599827. 9825.30
   1   1   1 617339. 9862.77
   1   1   1 617339. 9826.60
   1   1   1 609505. 9824.88
  -1   1  -1 626156. 9957.78
   1   1   1 599230. 9929.15
   1   1   1 594798. 9915.06
  -1   1  -1 580952. 9919.65
   1   1   1 606544. 9886.16
   1   1   1 604731. 9924.68
   1   1   1 600255. 9826.39
   1   1   1 596227. 9934.17
  -1   1  -1 618319. 9954.80
  -1   1  -1 613596. 9911.49
  -1   1  -1 606909. 9913.53
  -1   1  -1 586910. 9929.17
  -1   1  -1 614584. 9953.04
   1   1   1 621273. 9828.88
  -1   1  -1 609474. 9957.56
  -1   1  -1 614865. 9943.88
  -1   1  -1 608570. 9952.69
  -1   1  -1 620369. 9962.76
  -1   1  -1 627844. 9968.59
   1   1   1 623082. 9829.15
   1   1   1 603545. 9825.16
   1   1   1 623085. 9829.99
  -1   1  -1 610881. 9852.97
   1   1   1 608920. 9828.14
   1   1   1 589816. 9928.07
  -1   1  -1 620063. 9955.66
   1   1   1 604312. 9825.65
  -1   1  -1 622749. 9960.28
  -1   1  -1 607814. 9958.50
   1   1   1 612530. 9933.44
   1   1   1 619988. 9830.10
   1   1   2 167698. 3045.43
   1   1   2 163289. 3041.50
   1   1   2 170046. 3000.97
  -1   1  -2 171022. 3043.88
  -1   1  -2 176356. 3113.62
   1   1   2 173290. 3005.75
   1   1   2 165960. 2996.86
  -1   1  -2 179412. 3117.24
   1   1   2 173348. 3075.12
   1   1   2 180316. 3086.86
  -1   1  -2 180892. 3123.21
   1   1   2 172299. 2998.95
   1   1   2 173924. 3010.28
  -1   1  -2 173818. 3066.30
  -1   1  -2 176810. 3115.84
   1   1   2 167029. 2969.67
  -1   1  -2 177975. 3115.88
   1   1   2 169575. 3034.36
  -1   1  -2 179998. 3122.09
  -1   1  -2 176507. 2958.64
   1   1   2 173364. 2972.22
   1   1   2 172965. 2998.66
  -1   1  -2 177390. 3115.72
   1   1   2 173335. 3047.25
   1   1   2 174110. 3001.54
  -1   1  -2 175546. 3121.48
   1   1   2 176613. 2935.07
  -1   1  -2 173854. 2945.95
  -1   1  -2 174899. 3081.39
  -1   1  -2 178014. 3114.83
   1   1   2 175318. 3010.52
   1   1   2 173918. 3007.52
  -1   1  -2 176239. 3119.71
  -1   1  -2 177525. 3119.78
   1   1   2 168555. 2996.02
  -1   1  -2 175314. 2973.75
  -1   1  -2 177472. 3070.84
  -1   1  -3 12671.3 405.747
   1   1   3 12118.3 434.594
  -1   1  -3 13096.5 509.894
   1   1   3 12155.7 439.307
  -1   1  -3 11857.9 488.245
  -1   1  -3 12034.1 372.237
  -1   1  -3 12389.7 351.066
   1   1   3 11719.7 370.125
   1   1   3 12234.9 351.318
   1   1   3 12137.2 374.362
   1   1   3 12394.1 461.178
   1   1   3 12075.4 438.494
   1   1   3 11611.2 415.377
   1   1   3 10693.6 444.897
   1   1   3 11482.8 425.020
   1   1   3 10620.1 424.025
   1   1   3 11118.2 430.290
   1   1   3 12412.9 441.090
  -1   1  -3 13220.0 452.085
   1   1   3 11870.2 436.979
   1   1   3 11448.2 431.946
  -1   1  -3 12219.8 493.232
   1   1   3 12148.3 437.944
   1   1   3 12254.0 439.965
   1   1   3 11402.8 430.168
  -1   1  -3 11510.9 479.840
  -1   1  -3 12032.4 491.213
  -1   1  -4 19214.4 630.628
   1   1   4 18466.9 632.956
  -1   1  -4 18416.1 591.634
   1   1   4 18279.3 655.475
   1   1   4 19072.8 645.988
   1   1   4 19030.4 592.003
  -1   1  -4 19506.8 704.181
   1   1   4 18199.1 550.691
   1   1   4 18802.6 640.527
   1   1   4 19143.1 641.638
   1   1   4 18453.4 623.595
  -1   1  -4 19678.6 705.487
   1   1   4 19324.9 474.747
  -1   1  -4 19595.8 705.240
  -1   1  -4 18475.8 542.617
   1   1   4 19008.0 543.661
   1   1   4 17265.2 631.303
   1   1   4 18988.8 606.379
   1   1   4 18994.1 650.258
  -1   1  -4 19553.9 706.559
  -1   1  -4 19372.0 700.826
   1   1   4 18738.5 642.252
  -1   1  -4 18522.1 463.335
   1   1   4 18686.3 394.664
   1   1   5 137359. 2849.82
  -1   1  -5 138867. 2931.18
   1   1   5 142907. 2846.21
   1   1   5 143566. 2642.26
   1   1   5 150082. 2853.09
  -1   1  -5 140426. 2933.95
   1   1   5 136711. 2838.05
   1   1   5 142064. 2446.72
   1   1   5 142350. 2725.92
  -1   1  -5 137696. 2920.60
   1   1   5 139354. 2728.91
   1   1   5 144050. 2853.54
   1   1   5 144639. 2850.85
   1   1   5 146159. 2854.91
  -1   1  -5 136336. 2700.62
  -1   1  -5 142628. 2786.02
  -1   1  -5 137943. 2923.00
  -1   1  -5 142057. 2440.08
   1   1   5 144502. 2424.11
  -1   1  -5 137629. 2919.22
   1   1   5 138528. 2778.97
  -1   1  -5 135656. 2628.68
   1   1   5 142975. 2842.09
   1   1   6 49793.5 1368.50
   1   1   6 47178.2 1341.93
   1   1   6 48784.3 1163.99
  -1   1  -6 45574.1 1191.27
  -1   1  -6 45537.9 1402.28
   1   1   6 49168.8 967.065
   1   1   6 45327.2 1328.19
  -1   1  -6 48036.0 1040.67
  -1   1  -6 46573.3 1158.13
   1   1   6 46066.1 1273.84
   1   1   6 47028.0 1344.48
  -1   1  -6 45990.1 1403.88
  -1   1  -6 47164.3 1412.81
   1   1   6 46311.7 1333.47
  -1   1  -6 47707.0 1282.75
  -1   1  -6 48400.0 1429.75
  -1   1  -6 46603.1 1415.65
   1   1   6 46012.7 905.161
   1   1   6 48683.3 1225.11
  -1   1  -6 45038.8 892.161
   1   1   6 48434.1 1326.46
   1   1   6 50246.7 1366.45
   1   1   6 47878.4 1245.58
   1   1   7 38092.4 1141.71
   1   1   7 38440.5 1055.51
   1   1   7 35753.8 1158.24
   1   1   7 38504.2 1259.06
   1   1   7 38285.9 1253.58
  -1   1  -7 38554.6 1318.38
   1   1   7 40414.8 1234.88
  -1   1  -7 37928.8 1306.33
  -1   1  -7 37255.3 1305.57
   1   1   7 37512.0 1246.34
   1   1   7 39248.2 1265.26
   1   1   7 37475.2 1093.72
   1   1   7 35792.0 1228.35
  -1   1  -7 38501.9 1091.29
  -1   1  -7 38782.8 1321.74
  -1   1  -7 37457.1 1055.43
  -1   1  -7 37681.3 1175.32
   1   1   7 37619.1 1248.06
   1   1   7 39127.9 862.484
  -1   1  -7 37414.5 1307.03
   1   1   8 34214.2 1022.38
   1   1   8 31857.0 1199.43
   1   1   8 33819.3 1051.18
   1   1   8 32846.7 1178.15
   1   1   8 34700.7 1229.74
   1   1   8 30798.9 1183.93
   1   1   8 33953.2 819.144
   1   1   8 33697.4 1149.27
  -1   1  -8 31272.8 1261.11
  -1   1  -8 33420.0 1039.18
   1   1   8 33005.9 1227.99
  -1   1  -8 31815.5 1267.96
  -1   1  -8 31656.5 1128.57
  -1   1  -8 30786.8 999.804
  -1   1  -8 31577.5 1260.25
   1   1   8 32996.8 1226.81
  -1   1  -8 31447.5 1258.56
   1   1   8 34315.5 1232.24
   1   1   8 33292.1 1112.01
  -1   1  -8 31307.6 1258.13
   1   1   9 47845.7 1611.30
   1   1   9 48517.1 1613.08
  -1   1  -9 46564.4 1345.36
   1   1   9 47059.7 1597.27
   1   1   9 46481.5 1593.18
   1   1   9 48165.4 1550.14
   1   1   9 49322.0 1354.95
  -1   1  -9 47517.1 1674.37
   1   1   9 48396.7 1510.20
  -1   1  -9 46342.4 1660.82
  -1   1  -9 45566.9 1649.16
   1   1   9 48302.3 1590.77
  -1   1  -9 45049.1 1333.62
  -1   1  -9 46104.4 1485.94
  -1   1  -9 47020.3 1673.23
   1   1   9 46899.6 1600.82
  -1   1  -9 44972.7 1647.46
   1   1   9 46209.2 1432.29
   1   1   9 47731.1 1373.57
  -1   1 -10 57895.2 1602.90
   1   1  10 57795.3 1886.58
   1   1  10 57912.2 1854.60
   1   1  10 56330.6 1694.00
   1   1  10 56006.0 1870.73
  -1   1 -10 57499.1 1961.87
  -1   1 -10 55308.8 1941.79
   1   1  10 57252.4 1883.82
   1   1  10 59583.2 1836.45
   1   1  10 58138.6 1583.79
   1   1  10 54295.8 1717.86
   1   1  10 56499.3 1872.94
  -1   1 -10 51864.6 1701.29
  -1   1 -10 58016.8 1972.77
   1   1  10 56357.8 1587.02
   1   1  10 54403.3 1835.68
  -1   1 -10 56446.8 1948.36
  -1   1 -10 54764.7 1934.40
   1   1  11 3642.48 506.993
   1   1  11 5168.00 547.072
  -1   1 -11 3201.32 504.781
   1   1  11 4502.05 424.484
  -1   1 -11 3674.74 396.138
   1   1  11 4425.94 421.171
  -1   1 -11 4010.86 488.484
   1   1  11 3527.75 501.843
   1   1  11 4114.23 500.518
   1   1  11 3397.45 484.039
   1   1  11 3585.58 423.879
  -1   1 -11 4536.21 586.697
  -1   1 -11 4460.85 583.848
  -1   1 -11 3736.07 533.171
  -1   1 -11 4094.76 580.012
   1   1  11 3788.15 503.173
   1   1  11 3267.55 481.013
   1   1  11 3843.68 466.000
  -1   1 -12 13966.8 1012.89
  -1   1 -12 12876.7 969.453
  -1   1 -12 11452.1 813.187
   1   1  12 14516.2 979.439
  -1   1 -12 11773.7 924.384
   1   1  12 12018.0 701.739
   1   1  12 13174.8 730.527
  -1   1 -12 11229.9 695.554
   1   1  12 12716.8 836.763
   1   1  12 12131.4 903.595
   1   1  12 14840.3 965.238
   1   1  12 12435.5 917.198
  -1   1 -12 13672.4 1002.68
  -1   1 -12 14175.5 1016.50
   1   1  12 12236.7 907.160
   1   1  12 13887.7 917.923
   1   1  12 12148.1 910.551
  -1   1 -13 6514.13 740.057
  -1   1 -13 5636.54 690.057
  -1   1 -13 6935.41 755.170
   1   1  13 5199.33 645.862
  -1   1 -13 6341.06 547.500
   1   1  13 6591.67 650.030
  -1   1 -13 6901.96 778.642
  -1   1 -13 7040.10 787.107
   1   1  13 5207.31 627.337
  -1   1 -13 5727.33 612.959
   1   1  13 5917.08 513.808
   1   1  13 5404.29 657.700
   1   1  13 6074.74 697.784
   1   1  13 5456.28 656.638
   1   1  13 6108.59 694.727
   1   1  13 5740.04 640.374
  -1   1 -14 4574.28 694.242
   1   1  14 5327.12 612.371
   1   1  14 6406.54 741.926
  -1   1 -14 4974.88 720.946
  -1   1 -14 5898.45 751.627
   1   1  14 5332.40 668.972
   1   1  14 4748.57 643.250
   1   1  14 4795.59 638.078
  -1   1 -14 6316.07 774.575
  -1   1 -14 5609.27 638.501
   1   1  14 6354.59 710.638
   1   1  14 5149.03 673.311
   1   1  14 4299.26 618.827
  -1   1 -14 5973.52 768.175
  -1   1 -15 16037.3 1254.43
  -1   1 -15 15171.3 1230.23
   1   1  15 15872.8 1211.22
   1   1  15 14487.5 1146.65
  -1   1 -15 16513.3 1262.49
   1   1  15 16032.2 1199.91
  -1   1 -15 16937.7 1280.68
   1   1  15 14528.4 1095.16
  -1   1 -15 15131.8 1079.81
   1   1  15 15074.2 1133.86
   1   1  15 15218.5 1163.06
   1   1  15 13847.4 1132.35
   1   1  15 15650.4 1073.65
  -1   1 -15 17034.2 1290.23
   1   1  16 5384.55 746.702
   1   1  16 4559.39 705.150
  -1   1 -16 4798.78 756.610
  -1   1 -16 6052.65 834.767
   1   1  16 4380.52 690.923
   1   1  16 4810.89 702.497
  -1   1 -16 3959.20 605.687
  -1   1 -16 4325.85 702.412
   1   1  16 5850.01 777.013
  -1   1 -16 4606.59 736.302
   1   1  16 5701.10 745.373
   1   1  16 4798.91 666.457
   1   1  16 4074.53 587.916
   1   1  17 274.557 295.294
   1   1  17 1119.25 403.737
  -1   2  16 2649.87 540.697
  -1   2  16 1386.53 429.730
  -1   2  16 2538.66 533.399
   1   2 -16 1819.93 538.583
   1   2 -16 1462.64 421.755
  -1   2  16 2490.56 539.893
   1   2 -16 2378.15 596.680
   1   2 -16 3160.41 674.347
  -1   2  16 1737.01 504.467
  -1   2  16 2859.43 566.158
   1   2 -16 1742.88 488.890
  -1   2  16 1992.63 469.847
   1   2 -16 2520.06 629.185
  -1   2  15 9631.00 937.811
   1   2 -15 10166.0 828.520
  -1   2  15 10039.4 909.584
   1   2 -15 10834.5 1067.94
  -1   2  15 9885.71 842.842
   1   2 -15 10802.3 1062.34
  -1   2  15 11294.6 1001.29
  -1   2  15 10242.9 970.374
   1   2 -15 9911.34 1019.33
   1   2 -15 12192.9 1116.95
  -1   2  15 9978.14 949.942
   1   2 -15 11240.1 1069.37
   1   2 -15 11004.1 890.799
  -1   2  15 11249.5 1008.75
  -1   2  15 10526.6 966.360
  -1   2  14 17628.0 1188.23
   1   2 -14 17206.9 1049.88
  -1   2  14 17558.1 1200.99
   1   2 -14 16120.4 1222.05
  -1   2  14 16896.6 1174.89
  -1   2  14 18214.9 1167.67
   1   2 -14 17305.0 1261.01
  -1   2  14 17195.4 1195.44
   1   2 -14 18160.1 1297.18
  -1   2  14 19562.7 1252.41
   1   2 -14 18889.8 1077.85
  -1   2  14 17150.7 1188.26
   1   2 -14 18519.6 1304.38
   1   2 -14 17342.7 1279.72
  -1   2  14 18327.2 1105.72
   1   2 -13 3054.56 550.835
  -1   2  13 3990.81 509.694
   1   2 -13 4151.86 503.081
  -1   2  13 4165.37 595.448
  -1   2  13 3658.74 568.019
   1   2 -13 4350.92 509.386
  -1   2  13 4239.21 560.609
   1   2 -13 3358.21 580.237
  -1   2  13 3851.57 579.856
   1   2 -13 4786.95 661.856
   1   2 -13 4183.49 646.796
  -1   2  13 4373.28 598.274
   1   2 -13 4213.66 495.949
  -1   2  13 3893.71 583.811
   1   2 -13 4048.44 614.130
  -1   2  13 3752.60 562.946
   1   2 -12 8316.99 805.123
  -1   2  12 6877.81 691.472
  -1   2  12 8615.69 758.613
  -1   2  12 8844.56 770.173
   1   2 -12 8036.67 637.785
   1   2 -12 10258.1 885.090
  -1   2  12 8612.22 765.082
   1   2 -12 8929.38 833.486
  -1   2  12 7674.52 697.180
  -1   2  12 8708.76 760.851
  -1   2  12 7522.79 645.004
   1   2 -12 8916.26 677.433
  -1   2  12 9621.95 790.238
   1   2 -12 8844.31 834.833
   1   2 -12 8629.71 669.526
   1   2 -12 8412.35 810.783
  -1   2  11 20854.0 1125.12
   1   2 -11 22947.3 1255.27
  -1   2  11 23318.8 831.909
  -1   2  11 22303.5 1159.19
  -1   2  11 21366.0 876.717
   1   2 -11 22590.2 1246.02
  -1   2  11 21295.7 1137.65
   1   2 -11 21342.9 1223.04
   1   2 -11 22413.6 1033.97
  -1   2  11 22512.8 1126.31
   1   2 -11 21630.4 1017.67
   1   2 -11 21542.4 1023.73
  -1   2  11 22571.7 1176.07
   1   2 -11 21568.3 1221.49
  -1   2  11 22558.0 1056.49
   1   2 -11 22480.9 1240.94
  -1   2  11 20700.2 1139.13
  -1   2  10 14821.5 808.331
  -1   2  10 13238.6 844.171
   1   2 -10 14361.0 945.243
  -1   2  10 14168.5 858.458
  -1   2  10 14588.4 605.421
  -1   2  10 14095.8 681.440
  -1   2  10 12882.5 848.750
   1   2 -10 13035.9 734.999
  -1   2  10 13512.0 850.665
   1   2 -10 14596.6 952.663
   1   2 -10 12965.7 900.457
   1   2 -10 14765.0 790.770
   1   2 -10 13910.7 931.504
   1   2 -10 14372.2 786.565
  -1   2  10 14622.9 683.957
  -1   2  10 15043.1 894.345
  -1   2  10 14121.1 846.322
   1   2 -10 13397.9 912.943
  -1   2   9 7328.97 587.560
  -1   2   9 7798.04 400.433
   1   2  -9 7485.48 648.513
   1   2  -9 7093.85 639.781
   1   2  -9 5712.56 480.106
  -1   2   9 7362.48 478.142
   1   2  -9 5944.21 590.863
  -1   2   9 6528.70 435.052
   1   2  -9 6600.24 614.040
  -1   2   9 6562.99 566.441
  -1   2   9 6806.29 584.649
   1   2  -9 6998.35 506.457
  -1   2   9 7205.32 528.257
  -1   2   9 7594.97 606.526
  -1   2   9 6089.01 539.307
   1   2  -9 7798.67 550.023
   1   2  -9 6732.15 617.305
  -1   2   9 7491.49 599.519
  -1   2   8 2679.76 355.419
  -1   2   8 3068.18 386.293
   1   2  -8 3430.94 339.703
  -1   2   8 2586.73 357.035
   1   2  -8 3223.87 439.771
   1   2  -8 3453.65 365.390
  -1   2   8 2877.46 294.529
  -1   2   8 3278.07 347.348
   1   2  -8 2857.83 418.280
  -1   2   8 3162.12 240.974
  -1   2   8 2489.21 372.183
  -1   2   8 3112.98 299.564
  -1   2   8 3306.87 389.068
   1   2  -8 3080.31 418.024
   1   2  -8 3466.69 438.587
   1   2  -8 3095.51 346.568
  -1   2   8 2676.78 341.490
  -1   2   8 3022.00 179.270
   1   2  -8 3023.04 411.783
  -1   2   8 2946.67 378.722
  -1   2   7 6227.04 401.079
   1   2  -7 5525.71 499.799
   1   2  -7 5558.42 501.387
  -1   2   7 5614.21 401.654
  -1   2   7 5068.98 435.634
  -1   2   7 5682.48 267.082
  -1   2   7 5402.22 441.867
  -1   2   7 5598.43 367.034
  -1   2   7 4773.39 455.547
   1   2  -7 4979.59 481.377
  -1   2   7 5595.87 281.622
  -1   2   7 5326.32 444.204
   1   2  -7 5481.20 394.358
  -1   2   7 4885.14 436.460
  -1   2   7 4990.85 433.020
   1   2  -7 5244.11 415.175
   1   2  -7 5051.50 412.035
  -1   2   7 6267.66 477.116
   1   2  -7 5102.20 484.617
  -1   2   6 2684.80 316.111
   1   2  -6 2567.07 288.201
  -1   2   6 2204.97 180.681
   1   2  -6 2028.06 297.366
   1   2  -6 2065.51 318.255
  -1   2   6 2281.02 308.714
   1   2  -6 2443.02 244.138
   1   2  -6 2200.30 307.302
  -1   2   6 1743.95 257.834
  -1   2   6 2306.35 245.760
  -1   2   6 2132.07 280.051
  -1   2   6 2211.76 284.013
   1   2  -6 2453.35 183.347
  -1   2   6 1836.57 232.641
  -1   2   6 2011.25 301.760
  -1   2   6 2707.07 172.070
  -1   2   6 2336.63 235.533
  -1   2   6 2222.76 281.272
   1   2  -6 2334.49 289.640
   1   2  -6 2584.76 340.513
  -1   2   5 15398.3 639.872
   1   2  -5 15009.5 488.593
   1   2  -5 13304.3 608.262
  -1   2   5 14593.3 623.689
  -1   2   5 14582.0 643.186
  -1   2   5 14992.3 621.826
   1   2  -5 14330.4 474.141
   1   2  -5 13784.4 666.597
  -1   2   5 14382.7 619.691
  -1   2   5 14770.5 579.584
   1   2  -5 13770.1 478.466
   1   2  -5 14946.2 612.394
  -1   2   5 14950.5 383.812
  -1   2   5 14931.0 623.633
  -1   2   5 14189.6 482.721
  -1   2   5 14899.3 654.109
  -1   2   5 14630.7 555.464
  -1   2   5 15242.4 502.159
   1   2  -5 15219.8 686.825
   1   2  -5 14230.4 526.032
   1   2  -5 15123.4 452.475
   1   2  -5 15117.2 685.928
  -1   2   5 14441.2 554.498
   1   2  -5 14413.6 684.430
   1   2  -4 48515.2 1266.43
   1   2  -4 50253.0 1048.61
   1   2  -4 49052.7 1232.96
   1   2  -4 50202.7 1300.90
  -1   2   4 53144.8 1107.39
  -1   2   4 53215.3 1155.92
   1   2  -4 49247.3 1098.13
   1   2  -4 49075.2 1291.69
  -1   2   4 50055.0 1218.36
   1   2  -4 50072.8 1116.01
   1   2  -4 46634.2 1098.99
  -1   2   4 50155.3 1233.44
   1   2  -4 50232.5 1044.02
  -1   2   4 52524.4 1285.92
   1   2  -4 49474.1 1299.04
  -1   2   4 50114.0 1233.59
  -1   2   4 48963.6 1205.19
  -1   2   4 49733.3 1119.12
  -1   2   4 51965.7 1285.00
  -1   2   4 49297.6 1233.00
   1   2  -4 49642.2 1296.69
  -1   2   4 52983.9 1235.85
  -1   2   3 34340.6 894.547
   1   2  -3 36170.7 963.246
   1   2  -3 36076.0 943.791
  -1   2   3 38119.4 922.050
  -1   2   3 35048.6 921.952
   1   2  -3 37421.0 975.746
  -1   2   3 34138.7 898.217
   1   2  -3 34730.4 950.793
  -1   2   3 36921.4 907.622
  -1   2   3 36603.6 906.882
  -1   2   3 36276.6 947.871
   1   2  -3 34766.0 865.748
  -1   2   3 37370.8 910.774
   1   2  -3 37753.9 784.244
  -1   2   3 36249.7 830.851
   1   2  -3 35339.6 796.554
   1   2  -3 36752.9 801.177
  -1   2   3 37786.9 914.476
   1   2  -3 35102.9 969.046
  -1   2   3 34876.9 870.218
   1   2  -3 36348.7 965.771
  -1   2   3 33987.0 898.648
  -1   2   3 36204.5 900.483
  -1   2   3 35633.8 907.760
  -1   2   3 35279.4 948.135
  -1   2   3 36353.2 834.594
   1   2  -3 37084.3 971.474
   1   2  -3 36820.4 886.149
   1   2  -2 243703. 4113.76
   1   2  -2 230221. 3957.09
  -1   2   2 243489. 4071.18
   1   2  -2 234238. 4099.09
  -1   2   2 235531. 4009.31
  -1   2   2 232091. 4099.46
  -1   2   2 243049. 4068.72
  -1   2   2 243344. 4058.58
  -1   2   2 233857. 4051.36
   1   2  -2 233136. 4099.86
  -1   2   2 223187. 4125.31
   1   2  -2 232362. 4099.79
  -1   2   2 230308. 4059.34
   1   2  -2 240290. 4067.96
  -1   2   2 234637. 4128.15
  -1   2   2 243539. 4075.43
  -1   2   2 232852. 4063.23
   1   2  -2 239409. 3931.97
   1   2  -2 241389. 4100.30
   1   2  -2 238285. 3952.76
  -1   2   2 240961. 4067.60
   1   2  -2 229347. 4134.86
   1   2  -2 231627. 4103.72
  -1   2   2 242214. 4068.28
   1   2  -2 234626. 4117.12
   1   2  -2 239444. 4115.03
  -1   2   2 232986. 4067.51
  -1   2   2 229083. 4115.37
   1   2  -2 233759. 4100.81
   1   2  -2 226335. 4148.11
   1   2  -2 227759. 4172.22
  -1   2   2 240065. 3988.29
   1   2  -2 230489. 4015.04
   1   2  -2 236392. 4105.66
   1   2  -2 244544. 4114.55
  -1   2   2 230023. 4061.90
   1   2  -2 247115. 4115.33
   1   2  -2 235889. 3917.89
   1   2  -2 245891. 4109.59
  -1   2   2 227572. 4105.21
  -1   2   1 232094. 3942.17
   1   2  -1 226428. 3909.68
  -1   2   1 225398. 4029.56
  -1   2   1 233383. 3949.46
   1   2  -1 235351. 3907.71
  -1   2   1 231757. 3942.05
   1   2  -1 221193. 3969.74
  -1   2   1 225689. 3930.72
   1   2  -1 232905. 3898.64
  -1   2   1 240367. 4003.00
  -1   2   1 229858. 3940.81
  -1   2   1 232488. 3836.62
  -1   2   1 225984. 3945.53
  -1   2   1 225734. 4038.12
   1   2  -1 231841. 4028.08
  -1   2   1 233163. 3924.26
   1   2  -1 237491. 3902.69
   1   2  -1 237121. 3916.24
  -1   2   1 228692. 4027.26
   1   2  -1 226922. 4036.50
  -1   2   1 230680. 3940.35
   1   2  -1 230415. 4051.06
  -1   2   1 230355. 3939.85
   1   2  -1 237963. 3906.76
   1   2  -1 224644. 3797.26
  -1   2   1 234043. 3974.19
   1   2  -1 235944. 3908.47
   1   2  -1 223923. 4025.98
  -1   2   1 232368. 3903.07
   1   2  -1 236759. 3909.57
   1   2  -1 237790. 3909.47
   1   2  -1 232984. 3886.22
  -1   2   1 231228. 3939.90
  -1   2   1 232856. 3938.71
   1   2  -1 238487. 3909.11
   1   2  -1 238459. 3910.35
   1   2  -1 233163. 3907.94
  -1   2   1 232907. 3855.97
   1   2  -1 225553. 4036.64
  -1   2   0 511014. 8318.81
  -1   2   0 501175. 8324.44
   1   2   0 503234. 8437.62
  -1   2   0 511959. 8321.95
   1   2   0 518165. 8354.55
  -1   2   0 493956. 8285.79
  -1   2   0 510687. 8278.28
  -1   2   0 505715. 8322.13
  -1   2   0 495881. 8426.77
   1   2   0 512507. 8384.09
  -1   2   0 522540. 8193.39
   1   2   0 490010. 8381.65
  -1   2   0 514314. 8269.78
   1   2   0 518805. 8412.56
  -1   2   0 521191. 8319.12
  -1   2   0 501227. 8318.60
  -1   2   0 512325. 8221.95
  -1   2   0 489452. 8364.82
  -1   2   0 507443. 8314.53
  -1   2   0 499199. 8317.71
   1   2   0 502550. 8424.07
  -1   2   0 506616. 8376.36
   1   2   0 518102. 8365.22
  -1   2   0 493909. 8369.25
  -1   2   0 489997. 8406.26
  -1   2   0 523852. 8415.21
   1   2   0 511752. 8391.04
  -1   2   0 516180. 8310.05
  -1   2   0 505377. 8319.28
   1   2   0 494466. 8185.27
   1   2   0 510173. 8391.35
  -1   2   0 500075. 8308.14
  -1   2  -1 210307. 3625.81
  -1   2  -1 199176. 3567.97
   1   2   1 196118. 3647.52
   1   2   1 205857. 3613.84
  -1   2  -1 200341. 3603.54
  -1   2  -1 205616. 3655.97
  -1   2  -1 208598. 3669.45
  -1   2  -1 215461. 3627.11
  -1   2  -1 211545. 3453.46
   1   2   1 206956. 3662.49
  -1   2  -1 209203. 3620.49
  -1   2  -1 210944. 3623.35
   1   2   1 205289. 3598.19
  -1   2  -1 207119. 3627.34
  -1   2  -1 207977. 3628.21
  -1   2  -1 209154. 3580.95
  -1   2  -1 214122. 3623.31
  -1   2  -1 205514. 3606.70
   1   2   1 204888. 3640.55
   1   2   1 208874. 3649.95
  -1   2  -1 211336. 3627.59
   1   2   1 199654. 3661.55
   1   2   1 209167. 3527.84
  -1   2  -1 211118. 3622.64
   1   2   1 206344. 3654.65
  -1   2  -1 207279. 3621.28
  -1   2  -1 217139. 3613.47
  -1   2  -1 211341. 3624.53
  -1   2  -1 214814. 3644.73
   1   2   2 55245.1 1215.43
   1   2   2 55525.5 1198.06
  -1   2  -2 54076.6 1201.42
   1   2   2 54584.5 1199.20
  -1   2  -2 51725.2 1150.54
  -1   2  -2 57887.0 1245.02
  -1   2  -2 53067.5 1229.59
  -1   2  -2 57543.8 1242.76
  -1   2  -2 55184.0 1195.93
   1   2   2 56570.9 1054.34
   1   2   2 56250.3 1057.75
   1   2   2 54163.3 1231.12
   1   2   2 56100.0 1054.40
  -1   2  -2 55939.2 1200.22
  -1   2  -2 56588.4 1239.70
   1   2   2 52684.5 1226.77
  -1   2  -2 57157.0 1238.56
   1   2   2 55202.6 1218.99
   1   2   2 56852.5 1055.52
  -1   2  -2 53735.7 1231.48
  -1   2  -2 57754.8 1246.96
   1   2   2 56189.7 1054.02
  -1   2  -2 55087.5 1239.54
   1   2   2 54657.1 1055.35
  -1   2  -2 54559.5 990.638
  -1   2  -2 55260.6 1240.50
   1   2   2 54307.5 1055.05
   1   2   2 54023.3 1054.32
  -1   2  -2 54981.7 1235.98
  -1   2  -2 54110.4 1193.07
   1   2   2 55568.2 1055.55
   1   2   2 53283.5 1217.71
  -1   2  -2 52439.4 1170.53
  -1   2  -2 54246.9 1103.23
  -1   2  -2 54108.2 1235.02
   1   2   2 57597.8 1058.07
   1   2   3 17097.9 507.134
   1   2   3 16617.1 582.479
   1   2   3 16565.7 578.726
   1   2   3 16402.2 498.315
   1   2   3 17540.3 516.387
  -1   2  -3 16163.9 611.710
  -1   2  -3 16942.0 447.868
   1   2   3 17241.9 508.649
   1   2   3 16421.1 503.892
   1   2   3 17857.9 514.192
   1   2   3 17063.4 507.318
   1   2   3 16723.7 530.636
  -1   2  -3 15720.1 516.166
  -1   2  -3 15915.1 512.707
  -1   2  -3 16324.1 610.147
   1   2   3 17032.8 507.904
  -1   2  -3 16077.1 548.779
   1   2   3 16864.7 504.743
   1   2   3 17246.8 604.153
  -1   2  -3 16780.1 614.891
   1   2   3 17842.7 596.493
   1   2   3 17128.8 508.836
  -1   2  -3 15311.9 599.167
   1   2   3 16614.1 502.004
  -1   2  -3 15079.8 598.125
   1   2   3 15910.5 588.529
   1   2   3 16728.5 527.879
  -1   2  -4 39494.1 914.258
   1   2   4 39332.0 1096.37
  -1   2  -4 38696.2 1116.52
  -1   2  -4 38038.2 921.832
   1   2   4 40872.1 1073.48
  -1   2  -4 39194.9 1122.02
  -1   2  -4 40248.9 1136.00
  -1   2  -4 38210.6 959.174
   1   2   4 38465.8 1029.33
   1   2   4 38065.3 1066.35
   1   2   4 39991.8 998.073
  -1   2  -4 38596.1 1060.87
   1   2   4 39695.7 993.498
   1   2   4 38990.0 989.040
  -1   2  -4 38885.2 1117.57
  -1   2  -4 39292.6 1021.49
   1   2   4 39347.7 994.400
  -1   2  -4 39558.9 1130.80
   1   2   4 39064.3 992.059
   1   2   4 38128.6 926.142
   1   2   4 37520.6 1031.68
   1   2   4 38887.7 926.845
   1   2   5 170424. 3248.64
   1   2   5 167206. 3237.26
  -1   2  -5 166076. 3139.17
   1   2   5 164596. 3235.09
  -1   2  -5 163917. 3263.58
   1   2   5 166868. 3024.87
   1   2   5 169337. 3247.32
   1   2   5 169535. 3228.96
   1   2   5 172687. 3367.96
   1   2   5 174497. 3307.21
  -1   2  -5 169798. 3229.97
  -1   2  -5 172975. 3439.67
  -1   2  -5 170764. 3427.62
   1   2   5 173795. 3254.19
  -1   2  -5 168305. 3421.75
  -1   2  -5 176494. 3448.62
   1   2   5 164007. 3302.24
   1   2   5 164472. 2781.38
  -1   2  -5 168074. 3417.00
   1   2   5 168185. 3236.62
   1   2   5 170480. 3030.98
  -1   2  -5 167838. 3024.48
   1   2   6 62285.4 1572.26
   1   2   6 65948.1 1648.13
   1   2   6 62660.5 1561.15
  -1   2  -6 65092.0 1348.07
   1   2   6 66277.0 1349.62
   1   2   6 64198.7 1629.71
   1   2   6 64759.0 1718.30
  -1   2  -6 63045.2 1584.22
   1   2   6 64608.0 1183.52
  -1   2  -6 66910.4 1796.59
  -1   2  -6 64274.5 1773.11
  -1   2  -6 66492.9 1794.06
   1   2   6 67283.4 1667.43
   1   2   6 62841.5 1649.15
   1   2   6 63250.4 1615.78
   1   2   6 66678.9 1640.53
  -1   2  -6 64436.0 1612.47
   1   2   6 64554.5 1626.70
  -1   2  -6 63429.8 1759.72
  -1   2  -6 64900.2 1781.13
  -1   2  -6 65574.3 1513.86
   1   2   7 76333.9 1916.15
  -1   2  -7 73715.8 1742.86
   1   2   7 75028.1 1625.02
   1   2   7 74288.3 1812.81
  -1   2  -7 72990.4 2029.59
  -1   2  -7 74006.8 2034.84
  -1   2  -7 74558.6 2043.48
  -1   2  -7 73263.9 2035.02
   1   2   7 77469.6 1930.23
  -1   2  -7 70438.6 2013.02
   1   2   7 73957.6 1906.65
   1   2   7 73222.9 1901.66
   1   2   7 73999.3 1789.19
   1   2   7 76469.8 1408.03
   1   2   7 74852.3 1908.42
  -1   2  -7 75500.0 1488.39
   1   2   7 72865.3 1901.00
  -1   2  -7 73271.2 1839.16
   1   2   7 75378.3 1911.97
  -1   2  -7 73089.8 1831.67
  -1   2  -7 78675.6 1480.68
   1   2   7 73528.7 1970.35
  -1   2  -8 36443.7 1231.40
  -1   2  -8 38413.3 1431.53
  -1   2  -8 36843.2 1138.57
  -1   2  -8 36078.3 1393.81
  -1   2  -8 36142.9 1403.05
   1   2   8 39003.9 1057.16
   1   2   8 39528.7 1308.89
   1   2   8 38449.0 1307.62
   1   2   8 38756.4 855.325
   1   2   8 39729.4 1375.38
   1   2   8 37362.8 1296.89
   1   2   8 38102.7 1200.51
   1   2   8 37237.4 1305.33
  -1   2  -8 39125.6 836.434
   1   2   8 37033.3 1293.27
  -1   2  -8 40404.6 894.150
   1   2   8 36252.9 1290.79
  -1   2  -8 38649.6 1429.36
  -1   2  -8 34744.1 1374.17
  -1   2  -8 36674.1 1206.72
   1   2   8 39084.6 1318.21
  -1   2  -9 22623.7 882.226
   1   2   9 23692.0 1025.93
   1   2   9 21148.9 1001.12
   1   2   9 23175.6 1040.83
   1   2   9 23058.9 1011.00
   1   2   9 22419.7 1020.02
  -1   2  -9 21043.1 938.921
   1   2   9 21981.5 891.978
  -1   2  -9 20067.6 886.110
  -1   2  -9 21291.4 1096.40
   1   2   9 24599.0 821.773
   1   2   9 23602.9 1044.81
   1   2   9 22534.8 1019.60
  -1   2  -9 21623.5 1107.13
   1   2   9 21504.8 1039.16
  -1   2  -9 20369.8 1081.76
  -1   2  -9 20359.8 1077.82
  -1   2  -9 19838.3 1069.90
  -1   2 -10 4792.75 587.264
   1   2  10 5053.17 520.875
   1   2  10 6014.69 480.544
   1   2  10 5232.56 532.585
  -1   2 -10 4444.99 560.927
  -1   2 -10 4428.16 559.110
  -1   2 -10 4729.60 476.306
   1   2  10 5484.68 525.567
   1   2  10 5428.08 398.194
   1   2  10 5175.21 537.053
  -1   2 -10 4683.74 581.661
   1   2  10 5644.36 547.971
  -1   2 -10 5193.01 430.647
   1   2  10 5579.79 570.804
   1   2  10 4751.86 508.575
   1   2  10 5684.49 548.091
  -1   2 -10 5455.99 584.656
   1   2  11 21896.8 1148.93
  -1   2 -11 23155.9 993.194
   1   2  11 24119.3 1153.62
  -1   2 -11 24057.8 1285.76
  -1   2 -11 22466.3 1250.69
   1   2  11 26507.3 1261.01
   1   2  11 24438.1 1167.17
  -1   2 -11 22891.3 1092.09
  -1   2 -11 24430.9 1302.51
  -1   2 -11 24834.5 1307.81
   1   2  11 23418.4 1005.06
   1   2  11 24679.3 922.258
   1   2  11 22888.1 1167.60
   1   2  11 24218.1 1199.66
  -1   2 -11 24479.0 1298.27
   1   2  11 22805.6 1162.23
   1   2  11 25334.6 1224.41
  -1   2 -12 4889.14 633.191
  -1   2 -12 5037.22 650.723
   1   2  12 4324.73 537.414
   1   2  12 5012.68 590.783
   1   2  12 5741.62 628.427
   1   2  12 4863.00 584.618
   1   2  12 4708.58 460.677
  -1   2 -12 4404.77 450.983
  -1   2 -12 4417.68 514.570
  -1   2 -12 5911.88 696.551
  -1   2 -12 4176.79 608.826
   1   2  12 5354.58 617.496
   1   2  12 4906.03 558.075
   1   2  12 4844.37 602.439
   1   2  12 4685.03 580.172
  -1   2 -12 4971.12 642.838
   1   2  13 5806.04 632.687
  -1   2 -13 6715.22 775.559
   1   2  13 7553.33 585.194
   1   2  13 5676.68 656.019
  -1   2 -13 5567.72 690.775
  -1   2 -13 5873.74 543.839
   1   2  13 6559.13 711.756
  -1   2 -13 6683.09 765.329
   1   2  13 6376.49 653.067
  -1   2 -13 6530.90 758.007
   1   2  13 6513.68 695.718
   1   2  13 5806.77 669.921
  -1   2 -13 7193.31 772.627
   1   2  13 6545.97 710.606
  -1   2 -13 6620.32 655.652
   1   2  13 7123.01 719.374
   1   2  14 48.9477 271.741
   1   2  14 744.222 355.162
  -1   2 -14 703.957 365.112
  -1   2 -14 487.547 371.902
  -1   2 -14 1010.75 381.025
  -1   2 -14 513.425 284.851
  -1   2 -14 629.637 331.572
  -1   2 -14 183.189 332.914
   1   2  14 590.872 302.400
   1   2  14 261.815 331.847
   1   2  14 520.157 318.999
   1   2  14 1143.85 382.508
   1   2  14 317.024 264.211
   1   2  15 3710.65 605.633
  -1   2 -15 3044.05 599.765
  -1   2 -15 3864.43 691.808
   1   2  15 3386.05 528.092
  -1   2 -15 3192.91 634.962
  -1   2 -15 2609.65 507.756
   1   2  15 2698.39 534.730
   1   2  15 2826.31 519.400
   1   2  15 3375.51 589.024
  -1   2 -15 2123.78 544.157
   1   2  15 2865.57 538.439
   1   2  15 3641.41 582.192
   1   2  15 2772.89 522.465
  -1   2 -15 2939.94 616.233
   1   2  16 6979.18 818.040
   1   2  16 7067.74 837.791
   1   2  16 7239.97 791.110
   1   2  16 7081.59 839.933
   1   2  16 6965.49 813.122
   1   2  16 6582.35 807.041
   1   2  16 5479.93 709.122
   1   2  16 7793.51 869.969
  -1   2 -16 5807.52 822.765
  -1   2 -16 6375.25 875.633
  -1   2 -16 6535.78 889.990
  -1   2 -16 6437.26 736.988
  -1   2 -16 6532.74 872.541
   1   2  17 891.346 376.483
  -1   3  16 1651.62 472.922
  -1   3  16 1548.16 441.375
  -1   3  16 1556.51 460.657
  -1   3  16 1988.36 478.747
  -1   3  16 1066.64 411.368
  -1   3  16 1582.17 453.452
  -1   3  15 4882.55 687.843
  -1   3  15 3442.14 588.541
   1   3 -15 4397.07 715.755
   1   3 -15 6192.05 802.342
  -1   3  15 3535.20 611.747
  -1   3  15 3909.09 598.830
   1   3 -15 4616.07 568.137
   1   3 -15 4593.19 703.274
  -1   3  15 3663.50 592.999
   1   3 -15 4575.71 590.922
  -1   3  15 4634.84 666.470
   1   3 -15 5183.74 744.511
   1   3 -15 4719.69 715.953
  -1   3  15 4217.84 640.663
  -1   3  14 13313.7 1032.62
   1   3 -14 13286.7 1132.67
  -1   3  14 14518.0 1068.85
  -1   3  14 12784.1 1012.15
   1   3 -14 14463.3 944.409
   1   3 -14 13833.6 1138.01
  -1   3  14 13457.3 1032.26
  -1   3  14 13580.1 928.373
  -1   3  14 12488.0 998.491
   1   3 -14 12170.0 1085.65
   1   3 -14 12932.3 1102.41
  -1   3  14 12055.9 982.342
   1   3 -14 13412.1 1125.22
   1   3 -14 13115.8 914.241
   1   3 -14 12940.3 906.669
  -1   3  14 12818.1 1063.47
  -1   3  13 14723.4 1034.83
   1   3 -13 14396.7 906.527
   1   3 -13 16329.8 998.570
  -1   3  13 15081.7 939.764
   1   3 -13 17137.5 999.015
   1   3 -13 15399.5 1163.21
   1   3 -13 17380.6 1218.34
  -1   3  13 13998.7 1006.70
  -1   3  13 16006.8 1115.19
  -1   3  13 16284.3 1084.59
   1   3 -13 16825.0 1198.32
   1   3 -13 16023.4 1175.04
  -1   3  13 16871.9 1097.47
   1   3 -13 14929.0 1138.39
  -1   3  13 16815.7 1115.88
  -1   3  13 16376.0 1088.12
  -1   3  12 312.513 306.908
  -1   3  12 613.909 321.125
  -1   3  12 229.186 258.417
   1   3 -12 43.3889 255.554
  -1   3  12-14.8521 253.444
   1   3 -12 173.920 308.540
   1   3 -12-5.28438 270.830
   1   3 -12 260.033 246.878
  -1   3  12-201.583 269.621
   1   3 -12 431.642 237.317
   1   3 -12 132.303 300.162
   1   3 -12 324.133 210.617
  -1   3  12 14.5201 251.999
   1   3 -12-23.5428 265.025
  -1   3  12 243.604 226.846
  -1   3  12 254.184 274.698
  -1   3  11 7685.36 569.551
  -1   3  11 7800.15 679.522
  -1   3  11 7598.43 669.318
  -1   3  11 7357.78 584.189
  -1   3  11 6337.27 617.357
  -1   3  11 8067.84 724.118
   1   3 -11 6592.73 581.988
   1   3 -11 7377.55 735.759
   1   3 -11 7636.71 746.025
  -1   3  11 7545.05 668.055
   1   3 -11 7059.95 713.773
  -1   3  11 7725.96 679.344
   1   3 -11 6681.50 608.478
   1   3 -11 7357.79 578.511
   1   3 -11 7012.66 715.736
   1   3 -11 6536.27 682.774
   1   3 -10 74734.2 2124.00
   1   3 -10 80591.1 1747.44
   1   3 -10 77723.1 2212.75
  -1   3  10 81137.5 2305.13
  -1   3  10 82242.0 2082.05
  -1   3  10 72976.5 2211.63
  -1   3  10 73768.7 2245.39
  -1   3  10 76837.1 2252.85
  -1   3  10 76278.5 2280.00
   1   3 -10 80794.3 2457.70
  -1   3  10 79368.4 2349.54
   1   3 -10 76876.1 2407.55
   1   3 -10 78256.4 2431.14
   1   3 -10 74249.7 2390.13
   1   3 -10 78322.8 2080.20
  -1   3  10 81447.4 2144.21
   1   3 -10 80526.1 2457.01
   1   3  -9 10193.0 767.404
   1   3  -9 9231.71 726.056
   1   3  -9 9723.20 638.103
  -1   3   9 9439.67 660.760
   1   3  -9 10737.7 777.262
  -1   3   9 9912.51 710.730
  -1   3   9 9865.09 672.296
  -1   3   9 10401.2 617.212
   1   3  -9 9153.88 731.657
   1   3  -9 10602.4 469.606
  -1   3   9 10746.1 630.044
   1   3  -9 11266.9 707.987
  -1   3   9 9304.18 657.886
   1   3  -9 10605.5 614.271
  -1   3   9 9574.36 706.406
  -1   3   9 9991.84 676.264
   1   3  -9 9478.92 741.843
  -1   3   9 10583.0 429.022
   1   3  -8 3779.73 268.282
  -1   3   8 3800.88 369.248
  -1   3   8 3643.67 405.933
   1   3  -8 3672.08 451.532
   1   3  -8 4048.82 473.737
   1   3  -8 4100.37 425.952
   1   3  -8 3662.71 453.761
  -1   3   8 3549.17 266.076
  -1   3   8 3519.61 421.705
  -1   3   8 3415.27 396.352
   1   3  -8 4283.73 408.874
  -1   3   8 3474.40 423.110
  -1   3   8 3246.11 381.626
  -1   3   8 3291.63 383.840
  -1   3   8 4451.26 383.243
   1   3  -8 3215.70 436.527
  -1   3   8 4195.48 418.353
   1   3  -8 4214.41 485.467
   1   3  -8 4006.67 357.145
  -1   3   7 86603.5 2126.05
  -1   3   7 85614.7 2124.29
  -1   3   7 84474.4 2201.40
  -1   3   7 88164.7 2126.56
   1   3  -7 85882.4 2180.27
  -1   3   7 85723.0 1845.26
   1   3  -7 85535.8 1838.28
   1   3  -7 88908.3 1977.27
   1   3  -7 86748.7 2274.91
   1   3  -7 88540.1 1812.52
  -1   3   7 87404.2 2135.90
  -1   3   7 91943.6 2044.72
   1   3  -7 85794.4 2106.74
  -1   3   7 87558.6 2120.74
   1   3  -7 85305.1 2268.62
  -1   3   7 86686.4 2075.02
   1   3  -7 86207.9 2284.14
   1   3  -7 86590.8 2275.78
  -1   3   7 84706.6 2188.26
   1   3  -7 84466.4 2259.05
  -1   3   6 4004.06 349.139
  -1   3   6 3827.42 287.596
   1   3  -6 3607.89 396.371
  -1   3   6 4173.73 325.634
   1   3  -6 3835.76 398.712
  -1   3   6 3536.43 374.023
   1   3  -6 3346.56 276.612
   1   3  -6 3154.02 327.349
  -1   3   6 3825.17 346.284
   1   3  -6 4055.58 235.061
   1   3  -6 3824.01 392.376
   1   3  -6 4034.09 401.048
  -1   3   6 4020.32 357.770
  -1   3   6 3727.75 337.150
   1   3  -6 4484.98 421.827
   1   3  -6 4122.95 305.914
  -1   3   6 4547.57 381.281
  -1   3   6 3726.51 346.015
   1   3  -6 3346.22 357.036
  -1   3   6 3740.90 388.811
   1   3  -6 3362.53 363.528
   1   3  -6 4037.78 267.102
   1   3  -5 16165.5 689.823
  -1   3   5 15682.0 700.695
   1   3  -5 15323.4 715.106
   1   3  -5 15975.6 597.903
   1   3  -5 16571.6 736.565
  -1   3   5 16261.2 610.360
  -1   3   5 16096.2 647.138
   1   3  -5 17371.7 751.195
   1   3  -5 15944.2 547.238
  -1   3   5 15876.1 638.580
   1   3  -5 17896.5 632.470
  -1   3   5 16014.1 650.401
  -1   3   5 16390.4 726.367
   1   3  -5 17714.8 756.936
   1   3  -5 16658.9 577.567
  -1   3   5 15978.1 639.029
  -1   3   5 16781.2 652.921
   1   3  -5 16670.1 736.428
   1   3  -5 16668.3 481.167
  -1   3   5 17341.9 621.324
  -1   3   5 15876.9 672.437
   1   3  -5 16048.0 711.365
   1   3  -5 16357.9 733.412
   1   3  -4 85401.5 1838.23
   1   3  -4 86636.2 1937.38
   1   3  -4 82557.7 1916.21
   1   3  -4 86774.8 1938.90
  -1   3   4 86942.2 1916.79
   1   3  -4 86086.2 1935.99
  -1   3   4 88114.4 1769.89
  -1   3   4 86097.3 1893.62
  -1   3   4 85693.6 1817.53
   1   3  -4 79573.5 1946.61
  -1   3   4 83073.3 1822.06
  -1   3   4 81610.1 1894.72
  -1   3   4 86510.7 1807.35
   1   3  -4 85229.9 1585.32
   1   3  -4 86578.6 1704.15
  -1   3   4 85084.1 1817.36
  -1   3   4 84321.1 1813.42
   1   3  -4 84117.9 1819.30
   1   3  -4 86503.7 1937.17
   1   3  -4 81953.1 1723.58
   1   3  -4 85027.7 1505.44
   1   3  -4 81875.4 1894.52
  -1   3   4 86010.0 1934.69
   1   3  -4 84096.0 1938.87
   1   3  -3 44113.9 1181.60
  -1   3   3 43849.1 1045.37
  -1   3   3 43921.9 1052.34
  -1   3   3 44766.4 1055.33
   1   3  -3 45186.8 1136.37
   1   3  -3 43841.8 1046.26
  -1   3   3 44824.4 1054.85
  -1   3   3 43209.7 1021.66
   1   3  -3 44111.8 1126.85
   1   3  -3 44604.2 914.113
  -1   3   3 42440.9 1113.29
  -1   3   3 46791.0 1059.29
  -1   3   3 43276.8 1030.75
   1   3  -3 44705.3 993.263
  -1   3   3 44912.5 1165.19
   1   3  -3 43160.3 1120.45
   1   3  -3 45081.0 1136.83
   1   3  -3 45603.9 905.294
  -1   3   3 43874.6 1158.28
   1   3  -3 44221.2 1142.79
   1   3  -3 42743.2 1203.39
   1   3  -3 43416.6 1155.39
   1   3  -3 42954.5 1123.83
  -1   3   3 44428.1 1044.39
  -1   3   3 42866.2 1043.29
  -1   3   3 44888.8 1141.93
  -1   3   3 41567.1 1145.21
  -1   3   3 44084.5 1043.64
   1   3  -3 44007.1 1127.74
  -1   3   3 43827.5 1042.30
   1   3  -2 194495. 3330.92
   1   3  -2 187954. 3381.72
  -1   3   2 188189. 3330.51
   1   3  -2 185912. 3379.18
  -1   3   2 192661. 3336.56
   1   3  -2 185050. 3382.03
   1   3  -2 183810. 3500.74
  -1   3   2 186217. 3463.44
  -1   3   2 186531. 3323.21
   1   3  -2 197739. 3396.99
  -1   3   2 189898. 3333.92
  -1   3   2 179675. 3497.19
   1   3  -2 195808. 3398.07
   1   3  -2 184692. 3511.56
   1   3  -2 187313. 3248.67
   1   3  -2 186078. 3381.61
   1   3  -2 189573. 3383.31
   1   3  -2 187986. 3298.30
  -1   3   2 193334. 3336.53
   1   3  -2 194625. 3383.92
  -1   3   2 182560. 3501.82
  -1   3   2 193263. 3357.03
  -1   3   2 186404. 3395.17
  -1   3   2 186838. 3329.45
   1   3  -2 189042. 3526.87
   1   3  -2 184860. 3544.96
   1   3  -2 195674. 3396.23
  -1   3   2 189070. 3314.69
   1   3  -2 191291. 3422.13
  -1   3   2 187911. 3241.04
   1   3  -2 196101. 3386.49
  -1   3   2 189346. 3341.77
  -1   3   2 183431. 3325.74
   1   3  -2 183918. 3502.03
  -1   3   2 195203. 3337.86
  -1   3   2 176822. 3488.88
   1   3  -2 187917. 3386.56
   1   3  -1 84975.1 1596.02
   1   3  -1 84889.3 1558.17
   1   3  -1 86495.4 1600.60
   1   3  -1 84435.8 1762.06
  -1   3   1 88221.1 1642.44
   1   3  -1 86024.2 1597.55
  -1   3   1 85340.2 1646.10
   1   3  -1 84749.7 1597.13
  -1   3   1 86770.9 1643.97
   1   3  -1 85009.7 1814.27
   1   3  -1 87632.6 1597.88
   1   3  -1 82103.1 1783.92
   1   3  -1 85705.2 1847.59
  -1   3   1 83240.6 1833.09
   1   3  -1 85175.5 1599.14
  -1   3   1 85364.7 1800.60
  -1   3   1 87581.1 1517.36
  -1   3   1 85016.7 1692.19
  -1   3   1 85357.1 1634.84
  -1   3   1 86487.9 1638.58
  -1   3   1 85998.3 1642.14
   1   3  -1 84323.3 1541.28
   1   3  -1 83990.0 1597.30
   1   3  -1 85600.1 1593.34
   1   3  -1 84059.8 1689.00
  -1   3   1 86181.6 1637.20
  -1   3   1 86712.8 1637.22
  -1   3   1 87306.2 1606.25
   1   3  -1 87578.5 1600.82
   1   3  -1 86262.7 1597.28
  -1   3   1 88354.8 1645.99
  -1   3   1 86387.1 1636.02
  -1   3   1 85853.0 1632.67
   1   3  -1 86396.0 1599.70
  -1   3   1 88950.1 1643.03
  -1   3   1 83824.7 1717.21
   1   3  -1 82533.4 1793.21
   1   3  -1 80365.5 1806.57
  -1   3   1 81249.5 1816.16
  -1   3   0 24154.2 616.439
   1   3   0 24218.0 722.220
  -1   3   0 23780.4 622.994
   1   3   0 24829.2 742.865
  -1   3   0 23148.2 618.359
   1   3   0 23593.9 755.644
  -1   3   0 22395.6 618.416
  -1   3   0 21658.1 739.374
  -1   3   0 23775.1 520.458
  -1   3   0 23457.4 623.880
  -1   3   0 23819.8 620.197
  -1   3   0 24265.1 628.196
  -1   3   0 24300.5 649.053
  -1   3   0 24494.4 755.443
   1   3   0 23530.6 768.526
  -1   3   0 23605.1 629.544
   1   3   0 25109.2 739.723
  -1   3   0 24215.1 618.494
  -1   3   0 23214.9 514.591
   1   3   0 24654.2 708.095
   1   3   0 25530.5 704.646
  -1   3   0 24639.0 620.647
   1   3   0 25565.9 743.846
  -1   3   0 23355.2 624.082
  -1   3   0 22818.7 708.797
  -1   3   0 24431.6 625.247
  -1   3   0 23129.5 698.817
  -1   3   0 22916.9 647.907
  -1   3   0 23479.5 613.656
   1   3   0 23941.9 707.834
  -1   3  -1 14799.4 430.823
  -1   3  -1 14479.6 535.326
  -1   3  -1 15548.1 502.157
   1   3   1 14052.5 559.891
   1   3   1 13593.8 564.311
   1   3   1 15047.3 549.263
  -1   3  -1 13776.7 545.150
  -1   3  -1 14607.1 491.762
  -1   3  -1 16069.8 507.228
  -1   3  -1 14640.0 490.977
  -1   3  -1 15127.1 497.562
   1   3   1 14433.6 542.558
  -1   3  -1 14623.9 485.859
  -1   3  -1 14644.2 492.310
   1   3   1 14763.7 577.234
  -1   3  -1 16318.5 505.806
  -1   3  -1 14179.4 503.134
  -1   3  -1 14871.4 497.373
   1   3   1 13865.5 531.065
   1   3   1 14809.9 488.133
  -1   3  -1 15678.1 496.068
   1   3   1 14203.6 475.621
  -1   3  -1 14180.2 494.478
  -1   3  -1 16188.7 503.903
   1   3   1 14934.4 550.182
  -1   3  -1 14207.6 571.145
   1   3   2 86996.7 1877.22
  -1   3  -2 88612.1 1818.05
  -1   3  -2 90881.2 1826.66
   1   3   2 85061.9 1866.88
  -1   3  -2 87192.3 1827.60
   1   3   2 87688.8 1527.44
   1   3   2 88906.0 1530.89
  -1   3  -2 90282.2 1749.19
  -1   3  -2 90817.2 1844.45
   1   3   2 87375.3 1875.94
   1   3   2 86301.3 1529.99
   1   3   2 88342.0 1528.45
   1   3   2 89349.9 1899.40
   1   3   2 89961.6 1828.12
   1   3   2 87089.7 1529.34
   1   3   2 89755.9 1859.58
  -1   3  -2 88926.1 1833.70
  -1   3  -2 92187.7 1845.76
   1   3   2 87155.2 1529.81
   1   3   2 87866.6 1882.67
   1   3   2 87574.9 1530.69
   1   3   2 88381.9 1529.83
  -1   3  -2 91030.4 1842.44
   1   3   2 87577.6 1527.62
  -1   3  -2 91459.4 1897.17
   1   3   2 89937.4 1839.84
   1   3   2 88685.9 1529.30
  -1   3  -2 87827.1 1863.55
  -1   3  -3 782.157 190.546
   1   3   3 741.075 203.029
   1   3   3 381.303 186.142
   1   3   3 613.981 170.430
   1   3   3 411.279 83.5668
   1   3   3 414.678 151.944
   1   3   3 447.479 91.3535
  -1   3  -3 646.469 183.881
  -1   3  -3 563.163 116.774
   1   3   3 547.180 89.4695
   1   3   3 573.684 97.9488
   1   3   3 626.987 103.260
  -1   3  -3 470.217 162.669
   1   3   3 453.609 86.7915
   1   3   3 673.736 97.8411
  -1   3  -3 448.822 154.304
   1   3   3 301.912 148.346
   1   3   3 351.665 95.1008
  -1   3  -3 565.545 174.476
  -1   3  -3 428.534 173.426
   1   3   3 536.484 93.4040
   1   3   3 305.906 151.171
  -1   3  -3 575.856 146.129
   1   3   3 483.216 99.0138
   1   3   3 354.730 178.935
  -1   3  -4 16750.4 507.413
  -1   3  -4 16418.5 704.008
   1   3   4 19338.2 588.409
   1   3   4 17972.2 574.136
  -1   3  -4 15618.5 645.873
  -1   3  -4 16959.0 629.494
   1   3   4 19649.9 590.988
   1   3   4 18227.9 641.857
  -1   3  -4 17193.2 641.217
  -1   3  -4 15872.4 614.470
  -1   3  -4 16539.0 635.058
   1   3   4 18416.5 581.205
   1   3   4 18343.6 707.472
   1   3   4 16734.9 702.592
   1   3   4 18920.8 582.426
  -1   3  -4 17403.1 720.425
   1   3   4 19708.5 707.137
   1   3   4 18636.8 579.094
   1   3   4 18224.1 574.032
   1   3   4 19431.5 591.937
  -1   3  -4 17917.6 730.554
   1   3   4 17754.5 574.477
  -1   3  -4 16840.9 710.094
   1   3   4 17848.2 706.617
   1   3   4 17575.1 639.166
   1   3   4 18204.6 708.113
  -1   3  -5 728.012 226.579
  -1   3  -5 630.926 166.391
   1   3   5 508.548 147.166
   1   3   5 641.532 149.056
   1   3   5 374.800 194.028
   1   3   5 473.245 191.278
   1   3   5 560.069 188.593
  -1   3  -5 739.424 186.321
  -1   3  -5 605.238 222.221
  -1   3  -5 896.052 177.465
   1   3   5 425.237 170.513
  -1   3  -5 412.057 199.756
   1   3   5 287.771 181.883
   1   3   5 470.294 145.402
  -1   3  -5 641.990 234.580
   1   3   5 626.714 154.861
   1   3   5 754.733 160.751
  -1   3  -5 764.180 239.857
  -1   3  -5 407.744 180.035
  -1   3  -5 639.602 104.216
   1   3   5 743.638 168.376
  -1   3  -5 850.342 174.588
   1   3   5 545.388 149.954
  -1   3  -6 28018.0 1077.80
  -1   3  -6 28179.9 943.889
   1   3   6 28742.4 929.421
   1   3   6 27586.5 832.468
  -1   3  -6 26950.9 1061.50
   1   3   6 26829.5 1010.66
   1   3   6 28850.4 996.656
  -1   3  -6 27959.8 907.309
  -1   3  -6 26224.2 1056.80
  -1   3  -6 29529.6 1105.70
   1   3   6 26916.9 1027.11
   1   3   6 28836.3 984.039
   1   3   6 27998.3 983.805
  -1   3  -6 27981.0 625.500
  -1   3  -6 28042.0 676.345
  -1   3  -6 26024.9 1053.18
   1   3   6 28483.5 932.589
  -1   3  -6 26487.6 990.003
   1   3   6 28588.7 931.135
   1   3   6 28652.0 841.751
   1   3   6 27735.1 916.779
   1   3   6 29346.7 937.105
  -1   3  -6 27517.4 834.084
   1   3   7 18839.1 789.746
   1   3   7 19327.6 803.045
   1   3   7 18403.1 788.979
  -1   3  -7 17681.5 897.349
  -1   3  -7 17289.2 760.314
   1   3   7 18726.9 783.863
   1   3   7 17975.8 391.216
  -1   3  -7 16318.7 710.108
  -1   3  -7 18404.7 519.881
   1   3   7 17851.5 841.992
  -1   3  -7 17431.6 817.505
  -1   3  -7 17783.5 904.119
   1   3   7 18819.0 820.125
   1   3   7 18504.6 879.629
  -1   3  -7 18751.0 643.415
   1   3   7 18149.0 793.069
   1   3   7 18391.1 640.653
   1   3   7 19055.2 800.878
  -1   3  -7 17528.1 893.509
  -1   3  -7 15634.4 856.035
  -1   3  -7 18761.0 500.119
  -1   3  -7 17423.1 889.747
   1   3   7 19718.8 804.418
   1   3   8 48488.0 1510.59
  -1   3  -8 49350.4 1001.34
  -1   3  -8 47994.1 1388.79
   1   3   8 52171.6 1535.09
  -1   3  -8 48442.8 1512.92
  -1   3  -8 46896.2 1644.48
   1   3   8 50385.7 1513.43
   1   3   8 48756.9 1497.41
  -1   3  -8 47344.0 1651.58
   1   3   8 45704.8 883.844
  -1   3  -8 49195.5 1174.16
  -1   3  -8 48484.6 1660.50
  -1   3  -8 49175.4 1677.76
  -1   3  -8 48424.8 1667.80
   1   3   8 49452.8 1458.29
  -1   3  -8 49920.8 1003.42
   1   3   8 50693.4 1514.15
  -1   3  -8 47081.0 1441.43
   1   3   8 47686.6 1481.34
   1   3   8 49511.8 1577.07
   1   3   8 50166.1 1622.53
   1   3   8 48356.0 1455.61
  -1   3  -9 2422.92 311.879
   1   3   9 2901.54 397.577
  -1   3  -9 3181.14 473.711
  -1   3  -9 3114.29 227.222
  -1   3  -9 2459.65 339.635
  -1   3  -9 2551.69 440.166
   1   3   9 2048.75 370.584
  -1   3  -9 2676.14 460.557
  -1   3  -9 3237.85 466.167
   1   3   9 2115.50 346.013
   1   3   9 2903.55 377.469
   1   3   9 2491.57 350.936
   1   3   9 3369.36 413.242
   1   3   9 2445.21 359.008
   1   3   9 2791.12 405.773
   1   3   9 2883.42 356.066
  -1   3  -9 2615.35 449.802
  -1   3 -10 14901.4 982.950
   1   3  10 15977.5 883.547
  -1   3 -10 15866.9 847.155
  -1   3 -10 15859.0 995.550
   1   3  10 15095.3 872.494
  -1   3 -10 13565.0 950.454
   1   3  10 15876.3 905.357
  -1   3 -10 15910.5 786.219
  -1   3 -10 15161.6 990.829
   1   3  10 15111.5 871.193
  -1   3 -10 14172.0 958.234
   1   3  10 15765.0 900.611
   1   3  10 16675.2 935.535
   1   3  10 15626.8 879.385
   1   3  10 15365.2 944.728
   1   3  10 15385.5 815.079
  -1   3 -11 626.292 335.456
   1   3  11 642.261 292.726
  -1   3 -11 808.202 339.864
   1   3  11 819.023 311.448
   1   3  11 558.813 293.194
  -1   3 -11 769.115 261.176
   1   3  11 801.911 291.489
   1   3  11 722.754 296.348
  -1   3 -11 726.035 335.833
   1   3  11 488.461 211.117
   1   3  11 686.163 262.079
  -1   3 -11 1471.29 401.898
   1   3  11 642.934 277.546
  -1   3 -11 829.723 236.944
   1   3  11 664.104 347.476
  -1   3 -11 705.944 339.999
   1   3  12 1934.65 389.227
   1   3  12 1800.81 384.697
   1   3  12 1434.96 357.720
  -1   3 -12 1376.10 418.585
   1   3  12 1394.72 364.422
   1   3  12 2221.17 435.427
  -1   3 -12 2000.76 457.659
   1   3  12 1417.31 341.215
  -1   3 -12 2496.25 525.141
  -1   3 -12 1800.42 367.965
   1   3  12 2014.11 332.981
   1   3  12 1714.02 385.906
  -1   3 -12 1848.93 470.986
  -1   3 -12 2264.52 356.861
   1   3  12 2059.29 418.451
  -1   3 -12 2055.55 486.579
   1   3  13 3922.41 558.207
   1   3  13 5143.64 590.158
   1   3  13 5482.60 641.664
   1   3  13 4488.45 489.424
   1   3  13 3910.93 610.026
  -1   3 -13 3842.04 631.210
  -1   3 -13 3661.35 447.080
   1   3  13 4708.73 608.185
   1   3  13 4196.44 564.984
  -1   3 -13 3729.21 614.157
  -1   3 -13 4304.39 541.301
  -1   3 -13 5355.75 712.673
  -1   3 -13 4412.14 663.826
   1   3  13 5067.47 619.635
   1   3  13 4518.85 591.676
  -1   3 -13 4973.20 691.732
   1   3  14 297.318 310.325
   1   3  14 567.781 344.329
  -1   3 -14 972.151 315.747
   1   3  14 824.924 369.027
   1   3  14 680.148 323.681
   1   3  14 509.112 357.294
   1   3  14 824.449 347.059
  -1   3 -14 822.286 393.566
  -1   3 -14 852.836 395.072
  -1   3 -14 133.223 261.187
   1   3  14-151.859 290.268
   1   3  14 538.812 341.713
  -1   3 -14 428.680 309.906
  -1   3 -15 3049.49 657.182
  -1   3 -15 4142.50 732.361
  -1   3 -15 4068.97 702.851
   1   3  15 3213.99 564.060
   1   3  15 3868.33 584.296
   1   3  15 4132.30 639.283
  -1   3 -15 3646.13 649.075
   1   3  15 2813.22 546.571
   1   3  15 3186.94 577.380
   1   3  15 4004.39 626.949
  -1   3 -15 2469.04 479.137
   1   3  15 3237.42 557.387
   1   3  15 2852.31 542.162
   1   3  16 5534.62 743.528
   1   3  16 4146.15 612.719
   1   3  16 3440.47 617.185
   1   3  16 6322.76 782.152
   1   3  16 4006.99 649.056
   1   3  16 4212.56 653.284
   1   3  16 4613.52 648.364
  -1   3 -16 3746.93 582.796
  -1   4  16 2167.55 478.196
  -1   4  16 2331.36 501.332
  -1   4  16 2265.15 507.654
  -1   4  16 2366.55 521.527
  -1   4  16 1333.44 390.268
   1   4 -15 2482.34 572.891
   1   4 -15 1894.79 473.109
  -1   4  15 1784.01 433.953
  -1   4  15 1618.42 443.611
  -1   4  15 2535.45 573.735
   1   4 -15 2150.51 547.839
   1   4 -15 840.876 307.361
  -1   4  15 2009.13 476.885
   1   4 -15 1023.38 432.163
   1   4 -15 2082.53 561.675
   1   4 -15 1366.93 487.058
  -1   4  15 1447.10 426.229
  -1   4  15 1478.70 424.020
  -1   4  15 2471.42 540.182
   1   4 -14 1122.63 393.362
  -1   4  14 936.868 331.717
  -1   4  14 856.774 337.861
   1   4 -14 1452.81 436.856
  -1   4  14 1029.39 389.988
   1   4 -14 1232.64 445.588
   1   4 -14 1387.70 449.173
   1   4 -14 565.649 275.258
  -1   4  14 744.139 319.274
  -1   4  14 1309.17 432.978
  -1   4  14 591.153 303.481
   1   4 -14 1714.58 458.631
  -1   4  14 817.133 349.971
   1   4 -14 1235.87 450.602
  -1   4  13 4985.65 610.552
   1   4 -13 3626.21 552.549
   1   4 -13 4227.23 658.764
   1   4 -13 4906.90 698.210
   1   4 -13 4019.95 547.223
  -1   4  13 4308.52 509.369
   1   4 -13 4478.88 542.073
   1   4 -13 3424.24 627.628
   1   4 -13 4726.65 680.838
  -1   4  13 5317.92 673.299
   1   4 -13 3905.19 472.812
  -1   4  13 4683.76 601.716
   1   4 -13 3442.77 595.907
  -1   4  13 4166.24 567.708
  -1   4  13 5039.11 613.988
  -1   4  13 3721.19 546.624
  -1   4  13 4725.31 627.333
  -1   4  12 52765.5 2043.05
   1   4 -12 48998.2 1710.35
   1   4 -12 49510.6 2071.41
  -1   4  12 54397.7 2027.01
   1   4 -12 53957.7 2140.22
  -1   4  12 55202.6 1976.01
  -1   4  12 52657.7 1934.14
  -1   4  12 50508.3 1914.03
   1   4 -12 54543.8 2149.30
   1   4 -12 53807.6 2149.58
   1   4 -12 52808.2 1930.89
   1   4 -12 52661.3 1994.92
  -1   4  12 54480.8 1974.40
  -1   4  12 52747.5 1769.63
   1   4 -12 54153.1 1867.85
   1   4 -12 52882.1 2130.95
  -1   4  12 51953.7 1926.25
  -1   4  12 53301.0 1795.56
   1   4 -11 8535.17 796.271
  -1   4  11 9713.06 743.822
   1   4 -11 8897.81 735.684
   1   4 -11 8031.28 780.914
  -1   4  11 9580.22 743.263
  -1   4  11 8574.70 706.199
   1   4 -11 9309.10 695.241
   1   4 -11 9125.25 817.383
  -1   4  11 10414.0 703.037
   1   4 -11 8604.27 625.877
  -1   4  11 9270.94 776.032
  -1   4  11 9089.62 658.124
  -1   4  11 8411.17 761.175
   1   4 -11 9279.73 770.113
   1   4 -11 8127.65 783.351
  -1   4  11 8654.08 708.685
   1   4 -11 9342.87 839.939
  -1   4  11 8861.53 715.581
   1   4 -10 16825.7 827.888
  -1   4  10 15605.5 891.126
   1   4 -10 15453.1 1006.35
   1   4 -10 15275.3 1008.03
   1   4 -10 16320.9 946.679
  -1   4  10 15551.9 950.141
  -1   4  10 17605.8 872.196
   1   4 -10 16084.1 875.513
   1   4 -10 16189.9 1029.43
  -1   4  10 15648.6 983.910
   1   4 -10 16696.4 1038.58
  -1   4  10 16433.9 917.592
  -1   4  10 16343.8 864.897
   1   4 -10 15784.2 957.687
  -1   4  10 17110.3 935.575
  -1   4  10 16381.1 914.236
   1   4 -10 16610.3 1043.69
   1   4  -9 3916.87 308.861
   1   4  -9 3759.80 435.848
  -1   4   9 3545.45 308.967
  -1   4   9 2207.64 401.783
  -1   4   9 2701.96 377.680
   1   4  -9 3635.23 496.616
   1   4  -9 3964.05 505.954
  -1   4   9 3028.63 351.265
   1   4  -9 2719.24 418.655
   1   4  -9 3235.64 346.789
  -1   4   9 2308.52 396.746
   1   4  -9 3267.99 453.892
   1   4  -9 2636.66 428.013
   1   4  -9 2951.62 429.401
  -1   4   9 2562.76 355.893
  -1   4   9 3249.20 394.378
  -1   4   9 2465.71 361.924
   1   4  -9 3614.49 477.844
  -1   4   9 2780.10 388.016
   1   4  -8 7856.16 497.036
   1   4  -8 6914.45 606.102
   1   4  -8 6920.99 613.538
   1   4  -8 6351.30 592.007
   1   4  -8 6702.37 428.231
   1   4  -8 6239.48 571.432
   1   4  -8 8269.45 579.860
  -1   4   8 6305.31 573.295
  -1   4   8 6819.61 530.713
   1   4  -8 7262.05 618.651
  -1   4   8 7702.66 553.066
  -1   4   8 6896.10 430.437
  -1   4   8 7479.45 547.532
  -1   4   8 7209.87 529.613
   1   4  -8 6815.59 576.575
  -1   4   8 7808.82 554.324
   1   4  -8 6966.13 408.220
  -1   4   8 7400.77 609.347
  -1   4   8 7566.66 508.989
   1   4  -8 6324.61 588.740
  -1   4   8 7581.98 539.105
  -1   4   7 874.013 266.357
   1   4  -7 1114.80 281.736
  -1   4   7 837.806 180.245
  -1   4   7 1055.24 219.955
   1   4  -7 873.991 267.383
   1   4  -7 837.425 162.222
  -1   4   7 1081.75 277.948
   1   4  -7 1115.76 276.895
  -1   4   7 624.494 222.783
  -1   4   7 1184.48 227.434
  -1   4   7 1066.59 228.250
  -1   4   7 1223.23 239.265
   1   4  -7 850.371 292.913
   1   4  -7 1024.40 118.098
   1   4  -7 934.782 283.343
   1   4  -7 1064.53 263.858
   1   4  -7 1343.42 213.397
   1   4  -7 924.723 188.995
  -1   4   7 615.105 180.111
   1   4  -7 789.906 269.566
  -1   4   7 762.832 209.500
   1   4  -7 1039.49 273.862
  -1   4   6 22840.6 813.218
   1   4  -6 21216.0 929.371
  -1   4   6 23300.8 836.785
   1   4  -6 21139.8 748.743
   1   4  -6 23238.1 771.351
   1   4  -6 21834.1 947.878
  -1   4   6 23012.3 843.929
   1   4  -6 22020.6 955.277
  -1   4   6 22846.8 921.304
  -1   4   6 21894.7 929.826
  -1   4   6 23358.6 848.368
   1   4  -6 21876.7 820.825
   1   4  -6 22375.0 570.402
   1   4  -6 21455.8 941.601
  -1   4   6 23127.3 842.035
  -1   4   6 23274.6 852.583
   1   4  -6 22662.0 987.306
  -1   4   6 23784.4 977.845
   1   4  -6 21112.3 937.834
   1   4  -6 22352.0 909.402
   1   4  -6 22455.6 961.624
  -1   4   6 21558.0 822.255
  -1   4   5 6637.61 433.585
  -1   4   5 6855.93 477.280
   1   4  -5 6613.82 388.158
   1   4  -5 5497.25 402.048
  -1   4   5 7058.59 409.235
   1   4  -5 6147.60 460.548
  -1   4   5 7644.09 416.220
  -1   4   5 7071.79 482.271
   1   4  -5 7045.53 500.424
   1   4  -5 6679.09 470.447
  -1   4   5 7291.26 421.850
   1   4  -5 6609.35 249.026
   1   4  -5 6619.62 479.953
  -1   4   5 5641.16 372.396
  -1   4   5 6765.38 407.003
   1   4  -5 5723.62 404.724
   1   4  -5 6367.01 462.716
   1   4  -5 6470.46 358.615
  -1   4   5 6835.13 405.232
   1   4  -5 6211.46 498.278
   1   4  -5 6153.10 460.703
   1   4  -5 6548.36 465.018
   1   4  -5 6508.52 242.936
  -1   4   5 6729.40 485.529
   1   4  -4 8272.66 444.533
   1   4  -4 8601.90 494.478
   1   4  -4 10045.8 528.674
  -1   4   4 8626.38 413.250
   1   4  -4 9569.08 345.787
  -1   4   4 9205.70 431.646
   1   4  -4 9641.48 525.774
   1   4  -4 8525.97 500.605
  -1   4   4 9303.41 434.111
   1   4  -4 8896.94 523.121
   1   4  -4 8056.78 480.645
  -1   4   4 8776.22 503.588
  -1   4   4 9693.43 455.651
  -1   4   4 9222.30 435.834
  -1   4   4 8962.85 525.018
  -1   4   4 8001.11 509.816
  -1   4   4 9784.80 545.173
   1   4  -4 8678.83 528.849
   1   4  -4 8565.86 554.980
   1   4  -4 9280.54 503.603
  -1   4   4 8841.42 495.388
   1   4  -4 8969.12 499.185
   1   4  -3 47379.8 1319.22
  -1   4   3 49081.2 1121.92
  -1   4   3 48265.3 1119.80
  -1   4   3 45683.6 1275.44
   1   4  -3 50129.6 1247.92
  -1   4   3 48749.0 1118.63
  -1   4   3 48226.2 1114.81
   1   4  -3 48961.1 1326.18
   1   4  -3 49582.5 1092.94
   1   4  -3 49060.8 1230.17
   1   4  -3 49697.3 1233.48
   1   4  -3 48788.0 1095.43
  -1   4   3 46405.8 1322.98
  -1   4   3 47278.3 1325.46
  -1   4   3 45659.3 1214.17
  -1   4   3 47152.7 1099.05
   1   4  -3 48331.4 1222.56
  -1   4   3 46406.0 1106.98
  -1   4   3 48864.9 1118.80
  -1   4   3 45863.6 1110.10
   1   4  -3 46438.7 1299.84
  -1   4   3 46958.0 1109.54
   1   4  -3 48171.9 1377.96
  -1   4   3 46923.0 1106.52
   1   4  -3 48444.1 1334.82
   1   4  -3 48674.5 1227.21
  -1   4   3 46733.9 1167.96
   1   4  -3 48193.2 1221.67
  -1   4   3 47165.0 1316.32
   1   4  -2 44491.4 1054.40
  -1   4   2 45026.0 1099.92
   1   4  -2 44738.2 1056.85
  -1   4   2 44653.8 1001.83
   1   4  -2 43612.4 973.669
  -1   4   2 43757.4 1241.68
   1   4  -2 42105.7 1238.16
  -1   4   2 44087.6 999.644
   1   4  -2 45281.8 1055.45
   1   4  -2 44686.8 1054.35
   1   4  -2 45214.1 1055.61
  -1   4   2 41595.8 1228.35
  -1   4   2 43427.4 1220.42
  -1   4   2 42907.8 999.911
  -1   4   2 43814.6 1002.52
  -1   4   2 43562.0 996.677
  -1   4   2 43126.7 980.623
  -1   4   2 42443.8 989.320
   1   4  -2 41109.6 1216.73
   1   4  -2 43357.6 1058.16
  -1   4   2 43649.2 998.647
   1   4  -2 43425.1 1211.05
  -1   4   2 43401.3 999.850
   1   4  -2 45367.5 1052.00
   1   4  -2 43963.3 1165.94
  -1   4   2 43297.5 1072.21
   1   4  -2 42836.1 1238.11
   1   4  -2 43304.7 1050.93
  -1   4   2 46009.1 1009.17
   1   4  -2 46663.6 1068.71
   1   4  -2 44637.0 984.393
   1   4  -2 43874.0 1051.87
  -1   4   2 41988.1 1153.90
  -1   4   2 44546.7 1008.72
   1   4  -2 42767.5 1045.26
   1   4  -2 41183.4 1196.65
   1   4  -1 76122.9 1458.55
  -1   4   1 74492.8 1506.94
   1   4  -1 77380.2 1466.29
   1   4  -1 76812.3 1730.80
  -1   4   1 76526.6 1493.57
   1   4  -1 78010.6 1463.65
  -1   4   1 73193.8 1768.35
  -1   4   1 74833.0 1732.45
  -1   4   1 77635.7 1498.82
  -1   4   1 71740.8 1782.67
   1   4  -1 73577.7 1800.76
  -1   4   1 75000.2 1740.62
  -1   4   1 76547.3 1650.23
   1   4  -1 73547.6 1721.23
  -1   4   1 77253.6 1499.73
   1   4  -1 76563.7 1464.92
   1   4  -1 76198.0 1638.67
   1   4  -1 74449.8 1455.80
   1   4  -1 76065.1 1460.50
   1   4  -1 74346.0 1456.72
   1   4  -1 71554.8 1730.38
   1   4  -1 71792.0 1772.42
  -1   4   1 71085.7 1315.77
   1   4  -1 72665.3 1450.16
  -1   4   1 74990.9 1509.34
  -1   4   1 74917.5 1500.44
   1   4  -1 77728.9 1460.08
  -1   4   1 76634.0 1507.32
   1   4  -1 74304.7 1384.67
  -1   4   1 77554.9 1507.62
  -1   4   1 74816.3 1513.35
   1   4  -1 76921.2 1463.04
  -1   4   1 76315.3 1514.09
   1   4  -1 74327.0 1749.06
  -1   4   1 76049.5 1499.99
   1   4  -1 77763.1 1461.24
   1   4  -1 75316.6 1459.98
  -1   4   0 41199.7 1105.72
   1   4   0 41707.5 1098.65
  -1   4   0 42891.4 956.553
  -1   4   0 42039.9 958.726
   1   4   0 39510.4 1126.84
  -1   4   0 41492.0 964.075
   1   4   0 42155.8 1115.00
   1   4   0 40923.8 767.230
   1   4   0 42872.1 1214.73
  -1   4   0 39936.6 1179.18
  -1   4   0 39881.9 832.864
  -1   4   0 41956.5 959.910
  -1   4   0 41000.6 960.619
  -1   4   0 39805.4 1123.58
   1   4   0 40598.5 762.236
  -1   4   0 39296.8 998.478
   1   4   0 40314.8 763.610
   1   4   0 42628.7 1164.08
  -1   4   0 42027.4 948.919
   1   4   0 40283.1 763.828
  -1   4   0 42022.8 967.115
  -1   4   0 41395.2 1164.99
   1   4   0 42512.9 1150.10
  -1   4   0 42205.0 953.481
   1   4   0 40733.4 767.021
  -1   4   0 40113.9 1047.32
   1   4   0 38498.5 766.148
   1   4   0 40506.6 1181.84
  -1   4   0 41050.7 949.309
   1   4   0 43001.9 1105.25
   1   4   0 41143.1 1124.87
  -1   4   0 40024.7 784.757
   1   4   0 41117.5 766.304
  -1   4   0 42119.9 953.306
   1   4   0 40273.5 758.392
   1   4   0 40864.9 767.881
  -1   4   0 39748.3 956.655
   1   4   1 49090.6 1295.64
   1   4   1 50973.9 1296.92
  -1   4  -1 49424.6 1293.14
  -1   4  -1 49191.9 1356.81
   1   4   1 50390.3 1293.59
   1   4   1 50136.5 1340.61
  -1   4  -1 50540.1 1169.58
  -1   4  -1 52012.7 1255.20
  -1   4  -1 51307.3 1157.76
  -1   4  -1 51295.2 1023.69
   1   4   1 49343.5 1350.90
  -1   4  -1 49119.9 1319.59
   1   4   1 48710.0 1279.15
   1   4   1 51434.2 1224.33
  -1   4  -1 50094.8 1169.20
  -1   4  -1 50584.0 1170.96
  -1   4  -1 49514.6 1225.96
   1   4   1 47527.5 1345.60
   1   4   1 49946.4 1156.17
  -1   4  -1 50208.7 1132.90
   1   4   2 27783.8 906.719
   1   4   2 29227.3 937.804
   1   4   2 27321.9 938.106
  -1   4  -2 29300.6 856.939
  -1   4  -2 28543.0 851.313
  -1   4  -2 30806.4 874.721
   1   4   2 27622.2 949.549
  -1   4  -2 28589.5 962.385
   1   4   2 28440.7 905.713
  -1   4  -2 28959.3 934.678
   1   4   2 29679.0 857.591
   1   4   2 27389.4 921.479
  -1   4  -2 29855.0 863.859
  -1   4  -2 29615.2 849.454
  -1   4  -2 29137.1 888.850
  -1   4  -2 30266.2 849.764
  -1   4  -2 29160.5 915.516
  -1   4  -3 61079.5 1512.55
   1   4   3 62030.3 1176.66
  -1   4  -3 61220.0 1371.89
   1   4   3 62739.4 1179.71
   1   4   3 61716.8 1560.11
  -1   4  -3 58710.0 1502.07
   1   4   3 62035.1 1176.94
   1   4   3 61661.3 1503.26
  -1   4  -3 57418.0 1486.56
  -1   4  -3 62164.4 1516.26
   1   4   3 61627.8 1181.83
  -1   4  -3 59656.6 1550.16
   1   4   3 62520.9 1179.75
   1   4   3 64083.4 1593.69
  -1   4  -3 61092.3 1520.09
  -1   4  -3 62471.6 1540.00
   1   4   3 62175.9 1178.44
   1   4   3 60480.0 1565.06
   1   4   3 62190.2 1526.93
  -1   4  -3 61579.9 1497.85
   1   4   3 59839.1 1176.82
   1   4   3 61384.7 1180.37
  -1   4  -3 59020.0 1495.37
   1   4   3 62681.0 1181.61
   1   4   3 62135.8 1572.80
  -1   4  -4 64115.5 1655.49
   1   4   4 66151.4 1360.76
  -1   4  -4 62100.5 1577.63
   1   4   4 66274.0 1358.10
   1   4   4 68097.6 1644.59
  -1   4  -4 62780.2 1617.38
   1   4   4 62503.8 1664.75
   1   4   4 65542.2 1632.97
   1   4   4 65010.8 1359.09
   1   4   4 65630.0 1360.35
  -1   4  -4 65013.7 1665.30
  -1   4  -4 66140.2 1671.01
   1   4   4 64418.0 1635.29
   1   4   4 66646.6 1362.34
  -1   4  -4 63993.9 1602.51
   1   4   4 63390.5 1682.31
  -1   4  -4 61740.4 1610.04
   1   4   4 64560.8 1618.54
  -1   4  -4 63594.7 1400.48
   1   4   4 67658.2 1366.75
   1   4   4 65976.8 1360.76
   1   4   4 64499.5 1356.85
  -1   4  -4 64386.5 1658.56
   1   4   4 65049.7 1359.54
   1   4   4 66944.0 1364.06
   1   4   4 63227.4 1680.41
  -1   4  -5 1110.80 235.765
  -1   4  -5 970.344 244.006
   1   4   5 1026.29 164.271
  -1   4  -5 534.098 195.595
   1   4   5 991.963 153.921
   1   4   5 899.763 211.519
   1   4   5 988.579 241.914
   1   4   5 897.643 155.330
  -1   4  -5 891.108 130.383
  -1   4  -5 859.230 187.510
   1   4   5 376.350 216.571
   1   4   5 856.582 193.548
   1   4   5 726.626 195.956
   1   4   5 1001.47 156.718
  -1   4  -5 846.561 214.732
   1   4   5 1014.36 158.791
   1   4   5 562.678 200.030
  -1   4  -5 1073.23 243.813
  -1   4  -5 766.401 183.781
   1   4   5 1017.74 209.333
  -1   4  -5 1190.65 209.034
  -1   4  -6 5455.14 481.427
   1   4   6 6666.96 429.793
   1   4   6 6549.22 497.044
   1   4   6 6868.88 497.875
   1   4   6 6092.79 388.435
  -1   4  -6 6246.40 434.451
  -1   4  -6 6511.40 429.981
   1   4   6 7398.59 426.602
   1   4   6 6418.73 462.638
  -1   4  -6 5922.98 498.789
  -1   4  -6 6690.04 437.113
   1   4   6 6068.82 390.167
  -1   4  -6 6364.62 295.150
  -1   4  -6 5317.11 480.751
   1   4   6 6073.48 507.353
  -1   4  -6 5797.35 468.782
  -1   4  -6 5954.15 500.462
  -1   4  -6 6092.90 440.143
   1   4   6 7078.58 417.871
   1   4   6 6915.16 412.500
   1   4   6 6606.63 504.400
  -1   4  -7 8853.67 601.743
  -1   4  -7 9611.81 567.273
   1   4   7 9635.03 542.402
   1   4   7 9010.96 527.343
   1   4   7 9707.50 539.662
   1   4   7 9551.99 540.955
  -1   4  -7 9399.96 669.107
  -1   4  -7 8869.50 649.092
  -1   4  -7 9357.03 346.212
   1   4   7 8983.00 625.692
   1   4   7 9615.83 538.950
  -1   4  -7 9665.77 542.609
   1   4   7 10184.4 632.115
   1   4   7 8141.48 477.075
  -1   4  -7 9981.98 693.202
  -1   4  -7 9662.07 677.830
  -1   4  -7 9369.35 668.709
   1   4   7 9412.03 596.441
  -1   4  -7 9997.00 586.929
   1   4   7 8680.64 585.751
  -1   4  -7 9506.51 515.013
   1   4   7 9875.92 657.744
  -1   4  -8 72672.4 1844.07
   1   4   8 75130.2 1927.02
   1   4   8 72747.9 1994.64
  -1   4  -8 71074.4 1926.35
  -1   4  -8 69009.5 2133.73
   1   4   8 73970.4 2002.35
   1   4   8 72635.0 1918.48
   1   4   8 70712.1 1978.31
   1   4   8 76289.9 1942.81
   1   4   8 70950.5 2099.86
  -1   4  -8 73329.1 2179.30
  -1   4  -8 68678.9 2140.06
  -1   4  -8 75154.5 1399.99
  -1   4  -8 70139.2 2152.62
   1   4   8 71640.7 2092.76
  -1   4  -8 69663.8 2143.55
  -1   4  -8 74286.7 1754.32
  -1   4  -8 71359.6 1900.11
   1   4   8 75858.5 1948.24
  -1   4  -8 73765.2 2066.13
   1   4   8 70657.4 1731.98
   1   4   8 75429.7 1939.24
  -1   4  -9 3969.96 500.037
   1   4   9 4605.80 463.284
   1   4   9 3713.56 408.830
   1   4   9 3981.86 414.901
   1   4   9 4473.19 435.822
   1   4   9 3982.52 424.550
  -1   4  -9 4272.16 387.577
  -1   4  -9 4384.60 531.336
  -1   4  -9 3544.91 491.695
  -1   4  -9 4791.46 451.321
  -1   4  -9 4375.18 546.070
  -1   4  -9 4881.27 347.339
   1   4   9 4277.99 437.464
  -1   4  -9 4040.64 526.936
   1   4   9 3745.41 426.378
   1   4   9 4797.42 476.309
   1   4   9 3320.11 469.288
  -1   4  -9 4012.12 407.416
   1   4   9 2918.17 443.949
   1   4  10 3462.57 484.675
  -1   4 -10 2983.21 488.919
  -1   4 -10 3021.04 367.764
   1   4  10 2673.67 397.383
   1   4  10 3020.19 391.520
   1   4  10 2736.37 379.774
   1   4  10 2735.75 424.665
  -1   4 -10 3270.51 413.242
   1   4  10 2784.36 391.066
   1   4  10 2353.01 357.426
  -1   4 -10 3200.57 495.115
  -1   4 -10 2740.39 336.028
  -1   4 -10 3132.84 499.428
  -1   4 -10 1839.97 408.572
   1   4  10 2470.73 367.335
  -1   4 -10 2794.08 479.964
   1   4  10 2418.53 355.976
   1   4  11 15921.1 942.198
  -1   4 -11 17336.3 893.616
   1   4  11 15283.8 1023.96
  -1   4 -11 17429.0 1128.66
  -1   4 -11 15540.8 1068.21
   1   4  11 17276.0 980.981
   1   4  11 16093.3 912.149
  -1   4 -11 17551.8 1137.52
  -1   4 -11 17277.4 945.267
  -1   4 -11 18077.2 1145.88
   1   4  11 16041.8 942.281
  -1   4 -11 18418.3 828.932
   1   4  11 17071.9 976.600
   1   4  11 16284.9 950.946
  -1   4 -11 18775.7 1173.47
   1   4  11 18129.9 1061.50
   1   4  11 17852.5 988.704
   1   4  12 528.303 255.136
   1   4  12 292.660 232.599
  -1   4 -12 936.456 395.187
  -1   4 -12 212.338 301.929
  -1   4 -12 384.587 201.108
   1   4  12 278.655 258.874
   1   4  12 639.546 282.208
  -1   4 -12 112.060 331.570
   1   4  12 44.6024 232.871
   1   4  12 447.359 255.911
  -1   4 -12 313.843 218.510
   1   4  12 127.665 204.386
  -1   4 -12 1001.12 418.597
   1   4  12 157.104 266.880
   1   4  12 348.234 208.476
  -1   4 -13 7857.34 850.271
   1   4  13 6087.35 659.211
  -1   4 -13 5817.88 613.797
   1   4  13 6403.48 703.556
   1   4  13 5758.88 623.133
  -1   4 -13 6486.31 587.912
  -1   4 -13 6187.95 755.594
   1   4  13 6084.05 710.686
   1   4  13 6930.75 691.261
   1   4  13 6193.63 603.249
   1   4  13 6169.01 651.214
  -1   4 -13 5791.86 748.089
   1   4  13 6467.50 678.667
   1   4  13 6558.05 681.586
  -1   4 -13 4125.06 637.850
  -1   4 -14 17046.7 1296.79
  -1   4 -14 17216.5 1288.22
   1   4  14 16604.4 1166.08
  -1   4 -14 18724.4 1125.65
   1   4  14 17520.9 1149.29
  -1   4 -14 18576.7 1336.12
   1   4  14 19048.0 1166.44
   1   4  14 17553.9 1150.61
   1   4  14 16710.1 1204.44
   1   4  14 18339.5 1176.80
   1   4  14 18880.4 1192.35
   1   4  14 16999.2 1133.32
  -1   4 -14 17382.0 1293.30
   1   4  15-201.985 316.693
   1   4  15 357.568 368.882
  -1   4 -15-441.085 370.483
  -1   4 -15 20.9295 256.832
  -1   4 -15-228.629 406.990
   1   4  15 79.1451 264.331
  -1   4 -15 108.689 335.620
   1   4  15 39.5151 286.937
  -1   4 -15-201.627 337.133
   1   4  15 237.548 324.511
   1   4  15 104.973 268.496
   1   4  15 368.183 316.809
   1   4  15 52.1719 295.117
  -1   4 -15 385.808 370.729
   1   5 -15 875.932 467.079
   1   5 -15 1199.90 475.494
   1   5 -15 1014.55 456.274
   1   5 -15 1316.24 498.096
   1   5 -15 822.330 430.503
   1   5 -14 11219.6 971.889
   1   5 -14 9124.20 960.006
   1   5 -14 8825.17 934.485
   1   5 -14 10845.0 1034.52
   1   5 -14 8206.58 775.784
   1   5 -14 10012.7 985.510
  -1   5  14 9733.10 922.019
  -1   5  14 10146.6 953.426
   1   5 -14 9395.35 971.092
  -1   5  13 1883.09 396.928
  -1   5  13 1889.29 468.784
   1   5 -13 2310.87 539.482
  -1   5  13 1845.94 414.361
   1   5 -13 1215.28 403.908
   1   5 -13 1615.13 441.890
  -1   5  13 2430.09 518.909
   1   5 -13 1611.90 383.547
   1   5 -13 2531.23 555.184
  -1   5  13 2002.07 400.622
  -1   5  13 1449.63 367.010
  -1   5  13 1455.70 380.363
  -1   5  13 1659.46 384.001
   1   5 -13 859.802 420.991
   1   5 -13 1793.96 503.338
   1   5 -12 772.878 410.886
  -1   5  12 517.788 284.871
  -1   5  12 0.22386 170.571
   1   5 -12 317.313 242.866
  -1   5  12 453.304 300.201
   1   5 -12 538.163 331.588
  -1   5  12 467.313 270.183
   1   5 -12 13.4698 295.419
  -1   5  12 581.129 260.479
   1   5 -12 237.221 299.597
  -1   5  12 333.458 227.263
   1   5 -12 724.317 416.122
  -1   5  12 664.402 337.958
   1   5 -12 277.783 234.663
  -1   5  12 715.775 282.937
  -1   5  12 188.468 236.873
   1   5 -12 229.037 292.773
   1   5 -11 2823.62 477.781
  -1   5  11 3319.46 453.139
  -1   5  11 2887.87 428.554
   1   5 -11 2630.39 494.231
   1   5 -11 3638.25 471.241
  -1   5  11 2081.03 442.819
   1   5 -11 3748.78 578.473
   1   5 -11 2907.24 498.454
   1   5 -11 3437.56 547.422
   1   5 -11 3268.15 498.484
  -1   5  11 3131.94 508.581
   1   5 -11 3611.64 416.126
  -1   5  11 2917.55 423.258
  -1   5  11 2476.75 356.164
  -1   5  11 3347.94 460.169
  -1   5  11 2812.27 423.700
   1   5 -11 3970.45 540.679
  -1   5  11 3240.02 441.699
   1   5 -10 2390.26 327.776
   1   5 -10 3207.78 476.474
   1   5 -10 3116.22 492.730
   1   5 -10 2815.36 479.411
  -1   5  10 2383.82 358.518
  -1   5  10 2791.30 420.570
  -1   5  10 3146.86 483.672
   1   5 -10 3259.08 428.371
  -1   5  10 3817.23 424.448
   1   5 -10 3594.58 534.948
  -1   5  10 2613.06 459.028
   1   5 -10 2884.66 467.258
  -1   5  10 3615.09 451.474
   1   5 -10 1959.05 408.920
  -1   5  10 3383.88 435.223
  -1   5  10 3451.38 428.727
   1   5 -10 2563.81 464.238
   1   5  -9 1032.37 290.470
  -1   5   9 717.301 245.327
   1   5  -9 778.072 296.506
  -1   5   9 713.564 279.817
  -1   5   9 1002.70 320.339
   1   5  -9 761.728 325.213
   1   5  -9 871.308 341.908
  -1   5   9 978.107 239.622
   1   5  -9 1609.25 360.864
   1   5  -9 725.864 200.594
   1   5  -9 690.369 304.556
  -1   5   9 1099.09 227.846
   1   5  -9 1284.34 334.713
  -1   5   9 930.884 261.484
  -1   5   9 350.806 228.189
   1   5  -9 690.364 207.224
  -1   5   9 894.325 233.032
  -1   5   9 972.121 248.969
   1   5  -9 1092.55 332.443
   1   5  -9 1074.91 200.618
   1   5  -8 1092.33 298.415
   1   5  -8 894.779 286.528
   1   5  -8 870.920 291.993
   1   5  -8 1211.66 337.589
  -1   5   8 1667.12 292.164
   1   5  -8 380.155 256.127
  -1   5   8 1042.35 259.029
   1   5  -8 1479.19 335.830
  -1   5   8 816.997 229.449
   1   5  -8 789.539 282.057
  -1   5   8 686.795 207.495
  -1   5   8 751.712 225.665
  -1   5   8 412.975 270.702
  -1   5   8 554.213 207.221
   1   5  -8 1047.50 220.399
  -1   5   8 284.831 243.418
  -1   5   8 415.912 259.703
   1   5  -8 736.199 187.384
   1   5  -8 1141.12 296.274
   1   5  -8 895.523 251.306
  -1   5   7 25266.6 948.834
   1   5  -7 24379.4 1106.04
  -1   5   7 26485.3 1003.98
   1   5  -7 25971.2 1073.93
   1   5  -7 26850.6 930.688
  -1   5   7 24197.7 1105.44
   1   5  -7 26234.8 1123.44
  -1   5   7 26402.3 1114.75
   1   5  -7 26002.4 994.062
   1   5  -7 22928.2 1063.05
   1   5  -7 25820.8 1119.12
  -1   5   7 25874.5 972.103
  -1   5   7 26445.4 970.409
   1   5  -7 25815.8 1166.34
   1   5  -7 26491.1 1141.56
  -1   5   7 28403.7 1136.71
  -1   5   7 27131.4 977.665
  -1   5   7 25973.9 969.611
   1   5  -7 25407.1 1112.46
  -1   5   7 25346.9 958.074
   1   5  -6 23101.1 985.210
   1   5  -6 23739.4 999.294
  -1   5   6 23371.4 839.804
  -1   5   6 22820.6 926.884
   1   5  -6 24185.2 589.586
   1   5  -6 22734.3 987.358
   1   5  -6 22571.7 1003.74
   1   5  -6 22777.6 985.870
   1   5  -6 22891.6 991.153
   1   5  -6 22695.7 1045.49
   1   5  -6 24298.7 873.725
   1   5  -6 22521.8 926.649
  -1   5   6 23942.8 853.978
  -1   5   6 22471.1 968.721
  -1   5   6 23922.9 856.835
  -1   5   6 24132.1 878.208
  -1   5   6 23062.6 1005.98
  -1   5   6 22554.0 839.392
  -1   5   6 23330.6 1020.14
   1   5  -6 22270.3 975.481
  -1   5   6 23666.9 845.731
   1   5  -5 7685.35 476.007
  -1   5   5 9896.17 587.588
   1   5  -5 7474.71 553.317
   1   5  -5 8074.08 345.696
  -1   5   5 7032.34 499.306
  -1   5   5 9043.09 490.393
   1   5  -5 7606.99 517.214
   1   5  -5 8453.66 550.311
   1   5  -5 7651.54 521.824
  -1   5   5 7334.04 548.926
   1   5  -5 8169.60 531.395
  -1   5   5 8878.78 450.558
  -1   5   5 8288.92 440.160
   1   5  -5 8045.66 613.698
  -1   5   5 8855.94 454.019
  -1   5   5 8432.46 439.713
   1   5  -5 8594.99 552.794
  -1   5   5 8352.61 574.913
  -1   5   5 8373.17 438.596
   1   5  -5 8256.19 545.351
   1   5  -5 7340.04 538.009
   1   5  -4 48771.0 1529.77
  -1   5   4 51589.4 1516.72
   1   5  -4 49972.0 1468.81
   1   5  -4 50138.3 1372.30
   1   5  -4 49144.5 1367.89
  -1   5   4 46703.9 1431.72
  -1   5   4 48555.4 1194.30
  -1   5   4 46844.5 1459.78
  -1   5   4 50908.9 1211.78
   1   5  -4 50723.3 1474.36
   1   5  -4 50599.1 1376.10
  -1   5   4 47942.8 1182.74
   1   5  -4 48824.1 1446.82
  -1   5   4 51424.0 1492.17
   1   5  -4 50557.0 1378.18
   1   5  -4 49972.0 1168.18
  -1   5   4 49145.3 1199.95
  -1   5   4 48294.5 1367.51
   1   5  -4 52001.4 1392.28
  -1   5   4 49391.2 1306.52
   1   5  -4 46739.9 1342.29
   1   5  -4 49045.6 1477.22
   1   5  -3 19479.0 867.304
  -1   5   3 19400.2 611.631
  -1   5   3 20286.6 621.360
   1   5  -3 20507.0 725.997
  -1   5   3 20097.3 616.855
  -1   5   3 19205.4 610.060
  -1   5   3 19581.0 612.521
  -1   5   3 20463.7 626.735
  -1   5   3 19545.7 722.010
  -1   5   3 18954.3 830.025
   1   5  -3 21012.0 874.864
  -1   5   3 19419.7 799.173
   1   5  -3 19620.4 709.851
   1   5  -3 19053.7 701.748
   1   5  -3 20096.5 844.771
   1   5  -3 19219.5 836.932
  -1   5   3 20106.0 857.677
  -1   5   3 19527.3 607.556
  -1   5   3 19100.7 722.026
  -1   5   3 19645.0 857.693
  -1   5   3 19316.4 610.739
[truncated: 2,742,502 more chars]
