# Supplementary material for: Crystal structure of 4,6-dimethyl-2-[(2,3,4,6-tetra-O-acetyl-β-d-galacto­pyranos­yl)sulfan­yl]pyrimidine
Source: Acta Crystallogr E Crystallogr Commun. 2019 Nov 5;75(Pt 12):1820–3. doi: 10.1107/S205698901901449X (PMC6895939; doi:10.1107/S205698901901449X)
Supplement: Supplementary file 2 [file e-75-01820-Isup2.hkl]

data_I                                                                          
_shelx_title ' geefor in P2(1)'                                                 
_shelx_refln_list_code          4                                               
_shelx_F_calc_maximum      117.92                                               
_exptl_crystal_F_000       496.00                                               
_reflns_d_resolution_high  0.6601                                               
                                                                                
loop_                                                                           
 _space_group_symop_operation_xyz                                               
 'x, y, z'                                                                      
 '-x, y+1/2, -z'                                                                
                                                                                
_cell_length_a    11.4868                                                       
_cell_length_b     8.6444                                                       
_cell_length_c    11.5561                                                       
_cell_angle_alpha  90.000                                                       
_cell_angle_beta   91.376                                                       
_cell_angle_gamma  90.000                                                       
                                                                                
_shelx_F_squared_multiplier     1.000                                           
                                                                                
loop_                                                                           
 _refln_index_h                                                                 
 _refln_index_k                                                                 
 _refln_index_l                                                                 
 _refln_F_squared_calc                                                          
 _refln_F_squared_meas                                                          
 _refln_F_squared_sigma                                                         
 _refln_observed_status                                                         
   1 -13   0          5.94          9.16         4.67 o                         
   0 -12   0        254.74        255.42        17.82 o                         
   1 -12   0         28.70         32.49         4.23 o                         
   2 -12   0         15.08         10.25         2.78 o                         
   3 -12   0          7.21          7.64         2.81 o                         
   4 -12   0          2.22          1.53         2.63 o                         
   5 -12   0         34.62         38.12         4.83 o                         
   1 -11   0         35.94         34.81         5.24 o                         
   2 -11   0          7.01          7.09         2.05 o                         
   3 -11   0         61.06         65.83         4.46 o                         
   4 -11   0        118.69        124.80         7.87 o                         
   5 -11   0         42.22         40.91         4.87 o                         
   6 -11   0         33.11         31.32         3.47 o                         
   7 -11   0         20.88         24.26         5.19 o                         
   8 -11   0          5.42          8.46         4.48 o                         
   9 -11   0         46.83         51.73         8.93 o                         
   0 -10   0        317.70        304.94         8.14 o                         
   1 -10   0         16.29         14.30         1.85 o                         
   2 -10   0         45.01         48.35         5.67 o                         
   3 -10   0         20.64         22.44         2.17 o                         
   4 -10   0         24.56         22.26         2.26 o                         
   5 -10   0         64.22         65.79         3.92 o                         
   6 -10   0         17.93         25.29         2.98 o                         
   7 -10   0         23.87         26.91         3.23 o                         
   8 -10   0         22.42         23.72         2.57 o                         
   9 -10   0         53.62         52.00         4.74 o                         
  10 -10   0         26.72         28.22         3.55 o                         
  11 -10   0         31.80         36.30         7.87 o                         
   1  -9   0         37.50         39.57         1.86 o                         
   2  -9   0        114.93        116.23         3.07 o                         
   3  -9   0        241.97        242.57         4.65 o                         
   4  -9   0         32.61         27.76         2.02 o                         
   5  -9   0         45.24         40.80         2.73 o                         
   6  -9   0         35.04         35.39         2.62 o                         
   7  -9   0        214.30        206.07         5.09 o                         
   8  -9   0         14.94         17.09         1.50 o                         
   9  -9   0          9.69         10.45         1.37 o                         
  10  -9   0         22.65         23.46         1.85 o                         
  11  -9   0         27.56         27.27         2.24 o                         
  12  -9   0         21.11         19.14         2.08 o                         
   0  -8   0       1450.93       1414.18        17.51 o                         
   1  -8   0        782.76        773.83         7.74 o                         
   2  -8   0         97.61        103.75         1.87 o                         
   3  -8   0        245.56        251.86         3.12 o                         
   4  -8   0         59.31         52.80         1.53 o                         
   5  -8   0        160.52        172.68         3.00 o                         
   6  -8   0         66.59         72.24         2.15 o                         
   7  -8   0         20.08         18.91         1.46 o                         
   8  -8   0        183.87        186.84         3.96 o                         
   9  -8   0         32.01         34.64         1.97 o                         
  10  -8   0         38.82         38.33         2.13 o                         
  11  -8   0        101.29        106.60         3.46 o                         
  12  -8   0         10.37         11.14         1.64 o                         
  13  -8   0         40.75         44.71         3.12 o                         
   1  -7   0        381.14        371.75         3.38 o                         
   2  -7   0         26.71         23.69         0.92 o                         
   3  -7   0        527.03        516.49         4.70 o                         
   4  -7   0       1344.86       1319.22         8.55 o                         
   5  -7   0        671.62        682.66         6.03 o                         
   6  -7   0         82.09         77.00         2.00 o                         
   7  -7   0         12.77         13.41         1.36 o                         
   8  -7   0         17.13         17.55         1.66 o                         
   9  -7   0        127.65        139.77         3.66 o                         
  10  -7   0         80.91         79.82         2.95 o                         
  11  -7   0         44.14         50.76         2.56 o                         
  12  -7   0         81.81         85.27         3.31 o                         
  13  -7   0         38.05         37.10         2.42 o                         
   0  -6   0       1349.39       1423.07         7.54 o                         
   1  -6   0        276.63        255.85         2.66 o                         
   2  -6   0         35.00         43.26         1.11 o                         
   3  -6   0         98.19        107.44         1.57 o                         
   4  -6   0        379.50        378.38         3.57 o                         
   5  -6   0        957.59        977.91         5.62 o                         
   6  -6   0       1091.52       1110.64         6.26 o                         
   7  -6   0        170.94        157.65         3.16 o                         
   8  -6   0        317.97        315.29         4.90 o                         
   9  -6   0        105.00         98.33         2.82 o                         
  10  -6   0         28.12         31.23         1.94 o                         
  11  -6   0         21.43         20.42         1.69 o                         
  12  -6   0          0.21          1.19         1.28 o                         
  13  -6   0         52.20         54.72         2.61 o                         
  14  -6   0        137.50        146.77         4.48 o                         
   1  -5   0        567.80        521.37         2.41 o                         
   2  -5   0        276.12        311.70         2.77 o                         
   3  -5   0        109.24        104.07         1.44 o                         
   4  -5   0        310.10        302.09         1.93 o                         
   5  -5   0        191.22        195.31         1.71 o                         
   6  -5   0          8.33          9.61         0.73 o                         
   7  -5   0        200.38        194.65         2.43 o                         
   8  -5   0        229.06        226.44         2.83 o                         
   9  -5   0        235.32        202.61         3.02 o                         
  10  -5   0        239.45        221.48         3.34 o                         
  11  -5   0         28.72         23.06         1.31 o                         
  12  -5   0         56.70         65.68         2.64 o                         
  13  -5   0         18.64         20.00         1.87 o                         
  14  -5   0         15.43         18.11         1.90 o                         
  15  -5   0         54.50         63.09         9.92 o                         
   0  -4   0        754.22        808.20         4.13 o                         
   1  -4   0        601.11        603.99         2.52 o                         
   2  -4   0        751.79        849.40         5.16 o                         
   3  -4   0       1132.81       1282.15         5.06 o                         
   4  -4   0        414.00        462.66         2.56 o                         
   5  -4   0        989.86        986.57         5.61 o                         
   6  -4   0         90.01         88.46         1.44 o                         
   7  -4   0         97.46         95.53         1.66 o                         
   8  -4   0         68.10         66.01         1.65 o                         
   9  -4   0        217.82        236.11         3.27 o                         
  10  -4   0         73.36         80.26         2.13 o                         
  11  -4   0         69.22         68.70         2.10 o                         
  12  -4   0          9.89          9.43         1.18 o                         
  13  -4   0         52.98         55.29         2.25 o                         
  14  -4   0        101.87        103.21         3.02 o                         
  15  -4   0         87.72         90.97         3.61 o                         
   1  -3   0        347.48        341.72         2.08 o                         
   2  -3   0        494.39        490.00         2.07 o                         
   3  -3   0       1068.42       1199.80         4.97 o                         
   4  -3   0       3089.17       3286.10        11.65 o                         
   5  -3   0        325.43        355.65         4.61 o                         
   6  -3   0        310.99        296.67         2.78 o                         
   7  -3   0        306.46        303.17         3.23 o                         
   8  -3   0        313.57        309.99         3.47 o                         
   9  -3   0         20.58         26.70         1.16 o                         
  10  -3   0        328.11        297.03         3.67 o                         
  11  -3   0         58.18         54.46         1.83 o                         
  12  -3   0         48.06         49.09         1.91 o                         
  13  -3   0        116.63        110.55         2.99 o                         
  14  -3   0        145.73        148.74         3.57 o                         
  15  -3   0        120.64        128.69         3.48 o                         
  16  -3   0         58.29         59.27         3.62 o                         
   0  -2   0       3021.98       3196.97        11.22 o                         
   1  -2   0       7354.36       7460.05        25.43 o                         
   2  -2   0       3034.70       3148.64        10.89 o                         
   3  -2   0       2825.38       2903.55         9.73 o                         
   4  -2   0        859.83        936.28         4.88 o                         
   5  -2   0       2470.24       2623.88        11.90 o                         
   6  -2   0        121.52        115.55         1.81 o                         
   7  -2   0        338.45        320.95         3.30 o                         
   8  -2   0        242.58        223.58         2.82 o                         
   9  -2   0         23.00         24.48         1.15 o                         
  10  -2   0         17.86         18.93         1.11 o                         
  11  -2   0         59.05         56.14         1.86 o                         
  12  -2   0        137.58        135.96         2.91 o                         
  13  -2   0         92.62         93.76         2.65 o                         
  14  -2   0        111.13        110.25         2.90 o                         
  15  -2   0        215.54        218.16         4.15 o                         
  16  -2   0         18.87         20.38         1.69 o                         
   1  -1   0        150.79        172.75         0.95 o                         
   2  -1   0         94.99        108.43         0.67 o                         
   3  -1   0       5125.32       5232.94        23.00 o                         
   4  -1   0        605.54        585.11         3.31 o                         
   5  -1   0       1422.58       1509.27         7.80 o                         
   6  -1   0         10.48          7.43         0.73 o                         
   7  -1   0        481.89        456.37         4.01 o                         
   8  -1   0        284.92        270.71         3.08 o                         
   9  -1   0         46.74         47.80         1.44 o                         
  10  -1   0        138.85        129.73         2.38 o                         
  11  -1   0        301.32        293.21         3.77 o                         
  12  -1   0         43.11         41.55         1.78 o                         
  13  -1   0         47.07         47.05         1.83 o                         
  14  -1   0         13.61         14.71         1.37 o                         
  15  -1   0        144.18        147.80         3.32 o                         
  16  -1   0         85.61         86.89         2.77 o                         
   2   0   0          4.34          4.76         0.20 o                         
   3   0   0        105.96        111.90         0.84 o                         
   4   0   0        366.46        356.10         2.40 o                         
   5   0   0        119.93        119.89         1.52 o                         
   6   0   0         55.86         43.11         1.03 o                         
   7   0   0         82.75         74.65         1.41 o                         
   8   0   0       1749.71       1749.35         9.90 o                         
   9   0   0         31.92         33.20         1.15 o                         
  10   0   0        595.39        541.49         4.56 o                         
  11   0   0        131.73        122.91         2.19 o                         
  12   0   0        232.52        220.24         3.37 o                         
  13   0   0         77.92         76.76         2.27 o                         
  14   0   0          0.05          0.11         1.00 o                         
  15   0   0         34.24         36.34         1.79 o                         
  16   0   0         23.91         26.42         1.82 o                         
   1   1   0        142.79        165.34         0.87 o                         
   2   1   0        101.43        117.40         0.70 o                         
   3   1   0       5137.55       5317.68        19.78 o                         
   4   1   0        604.12        591.92         3.16 o                         
   5   1   0       1419.72       1516.62         7.35 o                         
   6   1   0          9.08          6.07         0.45 o                         
   7   1   0        476.01        455.93         3.55 o                         
   8   1   0        283.39        268.42         2.75 o                         
   9   1   0         49.32         50.06         1.30 o                         
  10   1   0        144.24        133.02         2.16 o                         
  11   1   0        299.88        292.86         3.55 o                         
  12   1   0         45.71         42.42         1.61 o                         
  13   1   0         49.89         48.98         1.78 o                         
  14   1   0         14.28         15.62         1.33 o                         
  15   1   0        140.56        140.95         3.32 o                         
  16   1   0         85.40         90.47         3.05 o                         
   0   2   0       3054.91       3235.37        14.29 o                         
   1   2   0       7371.72       7483.84        22.22 o                         
   2   2   0       3008.54       3152.65         9.09 o                         
   3   2   0       2861.98       2985.87         9.21 o                         
   4   2   0        857.57        938.60         4.48 o                         
   5   2   0       2502.13       2695.55        11.48 o                         
   6   2   0        124.02        124.98         1.72 o                         
   7   2   0        340.45        326.22         3.59 o                         
   8   2   0        235.32        217.10         2.58 o                         
   9   2   0         23.83         25.74         1.06 o                         
  10   2   0         18.80         21.43         1.13 o                         
  11   2   0         58.23         59.02         1.65 o                         
  12   2   0        137.19        132.60         2.84 o                         
  13   2   0         93.75         90.66         2.43 o                         
  14   2   0        114.91        117.72         2.91 o                         
  15   2   0        215.26        220.22         4.25 o                         
  16   2   0         17.90         15.77         1.66 o                         
   1   3   0        356.92        352.19         1.86 o                         
   2   3   0        496.41        499.91         1.96 o                         
   3   3   0       1063.56       1209.07         4.59 o                         
   4   3   0       3128.74       3363.68        11.55 o                         
   5   3   0        332.54        362.04         2.51 o                         
   6   3   0        312.11        293.88         2.51 o                         
   7   3   0        304.55        306.92         2.97 o                         
   8   3   0        311.45        308.16         3.18 o                         
   9   3   0         23.22         28.65         1.10 o                         
  10   3   0        317.21        280.17         3.31 o                         
  11   3   0         58.69         53.38         1.66 o                         
  12   3   0         48.93         44.34         1.76 o                         
  13   3   0        115.08        108.18         2.65 o                         
  14   3   0        145.47        138.22         3.00 o                         
  15   3   0        121.38        132.94         5.27 o                         
  16   3   0         56.75         56.60         3.07 o                         
   0   4   0        730.80        793.90         3.90 o                         
   1   4   0        598.82        604.84         2.28 o                         
   2   4   0        767.58        874.45         4.28 o                         
   3   4   0       1115.81       1257.93         4.63 o                         
   4   4   0        415.96        461.95         2.52 o                         
   5   4   0        969.95        970.12         5.22 o                         
   6   4   0         96.47         97.85         1.41 o                         
   7   4   0         97.09         98.39         1.61 o                         
   8   4   0         63.69         58.57         1.34 o                         
   9   4   0        214.57        225.51         2.71 o                         
  10   4   0         73.17         81.34         1.88 o                         
  11   4   0         69.29         70.83         1.86 o                         
  12   4   0         10.49         10.03         1.06 o                         
  13   4   0         51.69         52.97         1.83 o                         
  14   4   0         99.82         97.51         2.50 o                         
  15   4   0         87.43         88.98         3.33 o                         
  16   4   0        107.64         98.15         6.67 o                         
   1   5   0        575.72        533.45         2.41 o                         
   2   5   0        268.53        302.40         2.34 o                         
   3   5   0        111.50        104.72         1.43 o                         
   4   5   0        297.87        289.88         1.75 o                         
   5   5   0        187.37        194.83         1.67 o                         
   6   5   0          8.22          8.54         0.58 o                         
   7   5   0        203.00        193.81         2.27 o                         
   8   5   0        231.90        225.94         2.51 o                         
   9   5   0        234.09        207.22         2.67 o                         
  10   5   0        244.80        224.11         2.93 o                         
  11   5   0         28.96         24.41         1.13 o                         
  12   5   0         54.27         56.29         2.21 o                         
  13   5   0         17.29         19.54         1.58 o                         
  14   5   0         15.43         14.64         1.61 o                         
  15   5   0         52.63         48.39         3.67 o                         
   0   6   0       1356.72       1440.65         9.31 o                         
   1   6   0        272.10        250.00         2.42 o                         
   2   6   0         32.05         37.69         0.90 o                         
   3   6   0        101.55        115.36         1.73 o                         
   4   6   0        380.94        377.57         3.58 o                         
   5   6   0        940.25        948.44         5.05 o                         
   6   6   0       1083.94       1077.23         7.77 o                         
   7   6   0        169.24        153.79         2.88 o                         
   8   6   0        316.98        308.81         4.28 o                         
   9   6   0        105.72         91.75         2.48 o                         
  10   6   0         28.37         31.89         1.66 o                         
  11   6   0         23.23         20.66         1.50 o                         
  12   6   0          0.21          0.14         1.19 o                         
  13   6   0         50.10         49.10         2.33 o                         
  14   6   0        135.87        132.67         3.99 o                         
  15   6   0         29.70         37.24         5.35 o                         
   1   7   0        374.13        366.38         3.40 o                         
   2   7   0         27.62         25.32         1.05 o                         
   3   7   0        529.57        506.96         4.51 o                         
   4   7   0       1359.09       1340.08        12.21 o                         
   5   7   0        679.15        665.20         5.93 o                         
   6   7   0         79.45         72.89         2.10 o                         
   7   7   0         12.65         16.15         1.28 o                         
   8   7   0         16.44         16.16         1.30 o                         
   9   7   0        126.24        126.85         3.10 o                         
  10   7   0         78.35         81.17         2.53 o                         
  11   7   0         43.67         42.62         2.00 o                         
  12   7   0         80.95         84.90         2.92 o                         
  13   7   0         35.90         32.82         2.35 o                         
   0   8   0       1454.49       1322.31        16.13 o                         
   1   8   0        787.80        754.41         8.80 o                         
   2   8   0         93.50         87.55         2.92 o                         
   3   8   0        255.51        251.12         3.50 o                         
   4   8   0         59.12         56.07         1.79 o                         
   5   8   0        162.73        176.34         3.52 o                         
   6   8   0         62.70         70.04         2.38 o                         
   7   8   0         20.87         20.48         1.56 o                         
   8   8   0        183.29        188.37         3.95 o                         
   9   8   0         31.48         35.59         1.95 o                         
  10   8   0         39.00         40.78         2.15 o                         
  11   8   0        100.79        105.66         3.72 o                         
  12   8   0         10.94          8.21         1.83 o                         
  13   8   0         42.30         40.73         3.81 o                         
   1   9   0         37.69         39.83         2.39 o                         
   2   9   0        112.09        112.81         3.74 o                         
   3   9   0        244.42        232.88         5.60 o                         
   4   9   0         35.24         36.86         2.84 o                         
   5   9   0         47.56         42.31         2.84 o                         
   6   9   0         34.05         35.05         2.74 o                         
   7   9   0        212.13        201.01         7.12 o                         
   8   9   0         14.78         13.97         1.53 o                         
   9   9   0         10.23          9.42         1.49 o                         
  10   9   0         23.83         25.51         2.08 o                         
  11   9   0         27.02         27.56         2.40 o                         
  12   9   0         20.45         21.31         3.00 o                         
   0  10   0        327.03        322.26        12.71 o                         
   1  10   0         17.12         14.19         2.41 o                         
   2  10   0         47.46         48.78         3.17 o                         
   3  10   0         20.30         20.19         2.36 o                         
   4  10   0         25.02         27.43         2.65 o                         
   5  10   0         66.18         62.42         4.03 o                         
   6  10   0         18.16         20.47         2.42 o                         
   7  10   0         24.26         21.91         3.61 o                         
   8  10   0         23.14         22.93         2.88 o                         
   9  10   0         52.03         50.26         5.67 o                         
  10  10   0         27.47         32.18         6.89 o                         
   1  11   0         34.93         40.30         3.13 o                         
   2  11   0          7.86         10.54         2.16 o                         
   3  11   0         59.73         59.02         3.61 o                         
   4  11   0        119.78        118.34         5.55 o                         
   5  11   0         41.67         43.16         3.66 o                         
   6  11   0         32.37         32.17         3.36 o                         
   7  11   0         21.14         23.44         3.52 o                         
   8  11   0          5.07          7.00         5.11 o                         
   0  12   0        248.24        239.19        12.69 o                         
   1  12   0         27.65         25.19         3.05 o                         
   2  12   0         16.14         17.28         2.44 o                         
   3  12   0          7.59          7.35         2.56 o                         
   4  12   0          2.16          1.20         4.39 o                         
   5  12   0         32.92         17.26         6.22 o                         
  -5 -12   1         29.01         23.43         4.40 o                         
  -4 -12   1         44.12         43.61         5.74 o                         
  -3 -12   1         57.21         55.85         5.15 o                         
  -2 -12   1          7.53          5.86         2.20 o                         
  -1 -12   1        134.23        129.25         8.61 o                         
   0 -12   1         67.76         72.54         4.95 o                         
   1 -12   1         43.63         43.00         5.24 o                         
   2 -12   1          8.20         15.90         3.56 o                         
   3 -12   1        121.65        127.87         9.30 o                         
   4 -12   1         10.05          1.97         3.38 o                         
   5 -12   1         88.05         86.53         7.50 o                         
   6 -12   1         45.45         57.55         9.61 o                         
  -8 -11   1          2.76          3.15         3.52 o                         
  -7 -11   1         52.03         56.04         4.10 o                         
  -6 -11   1         12.13         14.05         2.50 o                         
  -5 -11   1         14.00         12.16         2.04 o                         
  -4 -11   1         43.16         35.44         3.43 o                         
  -3 -11   1         41.36         33.36         3.47 o                         
  -2 -11   1         32.53         29.99         3.34 o                         
  -1 -11   1         24.15         28.42         3.19 o                         
   0 -11   1         59.62         61.73         3.89 o                         
   1 -11   1        234.56        232.56         8.18 o                         
   2 -11   1         92.72         90.48         4.59 o                         
   3 -11   1         13.27          6.32         2.65 o                         
   4 -11   1          0.14          0.99         2.93 o                         
   5 -11   1         11.68          9.41         2.53 o                         
   6 -11   1         36.37         42.18         3.45 o                         
   7 -11   1         66.54         65.59         7.98 o                         
   8 -11   1          5.45         11.94         5.80 o                         
 -10 -10   1         48.37         48.33         7.61 o                         
  -9 -10   1        103.82        115.72         7.08 o                         
  -8 -10   1         71.31         75.16         4.57 o                         
  -7 -10   1         10.73         11.27         2.40 o                         
  -6 -10   1        149.15        155.44         5.99 o                         
  -5 -10   1        101.27        105.48         4.87 o                         
  -4 -10   1         10.29          6.94         1.83 o                         
  -3 -10   1         70.02         71.83         3.51 o                         
  -2 -10   1        156.21        158.12         6.11 o                         
  -1 -10   1          8.68          7.11         1.81 o                         
   0 -10   1        161.85        161.42         4.85 o                         
   1 -10   1         74.36         74.39         3.38 o                         
   2 -10   1        202.77        211.18         4.78 o                         
   3 -10   1         24.71         27.89         2.12 o                         
   4 -10   1         60.01         58.74         2.95 o                         
   5 -10   1         50.03         50.98         3.19 o                         
   6 -10   1         37.98         34.18         2.70 o                         
   7 -10   1          3.33          2.97         1.76 o                         
   8 -10   1         73.31         81.84         4.19 o                         
   9 -10   1         40.81         37.70         3.18 o                         
  10 -10   1         44.63         42.88         4.80 o                         
 -12  -9   1         63.19         62.97         3.49 o                         
 -11  -9   1         57.56         59.87         2.98 o                         
 -10  -9   1        198.79        212.52         4.72 o                         
  -9  -9   1        105.80        107.64         3.27 o                         
  -8  -9   1          8.57         12.41         2.18 o                         
  -7  -9   1         73.30         73.24         3.72 o                         
  -6  -9   1         67.81         71.43         3.51 o                         
  -5  -9   1         14.86         13.78         2.08 o                         
  -4  -9   1        170.02        192.80         5.23 o                         
  -3  -9   1         65.36         67.09         3.13 o                         
  -2  -9   1        213.97        223.06         4.95 o                         
  -1  -9   1        121.92        120.95         3.31 o                         
   0  -9   1        265.37        264.34         4.87 o                         
   1  -9   1        244.84        245.74         4.71 o                         
   2  -9   1        214.77        221.83         4.46 o                         
   3  -9   1         20.41         19.17         1.51 o                         
   4  -9   1        422.33        434.10         6.83 o                         
   5  -9   1         31.88         38.46         2.37 o                         
   6  -9   1         48.08         51.13         2.42 o                         
   7  -9   1        103.66        106.49         2.99 o                         
   8  -9   1         28.07         24.87         1.74 o                         
   9  -9   1         66.89         63.24         2.60 o                         
  10  -9   1         27.21         26.46         1.91 o                         
  11  -9   1         82.87         82.97         3.84 o                         
  12  -9   1        111.06        113.12         4.62 o                         
 -13  -8   1         18.62         18.39         2.11 o                         
 -12  -8   1          7.34          4.87         1.41 o                         
 -11  -8   1         76.07         83.08         3.10 o                         
 -10  -8   1         16.40         15.06         1.58 o                         
  -9  -8   1          5.95          2.47         1.18 o                         
  -8  -8   1         88.01         87.03         2.75 o                         
  -7  -8   1         69.13         71.95         2.38 o                         
  -6  -8   1          5.83          3.76         0.96 o                         
  -5  -8   1         78.85         74.70         1.97 o                         
  -4  -8   1         33.67         36.70         1.66 o                         
  -3  -8   1         34.67         33.88         1.15 o                         
  -2  -8   1         42.26         33.32         1.71 o                         
  -1  -8   1         15.49         18.39         1.18 o                         
   0  -8   1         44.97         47.63         1.72 o                         
   1  -8   1        385.69        403.06         5.60 o                         
   2  -8   1         32.03         34.23         1.26 o                         
   3  -8   1         72.58         76.21         1.76 o                         
   4  -8   1          8.30          9.96         0.88 o                         
   5  -8   1        362.04        360.84         4.60 o                         
   6  -8   1        358.35        357.81         5.07 o                         
   7  -8   1          4.08          2.67         1.06 o                         
   8  -8   1        117.64        120.41         3.37 o                         
   9  -8   1         63.52         62.94         2.75 o                         
  10  -8   1         10.12         11.61         1.56 o                         
  11  -8   1         26.17         27.28         2.07 o                         
  12  -8   1        100.14        106.68         4.06 o                         
  13  -8   1         15.13         22.98         5.16 o                         
 -13  -7   1         44.03         41.15         2.40 o                         
 -12  -7   1        192.64        206.02         5.33 o                         
 -11  -7   1         95.55        101.95         3.29 o                         
 -10  -7   1         23.50         26.88         2.05 o                         
  -9  -7   1         60.89         56.95         2.34 o                         
  -8  -7   1        185.89        183.74         3.78 o                         
  -7  -7   1         32.00         34.86         1.74 o                         
  -6  -7   1        146.94        134.09         2.71 o                         
  -5  -7   1        386.93        372.39         3.90 o                         
  -4  -7   1        201.10        193.95         2.52 o                         
  -3  -7   1        152.03        151.59         2.23 o                         
  -2  -7   1         38.95         42.89         0.71 o                         
  -1  -7   1        464.71        465.39         2.94 o                         
   0  -7   1        196.53        200.73         2.32 o                         
   1  -7   1        404.06        399.84         3.68 o                         
   2  -7   1        128.76        119.18         1.92 o                         
   3  -7   1         12.37         14.74         0.84 o                         
   4  -7   1        253.44        239.47         3.09 o                         
   5  -7   1        482.19        480.86         5.03 o                         
   6  -7   1         47.45         46.39         1.79 o                         
   7  -7   1        253.63        250.04         4.07 o                         
   8  -7   1         78.26         72.73         2.73 o                         
   9  -7   1        105.32        111.32         3.29 o                         
  10  -7   1        106.07        101.56         3.31 o                         
  11  -7   1          9.99          8.75         1.57 o                         
  12  -7   1        120.21        123.18         3.92 o                         
  13  -7   1         15.59         14.68         3.00 o                         
 -14  -6   1         92.57         92.21         3.64 o                         
 -13  -6   1         28.94         29.76         2.08 o                         
 -12  -6   1         24.15         22.48         1.82 o                         
 -11  -6   1         22.27         16.50         1.62 o                         
 -10  -6   1         41.83         37.90         2.00 o                         
  -9  -6   1        312.01        321.86         5.02 o                         
  -8  -6   1        114.98        129.62         3.04 o                         
  -7  -6   1         92.60         84.00         1.81 o                         
  -6  -6   1         43.29         48.89         1.20 o                         
  -5  -6   1          4.54          5.45         0.44 o                         
  -4  -6   1        232.07        232.29         1.74 o                         
  -3  -6   1        367.93        372.52         2.29 o                         
  -2  -6   1        288.30        284.78         1.77 o                         
  -1  -6   1        106.69         92.91         0.88 o                         
   0  -6   1        694.39        698.25         2.93 o                         
   1  -6   1         88.77         84.12         1.50 o                         
   2  -6   1         87.28         87.62         1.60 o                         
   3  -6   1        308.94        310.56         2.93 o                         
   4  -6   1        511.23        532.96         3.91 o                         
   5  -6   1         58.58         56.68         1.47 o                         
   6  -6   1         33.97         32.11         1.27 o                         
   7  -6   1         38.03         39.38         1.58 o                         
   8  -6   1         58.02         55.91         2.20 o                         
   9  -6   1        107.86        113.95         3.15 o                         
  10  -6   1         83.35         81.69         2.75 o                         
  11  -6   1        343.32        362.59         5.89 o                         
  12  -6   1         57.50         57.53         2.57 o                         
  13  -6   1          2.76          2.03         1.43 o                         
  14  -6   1         89.52         95.81         3.93 o                         
 -15  -5   1         52.98         48.16         8.39 o                         
 -14  -5   1          7.06         10.33         1.78 o                         
 -13  -5   1        101.12         93.95         3.22 o                         
 -12  -5   1        141.17        142.70         3.76 o                         
 -11  -5   1         83.71         87.96         2.38 o                         
 -10  -5   1         31.56         30.57         1.42 o                         
  -9  -5   1         17.49         22.04         1.21 o                         
  -8  -5   1        169.64        159.39         2.80 o                         
  -7  -5   1        346.31        339.28         3.64 o                         
  -6  -5   1         36.93         48.79         1.35 o                         
  -5  -5   1       2684.70       2814.95        12.44 o                         
  -4  -5   1        594.16        570.85         3.08 o                         
  -3  -5   1        811.53        874.74         3.93 o                         
  -2  -5   1         34.25         26.59         0.51 o                         
  -1  -5   1        285.04        284.43         1.51 o                         
   0  -5   1        372.01        393.56         1.89 o                         
   1  -5   1         16.18          9.76         0.59 o                         
   2  -5   1        362.06        339.29         3.35 o                         
   3  -5   1        238.22        238.20         2.44 o                         
   4  -5   1        295.83        287.75         3.24 o                         
   5  -5   1         85.68         86.71         0.97 o                         
   6  -5   1        427.53        415.21         3.06 o                         
   7  -5   1        386.29        392.93         3.65 o                         
   8  -5   1        108.89         99.78         1.98 o                         
   9  -5   1         44.25         46.48         1.54 o                         
  10  -5   1        119.51        126.65         2.64 o                         
  11  -5   1         88.11         84.88         2.92 o                         
  12  -5   1         27.68         31.11         1.97 o                         
  13  -5   1         43.40         41.65         2.46 o                         
  14  -5   1         91.89        102.26         3.75 o                         
  15  -5   1         53.25         48.13         8.75 o                         
 -15  -4   1         19.09         20.84         2.02 o                         
 -14  -4   1        150.13        157.78         3.57 o                         
 -13  -4   1         67.97         63.10         2.36 o                         
 -12  -4   1         81.23         82.54         2.37 o                         
 -11  -4   1        113.54        108.84         2.55 o                         
 -10  -4   1        143.59        122.64         2.58 o                         
  -9  -4   1         29.78         26.02         1.32 o                         
  -8  -4   1       1126.77       1068.73         7.16 o                         
  -7  -4   1        116.27        117.32         1.91 o                         
  -6  -4   1        250.64        274.61         3.00 o                         
  -5  -4   1        806.78        838.58         5.07 o                         
  -4  -4   1        913.56        924.23         4.53 o                         
  -3  -4   1       1337.94       1392.62         5.70 o                         
  -2  -4   1        350.22        392.25         2.04 o                         
  -1  -4   1        979.25       1104.71         3.92 o                         
   0  -4   1        372.98        389.53         1.68 o                         
   1  -4   1        659.19        728.53         5.26 o                         
   2  -4   1       1341.86       1352.43         7.22 o                         
   3  -4   1       2431.11       2541.12        12.61 o                         
   4  -4   1        548.88        588.19         2.94 o                         
   5  -4   1        175.68        158.07         1.51 o                         
   6  -4   1        155.43        172.60         1.89 o                         
   7  -4   1         27.78         29.63         0.96 o                         
   8  -4   1        157.10        148.75         2.42 o                         
   9  -4   1         77.94         74.22         1.81 o                         
  10  -4   1        219.75        209.23         3.31 o                         
  11  -4   1        109.13        108.40         2.48 o                         
  12  -4   1         99.21        106.29         2.68 o                         
  13  -4   1         75.32         79.93         2.60 o                         
  14  -4   1         68.88         67.62         3.07 o                         
  15  -4   1         45.42         49.37         3.33 o                         
 -16  -3   1         19.98         17.37         2.59 o                         
 -15  -3   1         60.48         65.25         2.50 o                         
 -14  -3   1         15.56         17.96         1.61 o                         
 -13  -3   1         90.50         89.40         2.64 o                         
 -12  -3   1         76.60         80.09         2.40 o                         
 -11  -3   1         40.28         43.61         1.78 o                         
 -10  -3   1        419.37        424.64         4.95 o                         
  -9  -3   1        302.81        290.06         4.21 o                         
  -8  -3   1        158.78        141.88         2.27 o                         
  -7  -3   1         45.60         40.93         1.13 o                         
  -6  -3   1        611.82        699.08         5.05 o                         
  -5  -3   1        740.89        785.46         4.91 o                         
  -4  -3   1       3645.87       3916.17        17.21 o                         
  -3  -3   1        486.88        464.43         2.49 o                         
  -2  -3   1       1734.38       1763.73         5.85 o                         
  -1  -3   1       1167.25       1235.11         4.80 o                         
   0  -3   1        132.66        170.74         0.97 o                         
   1  -3   1        189.13        213.24         1.61 o                         
   2  -3   1         33.46         38.12         0.75 o                         
   3  -3   1       1057.17       1101.19         4.44 o                         
   4  -3   1         20.11         20.32         0.63 o                         
   5  -3   1         19.18         33.50         0.82 o                         
   6  -3   1        398.74        437.95         3.57 o                         
   7  -3   1        296.19        328.06         3.10 o                         
   8  -3   1        100.78        112.39         1.93 o                         
   9  -3   1         65.21         78.73         1.84 o                         
  10  -3   1        130.21        121.92         2.36 o                         
  11  -3   1          4.31          3.47         0.95 o                         
  12  -3   1         10.81         10.08         1.15 o                         
  13  -3   1         60.85         63.75         2.28 o                         
  14  -3   1          1.34          2.40         1.11 o                         
  15  -3   1        240.14        250.51         4.81 o                         
  16  -3   1         59.21         66.53         3.78 o                         
 -16  -2   1         28.57         31.04         2.33 o                         
 -15  -2   1         86.36         89.09         2.71 o                         
 -14  -2   1         22.62         26.29         2.33 o                         
 -13  -2   1         78.10         78.41         2.62 o                         
 -12  -2   1        157.92        154.65         3.22 o                         
 -11  -2   1        178.40        169.07         3.10 o                         
 -10  -2   1        157.74        162.89         2.66 o                         
  -9  -2   1        385.55        409.76         4.11 o                         
  -8  -2   1        121.50        117.91         2.01 o                         
  -7  -2   1         44.63         47.17         1.23 o                         
  -6  -2   1        817.87        878.88         5.64 o                         
  -5  -2   1       1068.98       1087.40         6.47 o                         
  -4  -2   1        241.60        242.43         2.10 o                         
  -3  -2   1        436.65        457.65         2.51 o                         
  -2  -2   1      13905.10      13979.23        47.99 o                         
  -1  -2   1       3362.62       3438.79         8.82 o                         
   0  -2   1       2803.49       2801.09         7.24 o                         
   1  -2   1       2957.05       3047.66         8.94 o                         
   2  -2   1       2720.60       2912.18         8.82 o                         
   3  -2   1       2281.01       2271.67         8.36 o                         
   4  -2   1        916.16        947.52         6.00 o                         
   5  -2   1       1012.19       1088.63         6.02 o                         
   6  -2   1        138.55        150.62         1.99 o                         
   7  -2   1        242.44        238.46         2.48 o                         
   8  -2   1        168.41        161.28         2.40 o                         
   9  -2   1         67.09         62.63         1.64 o                         
  10  -2   1        811.94        773.07         6.32 o                         
  11  -2   1        319.44        297.55         3.77 o                         
  12  -2   1        269.39        262.29         4.13 o                         
  13  -2   1        157.85        151.67         3.30 o                         
  14  -2   1         54.54         54.78         2.17 o                         
  15  -2   1         35.79         36.23         1.83 o                         
  16  -2   1        113.55        115.94         3.91 o                         
  17  -2   1         39.36         46.65         8.12 o                         
 -16  -1   1         23.66         22.09         1.70 o                         
 -15  -1   1         20.65         21.68         1.65 o                         
 -14  -1   1         42.67         45.93         2.03 o                         
 -13  -1   1         30.17         33.22         1.66 o                         
 -12  -1   1        195.22        189.98         3.29 o                         
 -11  -1   1        442.92        429.08         4.65 o                         
 -10  -1   1        332.68        320.37         3.78 o                         
  -9  -1   1        105.62        108.12         2.06 o                         
  -8  -1   1         20.63         25.43         1.08 o                         
  -7  -1   1        258.93        281.25         2.97 o                         
  -6  -1   1        876.53        972.37         6.02 o                         
  -5  -1   1        581.76        591.14         3.80 o                         
  -4  -1   1       1843.18       1845.66         8.13 o                         
  -3  -1   1       4479.32       4673.35        21.35 o                         
  -2  -1   1       3400.51       3498.86        10.92 o                         
  -1  -1   1       2028.23       2045.76         5.68 o                         
   0  -1   1       2597.42       2635.20         8.40 o                         
   1  -1   1       8988.86       9011.22        23.07 o                         
   2  -1   1       2006.34       2030.16         6.93 o                         
   3  -1   1        184.37        160.70         1.37 o                         
   4  -1   1       3362.37       3426.50        13.75 o                         
   5  -1   1       1085.80       1151.81         5.97 o                         
   6  -1   1        332.31        339.91         2.88 o                         
   7  -1   1        541.60        478.01         4.00 o                         
   8  -1   1        133.54        139.18         2.24 o                         
   9  -1   1        228.93        240.39         3.61 o                         
  10  -1   1        111.86        105.03         2.12 o                         
  11  -1   1         59.38         51.94         1.64 o                         
  12  -1   1        237.41        234.51         3.54 o                         
  13  -1   1         79.46         76.35         2.24 o                         
  14  -1   1        201.16        203.64         3.71 o                         
  15  -1   1         14.83         18.61         1.43 o                         
  16  -1   1         57.19         54.19         2.21 o                         
 -16   0   1         22.08         23.84         1.89 o                         
 -15   0   1         10.52         11.70         1.33 o                         
 -14   0   1         34.47         33.42         1.69 o                         
 -13   0   1          5.57          4.86         1.07 o                         
 -12   0   1         10.78         12.68         1.08 o                         
 -11   0   1         48.31         47.20         1.44 o                         
 -10   0   1        208.29        200.50         2.68 o                         
  -9   0   1         18.94         28.31         1.17 o                         
  -8   0   1         69.79         84.69         1.74 o                         
  -7   0   1        420.06        387.80         3.35 o                         
  -6   0   1         32.16         31.45         1.39 o                         
  -5   0   1        708.64        790.31         5.34 o                         
  -4   0   1         36.36         39.19         0.72 o                         
  -3   0   1       5159.76       5161.55        19.39 o                         
  -2   0   1          7.85         11.86         0.29 o                         
  -1   0   1       2151.37       2184.47         9.38 o                         
   1   0   1        211.11        218.03         1.31 o                         
   2   0   1        605.75        605.84         2.37 o                         
   3   0   1        764.10        751.32         3.53 o                         
   4   0   1       1363.46       1379.65         6.32 o                         
   5   0   1         93.93        110.59         1.37 o                         
   6   0   1        837.64        860.35         5.03 o                         
   7   0   1        147.23        145.53         2.14 o                         
   8   0   1          7.53          5.04         0.72 o                         
   9   0   1        133.26        132.55         2.17 o                         
  10   0   1         11.80         13.86         1.22 o                         
  11   0   1        575.13        562.60         6.19 o                         
  12   0   1         52.29         52.47         1.78 o                         
  13   0   1        223.25        213.35         3.58 o                         
  14   0   1         32.38         32.59         1.72 o                         
  15   0   1         11.13         13.43         1.38 o                         
  16   0   1         61.86         61.47         2.40 o                         
 -16   1   1         22.99         19.84         1.73 o                         
 -15   1   1         18.73         21.05         1.73 o                         
 -14   1   1         41.29         44.28         1.93 o                         
 -13   1   1         30.31         31.43         1.58 o                         
 -12   1   1        190.42        188.13         2.98 o                         
 -11   1   1        445.85        428.55         4.50 o                         
 -10   1   1        322.94        309.10         3.35 o                         
  -9   1   1         98.97        102.20         1.82 o                         
  -8   1   1         20.74         24.91         1.04 o                         
  -7   1   1        252.88        273.16         2.54 o                         
  -6   1   1        891.08        992.51         5.37 o                         
  -5   1   1        586.08        606.50         3.51 o                         
  -4   1   1       1866.03       1889.31         7.84 o                         
  -3   1   1       4503.47       4728.90        18.22 o                         
  -2   1   1       3421.49       3573.74         9.91 o                         
  -1   1   1       2038.23       2090.62         6.04 o                         
   0   1   1       2602.19       2670.89         8.51 o                         
   1   1   1       8912.73       9028.85        23.40 o                         
   2   1   1       2040.21       2103.62         7.36 o                         
   3   1   1        182.14        158.03         1.34 o                         
   4   1   1       3403.18       3495.72        14.42 o                         
   5   1   1       1095.21       1162.33         6.06 o                         
   6   1   1        338.43        350.43         2.81 o                         
   7   1   1        554.77        491.61         3.86 o                         
   8   1   1        132.44        142.47         1.94 o                         
   9   1   1        232.98        243.57         2.95 o                         
  10   1   1        105.98        101.23         2.03 o                         
  11   1   1         59.03         52.02         1.65 o                         
  12   1   1        238.60        236.35         3.43 o                         
  13   1   1         82.46         78.03         2.12 o                         
  14   1   1        202.98        201.32         3.64 o                         
  15   1   1         15.55         19.93         1.52 o                         
  16   1   1         57.17         54.86         2.27 o                         
 -16   2   1         28.56         28.54         2.10 o                         
 -15   2   1         86.50         81.78         2.88 o                         
 -14   2   1         20.61         21.78         1.59 o                         
 -13   2   1         75.96         74.29         2.29 o                         
 -12   2   1        159.66        158.84         2.83 o                         
 -11   2   1        172.64        163.37         2.65 o                         
 -10   2   1        152.75        161.12         2.51 o                         
  -9   2   1        384.19        401.88         4.14 o                         
  -8   2   1        122.83        115.41         1.82 o                         
  -7   2   1         45.21         48.31         1.16 o                         
  -6   2   1        801.91        887.95         4.97 o                         
  -5   2   1       1051.47       1082.27         5.40 o                         
  -4   2   1        242.10        246.50         1.77 o                         
  -3   2   1        434.12        455.36         2.18 o                         
  -2   2   1      13852.72      13969.18        39.70 o                         
  -1   2   1       3350.87       3422.21         9.32 o                         
   0   2   1       2820.86       2822.92         8.01 o                         
   1   2   1       2971.51       3072.41        10.28 o                         
   2   2   1       2706.62       2920.61         8.17 o                         
   3   2   1       2272.96       2294.36         8.46 o                         
   4   2   1        919.78        950.62         6.92 o                         
   5   2   1        999.50       1081.13         7.04 o                         
   6   2   1        132.65        148.09         1.83 o                         
   7   2   1        241.76        229.21         2.48 o                         
   8   2   1        166.21        155.98         2.21 o                         
   9   2   1         63.03         56.58         1.47 o                         
  10   2   1        810.24        770.13         6.00 o                         
  11   2   1        320.92        299.65         3.52 o                         
  12   2   1        270.51        262.16         3.61 o                         
  13   2   1        156.14        148.96         2.98 o                         
  14   2   1         58.44         57.83         2.04 o                         
  15   2   1         35.58         34.89         1.84 o                         
  16   2   1        112.23        112.78         3.91 o                         
 -16   3   1         19.36         17.10         1.83 o                         
 -15   3   1         62.12         61.63         2.24 o                         
 -14   3   1         16.22         17.43         1.47 o                         
 -13   3   1         90.74         91.26         2.36 o                         
 -12   3   1         80.08         78.10         2.02 o                         
 -11   3   1         41.41         46.78         1.56 o                         
 -10   3   1        418.41        426.09         4.08 o                         
  -9   3   1        298.31        291.22         3.14 o                         
  -8   3   1        159.70        143.54         1.99 o                         
  -7   3   1         46.50         40.73         0.96 o                         
  -6   3   1        614.01        710.56         4.05 o                         
  -5   3   1        733.99        807.36         4.09 o                         
  -4   3   1       3640.60       3942.41        14.51 o                         
  -3   3   1        492.12        475.79         2.45 o                         
  -2   3   1       1730.88       1765.67         5.91 o                         
  -1   3   1       1193.16       1263.67         3.91 o                         
   0   3   1        133.67        172.40         0.92 o                         
   1   3   1        191.82        218.72         1.64 o                         
   2   3   1         29.50         33.03         0.70 o                         
   3   3   1       1062.44       1115.54         4.09 o                         
   4   3   1         23.87         24.04         0.52 o                         
   5   3   1         18.71         31.40         0.72 o                         
   6   3   1        399.43        440.25         3.33 o                         
   7   3   1        304.70        333.44         3.20 o                         
   8   3   1        103.11        115.95         2.01 o                         
   9   3   1         62.20         75.63         1.82 o                         
  10   3   1        135.76        123.56         2.16 o                         
  11   3   1          4.38          4.18         0.84 o                         
  12   3   1          9.75          7.98         0.99 o                         
  13   3   1         58.27         56.68         1.93 o                         
  14   3   1          1.25          1.20         0.95 o                         
  15   3   1        240.54        236.67         4.39 o                         
  16   3   1         56.99         66.01         3.22 o                         
 -16   4   1        112.72        115.23         7.20 o                         
 -15   4   1         18.76         16.60         1.80 o                         
 -14   4   1        150.13        150.67         3.17 o                         
 -13   4   1         68.06         63.67         1.98 o                         
 -12   4   1         80.90         84.24         2.06 o                         
 -11   4   1        113.64        107.78         2.18 o                         
 -10   4   1        140.54        125.12         2.15 o                         
  -9   4   1         31.54         27.87         1.05 o                         
  -8   4   1       1130.17       1063.98         6.27 o                         
  -7   4   1        115.47        114.68         1.66 o                         
  -6   4   1        251.75        273.30         2.34 o                         
  -5   4   1        810.12        840.75         4.55 o                         
  -4   4   1        913.84        926.84         4.93 o                         
  -3   4   1       1319.68       1381.61         5.23 o                         
  -2   4   1        353.13        396.14         1.97 o                         
  -1   4   1        987.65       1113.34         3.89 o                         
   0   4   1        386.00        409.50         1.69 o                         
   1   4   1        662.36        740.41         4.07 o                         
   2   4   1       1338.86       1358.77         6.52 o                         
   3   4   1       2436.23       2549.18        11.08 o                         
   4   4   1        551.96        595.91         2.91 o                         
   5   4   1        171.28        157.01         1.55 o                         
   6   4   1        147.07        163.47         1.74 o                         
   7   4   1         27.87         30.87         0.89 o                         
   8   4   1        153.22        147.87         1.95 o                         
   9   4   1         75.63         72.67         1.58 o                         
  10   4   1        222.90        203.72         2.73 o                         
  11   4   1        109.59        109.87         2.13 o                         
  12   4   1        100.39         99.51         2.29 o                         
  13   4   1         77.62         83.89         2.23 o                         
  14   4   1         65.92         68.33         2.57 o                         
  15   4   1         46.24         46.64         2.30 o                         
  16   4   1         31.03         28.68         7.02 o                         
 -15   5   1         50.30         58.49         5.03 o                         
 -14   5   1          7.54          6.82         1.44 o                         
 -13   5   1         99.92        100.19         3.13 o                         
 -12   5   1        137.69        137.04         3.13 o                         
 -11   5   1         82.44         84.71         1.95 o                         
 -10   5   1         32.82         33.55         1.24 o                         
  -9   5   1         16.88         21.65         0.97 o                         
  -8   5   1        169.17        155.71         2.13 o                         
  -7   5   1        357.76        352.39         3.10 o                         
  -6   5   1         37.12         46.23         1.11 o                         
  -5   5   1       2695.17       2844.57        11.68 o                         
  -4   5   1        602.84        580.78         3.10 o                         
  -3   5   1        810.13        876.44         3.71 o                         
  -2   5   1         36.26         28.33         0.49 o                         
  -1   5   1        290.85        293.30         1.47 o                         
   0   5   1        374.57        399.95         2.10 o                         
   1   5   1         14.98          9.44         0.53 o                         
   2   5   1        354.59        334.97         2.74 o                         
   3   5   1        237.81        236.62         2.16 o                         
   4   5   1        283.98        277.68         2.44 o                         
   5   5   1         81.10         82.53         0.91 o                         
   6   5   1        431.96        415.14         3.01 o                         
   7   5   1        389.74        398.39         3.12 o                         
   8   5   1        108.55         97.31         1.75 o                         
   9   5   1         41.59         40.18         1.27 o                         
  10   5   1        114.83        127.42         2.45 o                         
  11   5   1         87.58         81.28         2.37 o                         
  12   5   1         28.74         28.99         1.69 o                         
  13   5   1         41.25         45.15         2.12 o                         
  14   5   1         92.47         97.21         3.07 o                         
  15   5   1         55.25         63.20         5.68 o                         
 -15   6   1         49.07         47.66         6.89 o                         
 -14   6   1         94.52         97.03         3.67 o                         
 -13   6   1         30.96         31.66         2.25 o                         
 -12   6   1         23.91         21.00         1.54 o                         
 -11   6   1         22.92         23.48         1.56 o                         
 -10   6   1         43.83         42.02         1.86 o                         
  -9   6   1        314.84        325.29         4.58 o                         
  -8   6   1        112.74        121.85         2.60 o                         
  -7   6   1         90.67         82.32         1.47 o                         
  -6   6   1         46.53         52.01         1.17 o                         
  -5   6   1          5.33          6.03         0.49 o                         
  -4   6   1        231.47        229.65         1.73 o                         
  -3   6   1        378.34        377.24         2.02 o                         
  -2   6   1        287.32        282.36         1.59 o                         
  -1   6   1        108.66         94.78         0.92 o                         
   0   6   1        698.26        698.29         3.05 o                         
   1   6   1         86.50         80.27         1.15 o                         
   2   6   1         85.27         85.34         1.41 o                         
   3   6   1        303.98        301.10         2.85 o                         
   4   6   1        512.22        521.87         4.08 o                         
   5   6   1         58.22         57.80         1.35 o                         
   6   6   1         31.59         29.82         1.23 o                         
   7   6   1         38.04         40.31         1.63 o                         
   8   6   1         54.09         54.53         1.95 o                         
   9   6   1        105.91        105.12         2.71 o                         
  10   6   1         81.80         84.07         2.49 o                         
  11   6   1        342.81        353.25         5.19 o                         
  12   6   1         55.92         52.91         2.33 o                         
  13   6   1          2.96          2.11         1.26 o                         
  14   6   1         93.25         92.04         3.39 o                         
  15   6   1          4.03         11.75         4.83 o                         
 -14   7   1          5.62          8.29        10.72 o                         
 -13   7   1         42.30         44.95         2.74 o                         
 -12   7   1        192.70        203.15         4.91 o                         
 -11   7   1         94.62         97.10         3.12 o                         
 -10   7   1         25.52         28.74         1.80 o                         
  -9   7   1         63.29         51.49         2.17 o                         
  -8   7   1        186.25        180.33         3.67 o                         
  -7   7   1         31.88         35.96         1.64 o                         
  -6   7   1        146.33        127.02         2.53 o                         
  -5   7   1        381.26        354.26         3.88 o                         
  -4   7   1        201.42        191.41         2.58 o                         
  -3   7   1        152.93        148.49         2.93 o                         
  -2   7   1         39.35         43.44         0.92 o                         
  -1   7   1        462.30        454.93         3.05 o                         
   0   7   1        194.77        195.00         2.30 o                         
   1   7   1        408.25        400.79         3.84 o                         
   2   7   1        129.47        121.06         1.82 o                         
   3   7   1         11.87         13.50         0.79 o                         
   4   7   1        251.82        236.51         2.95 o                         
   5   7   1        477.06        462.16         5.30 o                         
   6   7   1         45.79         44.61         1.78 o                         
   7   7   1        253.45        234.19         3.99 o                         
   8   7   1         80.13         74.32         2.31 o                         
   9   7   1        104.41        100.85         2.68 o                         
  10   7   1        103.31         99.32         2.77 o                         
  11   7   1          9.95          8.58         1.34 o                         
  12   7   1        119.37        120.53         3.63 o                         
  13   7   1         16.10         15.06         1.68 o                         
 -13   8   1         17.20         18.42         4.53 o                         
 -12   8   1          7.02          5.76         1.63 o                         
 -11   8   1         73.47         76.97         3.08 o                         
 -10   8   1         15.12         14.23         1.60 o                         
  -9   8   1          5.56          6.64         1.31 o                         
  -8   8   1         87.03         89.34         3.31 o                         
  -7   8   1         70.95         72.85         2.54 o                         
  -6   8   1          5.95          3.99         1.03 o                         
  -5   8   1         73.86         70.06         2.04 o                         
  -4   8   1         33.95         37.60         1.47 o                         
  -3   8   1         33.11         31.46         1.25 o                         
  -2   8   1         43.49         37.39         1.88 o                         
  -1   8   1         15.60         17.67         1.54 o                         
   0   8   1         47.43         52.21         2.15 o                         
   1   8   1        393.26        399.62         5.58 o                         
   2   8   1         30.02         29.25         1.26 o                         
   3   8   1         71.11         72.54         2.06 o                         
   4   8   1          8.76         10.24         1.14 o                         
   5   8   1        353.70        325.67         4.90 o                         
   6   8   1        357.38        351.80         5.29 o                         
   7   8   1          4.26          5.01         1.13 o                         
   8   8   1        120.01        117.34         3.15 o                         
   9   8   1         64.11         66.58         2.52 o                         
  10   8   1         10.72         10.96         1.55 o                         
  11   8   1         24.26         24.66         2.16 o                         
  12   8   1         99.96        103.29         3.94 o                         
 -12   9   1         60.68         56.27         4.18 o                         
 -11   9   1         57.32         56.03         3.40 o                         
 -10   9   1        193.86        201.60         4.76 o                         
  -9   9   1        103.08        107.97         4.71 o                         
  -8   9   1          8.50         10.06         2.02 o                         
  -7   9   1         74.61         68.63         3.70 o                         
  -6   9   1         70.85         69.01         3.61 o                         
  -5   9   1         15.44         15.71         2.12 o                         
  -4   9   1        173.41        174.33         4.98 o                         
  -3   9   1         66.02         65.97         2.72 o                         
  -2   9   1        212.55        215.86         4.55 o                         
  -1   9   1        125.69        120.95         3.43 o                         
   0   9   1        266.83        258.95         4.72 o                         
   1   9   1        238.02        218.06         4.64 o                         
   2   9   1        216.69        208.30         5.18 o                         
   3   9   1         20.10         20.51         2.06 o                         
   4   9   1        423.96        404.64         8.26 o                         
   5   9   1         33.89         34.10         2.98 o                         
   6   9   1         49.17         45.60         2.96 o                         
   7   9   1        104.95        105.18         3.08 o                         
   8   9   1         29.01         27.96         2.00 o                         
   9   9   1         66.71         66.84         2.76 o                         
  10   9   1         25.11         24.18         2.62 o                         
  11   9   1         81.86         76.46         3.99 o                         
  12   9   1        112.57        108.62         5.73 o                         
 -10  10   1         46.36         52.28         8.38 o                         
  -9  10   1        103.60        115.10         5.66 o                         
  -8  10   1         72.80         84.60         4.36 o                         
  -7  10   1         10.58          8.46         2.02 o                         
  -6  10   1        147.49        149.19         5.41 o                         
  -5  10   1        103.21         92.82         4.80 o                         
  -4  10   1         10.38          6.96         2.03 o                         
  -3  10   1         67.64         68.41         3.57 o                         
  -2  10   1        152.78        149.38         4.58 o                         
  -1  10   1          9.15          7.04         1.91 o                         
   0  10   1        165.31        162.06         4.92 o                         
   1  10   1         76.74         75.88         3.46 o                         
   2  10   1        200.75        194.95         5.81 o                         
   3  10   1         24.42         24.05         2.44 o                         
   4  10   1         60.25         58.07         3.54 o                         
   5  10   1         51.86         46.64         4.77 o                         
   6  10   1         37.16         36.21         3.31 o                         
   7  10   1          3.37          1.07         1.82 o                         
   8  10   1         70.37         72.56         4.46 o                         
   9  10   1         39.91         42.21         3.71 o                         
  10  10   1         44.26         37.25         6.90 o                         
  -7  11   1         52.75         58.52         4.74 o                         
  -6  11   1         11.41         11.00         2.38 o                         
  -5  11   1         14.45         11.21         3.62 o                         
  -4  11   1         41.36         39.20         3.60 o                         
  -3  11   1         41.48         38.77         3.58 o                         
  -2  11   1         33.77         33.95         2.95 o                         
  -1  11   1         26.70         25.36         2.52 o                         
   0  11   1         59.93         59.90         3.39 o                         
   1  11   1        233.65        219.98         7.16 o                         
   2  11   1         89.21         83.35         4.23 o                         
   3  11   1         13.68         15.31         2.38 o                         
   4  11   1          0.01         -1.34         2.00 o                         
   5  11   1         10.61          8.35         2.29 o                         
   6  11   1         36.64         39.03         3.51 o                         
   7  11   1         69.19         74.84         5.18 o                         
   8  11   1          5.41          2.33         7.44 o                         
  -4  12   1         44.21         32.67         7.23 o                         
  -3  12   1         56.96         53.75         4.80 o                         
  -2  12   1          6.99          9.38         2.83 o                         
  -1  12   1        136.12        138.55         5.51 o                         
   0  12   1         72.16         72.84         4.45 o                         
   1  12   1         43.46         41.32         3.68 o                         
   2  12   1          8.13         12.43         2.61 o                         
   3  12   1        123.22        122.58         6.60 o                         
   4  12   1         10.42         11.01         5.36 o                         
   5  12   1         88.08         78.29        10.07 o                         
  -5 -12   2        108.07        130.04         7.59 o                         
  -4 -12   2         11.87         11.78         4.37 o                         
  -3 -12   2          2.57          2.10         3.56 o                         
  -2 -12   2         48.12         53.34         4.34 o                         
  -1 -12   2          0.17         -2.77         2.77 o                         
   0 -12   2         66.90         87.28         9.54 o                         
   1 -12   2         19.77         23.17         4.05 o                         
   2 -12   2         42.29         48.60         6.13 o                         
   3 -12   2         68.62         65.35        11.38 o                         
   4 -12   2         11.88         13.88         5.15 o                         
   5 -12   2         22.43         16.62         5.87 o                         
   6 -12   2         10.48         -1.05         4.80 o                         
  -8 -11   2        179.47        172.12        10.76 o                         
  -7 -11   2          3.45          4.58         2.92 o                         
  -6 -11   2         60.61         68.82         4.36 o                         
  -5 -11   2          9.29         10.41         2.22 o                         
  -4 -11   2         73.28         74.05         4.80 o                         
  -3 -11   2         41.95         39.92         3.23 o                         
  -2 -11   2        154.23        151.19         5.79 o                         
  -1 -11   2        260.64        275.93         7.69 o                         
   0 -11   2         82.18         87.41         4.91 o                         
   1 -11   2         87.45         94.90         6.03 o                         
   2 -11   2        251.50        276.46        10.59 o                         
   3 -11   2         10.01         11.95         2.57 o                         
   4 -11   2        217.98        222.54         8.09 o                         
   5 -11   2         33.75         34.06         3.64 o                         
   6 -11   2         45.43         42.47         4.01 o                         
   7 -11   2         81.29         85.60         7.16 o                         
   8 -11   2         11.52          8.90         5.32 o                         
 -10 -10   2        117.94        125.06        13.70 o                         
  -9 -10   2         11.00         11.93         2.50 o                         
  -8 -10   2         62.41         72.43         4.53 o                         
  -7 -10   2         17.07         18.89         2.79 o                         
  -6 -10   2         53.96         62.14         5.69 o                         
  -5 -10   2        199.26        189.00         6.42 o                         
  -4 -10   2         29.77         33.99         2.97 o                         
  -3 -10   2         77.64         79.22         3.72 o                         
  -2 -10   2          6.16          5.06         1.84 o                         
  -1 -10   2         33.35         35.48         2.89 o                         
   0 -10   2         36.60         34.03         2.80 o                         
   1 -10   2         22.85         20.78         2.04 o                         
   2 -10   2         44.48         46.63         2.57 o                         
   3 -10   2        124.40        120.21         3.70 o                         
   4 -10   2        134.67        136.73         4.40 o                         
   5 -10   2        137.47        154.92         5.20 o                         
   6 -10   2        136.42        144.53         5.15 o                         
   7 -10   2         73.89         81.50         5.07 o                         
   8 -10   2          5.93          6.57         1.84 o                         
   9 -10   2         38.99         37.71         3.54 o                         
  10 -10   2         45.97         43.93         5.76 o                         
 -12  -9   2         56.98         65.68         5.70 o                         
 -11  -9   2        186.33        206.49         7.50 o                         
 -10  -9   2        125.29        119.51         4.77 o                         
  -9  -9   2        130.31        139.67         5.44 o                         
  -8  -9   2         51.13         60.16         3.61 o                         
  -7  -9   2         22.29         19.60         2.18 o                         
  -6  -9   2        112.58        125.10         4.60 o                         
  -5  -9   2         21.60         24.52         2.63 o                         
  -4  -9   2         19.35         26.87         2.58 o                         
  -3  -9   2         15.35         15.06         2.66 o                         
  -2  -9   2        379.12        379.29         8.10 o                         
  -1  -9   2        388.90        379.58         7.48 o                         
   0  -9   2         65.01         62.17         2.90 o                         
   1  -9   2         46.68         48.09         2.38 o                         
   2  -9   2        119.14        119.60         3.13 o                         
   3  -9   2         22.79         18.39         1.35 o                         
   4  -9   2        130.56        142.93         3.40 o                         
   5  -9   2        173.27        172.98         3.88 o                         
   6  -9   2         36.65         39.33         1.79 o                         
   7  -9   2        125.24        123.17         3.24 o                         
   8  -9   2          3.83          4.59         1.18 o                         
   9  -9   2        187.63        193.46         4.63 o                         
  10  -9   2         65.29         62.49         2.84 o                         
  11  -9   2         51.37         47.22         2.75 o                         
  12  -9   2          6.29          3.94         1.96 o                         
 -13  -8   2         44.97         54.57         3.50 o                         
 -12  -8   2         19.61         19.42         1.86 o                         
 -11  -8   2         26.12         29.36         2.02 o                         
 -10  -8   2         31.63         34.35         2.08 o                         
  -9  -8   2        196.73        204.16         4.33 o                         
  -8  -8   2        242.32        244.00         4.51 o                         
  -7  -8   2         47.22         43.05         1.86 o                         
  -6  -8   2          3.69          2.61         0.91 o                         
  -5  -8   2        117.87        121.04         2.59 o                         
  -4  -8   2        201.84        192.75         3.19 o                         
  -3  -8   2         23.18         21.90         2.28 o                         
  -2  -8   2        135.66        139.32         3.17 o                         
  -1  -8   2         18.39         18.92         1.43 o                         
   0  -8   2        149.15        155.81         2.93 o                         
   1  -8   2        120.36        121.70         2.05 o                         
   2  -8   2         52.30         49.33         1.39 o                         
   3  -8   2        271.31        266.37         3.27 o                         
   4  -8   2         55.98         54.63         1.58 o                         
   5  -8   2         13.12         11.61         1.07 o                         
   6  -8   2        192.52        190.11         3.64 o                         
   7  -8   2         39.56         38.60         1.97 o                         
   8  -8   2        112.83        118.29         3.34 o                         
   9  -8   2        186.75        193.35         4.70 o                         
  10  -8   2         42.28         41.93         2.39 o                         
  11  -8   2         77.11         79.78         3.24 o                         
  12  -8   2         78.77         82.17         3.34 o                         
 -14  -7   2        186.40        178.33        15.11 o                         
 -13  -7   2         65.91         65.55         2.89 o                         
 -12  -7   2         64.12         68.17         2.87 o                         
 -11  -7   2          0.85          1.77         1.28 o                         
 -10  -7   2         10.70          7.87         1.33 o                         
  -9  -7   2        253.43        238.89         4.54 o                         
  -8  -7   2         41.78         44.07         2.22 o                         
  -7  -7   2        173.02        182.00         3.90 o                         
  -6  -7   2         22.36         20.03         1.24 o                         
  -5  -7   2         56.60         59.26         1.68 o                         
  -4  -7   2        135.10        139.53         2.21 o                         
  -3  -7   2        118.61        125.70         1.58 o                         
  -2  -7   2         19.67         18.59         0.60 o                         
  -1  -7   2        451.06        448.02         2.92 o                         
   0  -7   2        319.98        318.37         3.12 o                         
   1  -7   2        243.50        244.43         2.67 o                         
   2  -7   2          8.11          6.48         0.70 o                         
   3  -7   2         21.30         17.89         0.91 o                         
   4  -7   2        183.99        179.87         2.93 o                         
   5  -7   2        216.48        225.48         3.31 o                         
   6  -7   2        262.87        253.32         3.63 o                         
   7  -7   2        363.05        340.17         4.91 o                         
   8  -7   2        142.39        143.11         3.74 o                         
   9  -7   2         56.70         51.57         2.47 o                         
  10  -7   2        143.39        148.96         4.16 o                         
  11  -7   2         15.08         12.94         1.67 o                         
  12  -7   2        102.41        112.12         4.02 o                         
  13  -7   2         22.13         24.35         2.19 o                         
 -14  -6   2        101.76        107.77         3.88 o                         
 -13  -6   2         15.93         15.30         1.88 o                         
 -12  -6   2         29.55         33.21         2.02 o                         
 -11  -6   2         55.85         57.80         2.37 o                         
 -10  -6   2         39.56         39.68         2.09 o                         
  -9  -6   2         22.58         29.18         1.75 o                         
  -8  -6   2         15.50         17.18         1.07 o                         
  -7  -6   2        644.65        600.44         5.05 o                         
  -6  -6   2        761.11        779.87         5.64 o                         
  -5  -6   2        164.59        163.40         2.08 o                         
  -4  -6   2        924.03        950.19         4.93 o                         
  -3  -6   2         99.36        100.98         1.28 o                         
  -2  -6   2        154.92        165.52         1.79 o                         
  -1  -6   2        112.24        109.37         1.03 o                         
   0  -6   2        139.61        117.77         1.71 o                         
   1  -6   2        517.55        560.96         4.53 o                         
   2  -6   2        286.60        294.51         2.95 o                         
   3  -6   2        309.93        293.80         2.97 o                         
   4  -6   2        160.19        160.43         2.27 o                         
   5  -6   2         80.87         85.13         1.84 o                         
   6  -6   2         74.52         71.27         1.80 o                         
   7  -6   2         30.82         35.72         1.41 o                         
   8  -6   2         76.44         72.45         2.67 o                         
   9  -6   2        303.55        304.11         5.15 o                         
  10  -6   2         85.88         85.70         2.93 o                         
  11  -6   2        144.43        142.07         3.87 o                         
  12  -6   2         37.59         39.17         2.36 o                         
  13  -6   2         16.04         16.46         1.80 o                         
  14  -6   2         15.75         18.43         2.31 o                         
 -15  -5   2         37.24         37.27         5.63 o                         
 -14  -5   2        140.53        145.64         4.56 o                         
 -13  -5   2         19.35         19.74         1.77 o                         
 -12  -5   2         91.34         98.55         2.62 o                         
 -11  -5   2        112.15        107.06         2.59 o                         
 -10  -5   2         64.66         60.89         1.92 o                         
  -9  -5   2        132.03        150.04         2.73 o                         
  -8  -5   2        178.91        182.08         2.85 o                         
  -7  -5   2        246.46        230.75         3.07 o                         
  -6  -5   2        725.22        746.76         5.68 o                         
  -5  -5   2         77.21         89.16         1.49 o                         
  -4  -5   2        288.63        261.97         2.42 o                         
  -3  -5   2       1063.88       1134.50         5.73 o                         
  -2  -5   2        250.83        237.09         1.93 o                         
  -1  -5   2       1422.90       1458.33         5.81 o                         
   0  -5   2         95.86         83.88         0.76 o                         
   1  -5   2        761.61        785.77         5.37 o                         
   2  -5   2        119.78        115.11         1.67 o                         
   3  -5   2        156.41        176.71         2.09 o                         
   4  -5   2        799.24        791.14         5.95 o                         
   5  -5   2         64.30         56.27         0.83 o                         
   6  -5   2        298.43        284.96         2.77 o                         
   7  -5   2        158.46        151.73         2.14 o                         
   8  -5   2        268.38        247.30         2.99 o                         
   9  -5   2         50.94         52.49         1.56 o                         
  10  -5   2        122.21        126.83         2.71 o                         
  11  -5   2         25.23         25.56         1.87 o                         
  12  -5   2         83.01         77.86         3.07 o                         
  13  -5   2        171.05        183.10         4.88 o                         
  14  -5   2          1.08          0.40         1.44 o                         
  15  -5   2          6.69          4.01         4.47 o                         
 -16  -4   2          3.48         -4.78         5.31 o                         
 -15  -4   2         45.91         49.40         2.76 o                         
 -14  -4   2         21.34         21.07         1.62 o                         
 -13  -4   2         63.94         64.97         2.27 o                         
 -12  -4   2         22.04         25.18         1.50 o                         
 -11  -4   2        165.71        166.46         3.16 o                         
 -10  -4   2         80.98         79.92         2.15 o                         
  -9  -4   2        168.78        169.72         2.88 o                         
  -8  -4   2         86.96         86.69         1.98 o                         
  -7  -4   2        108.47        110.08         2.07 o                         
  -6  -4   2         70.13         74.72         1.43 o                         
  -5  -4   2       1561.60       1528.89         8.02 o                         
  -4  -4   2       3346.22       3563.22        15.66 o                         
  -3  -4   2        319.76        309.93         2.19 o                         
  -2  -4   2        483.87        446.11         2.45 o                         
  -1  -4   2        590.68        645.49         2.73 o                         
   0  -4   2       1053.20       1084.45         4.42 o                         
   1  -4   2        378.89        423.21         3.14 o                         
   2  -4   2          3.72          2.45         0.42 o                         
   3  -4   2         13.60         17.50         0.41 o                         
   4  -4   2         15.83         17.25         0.47 o                         
   5  -4   2         73.85         81.64         1.08 o                         
   6  -4   2        296.88        309.54         2.82 o                         
   7  -4   2        157.21        150.56         2.33 o                         
   8  -4   2        520.10        495.35         4.25 o                         
   9  -4   2         69.88         71.13         1.73 o                         
  10  -4   2         67.41         76.06         1.86 o                         
  11  -4   2        145.18        151.65         2.98 o                         
  12  -4   2         71.00         73.18         2.29 o                         
  13  -4   2         29.00         30.13         1.68 o                         
  14  -4   2        460.63        470.72         7.81 o                         
  15  -4   2        159.55        161.13         4.74 o                         
 -16  -3   2          3.02          4.99         2.46 o                         
 -15  -3   2         31.87         34.03         2.24 o                         
 -14  -3   2        135.44        135.82         3.46 o                         
 -13  -3   2         18.38         19.38         1.43 o                         
 -12  -3   2         70.62         74.17         2.26 o                         
 -11  -3   2        187.22        174.83         3.59 o                         
 -10  -3   2        336.41        330.40         4.23 o                         
  -9  -3   2        211.13        192.51         3.03 o                         
  -8  -3   2        124.15        126.65         2.33 o                         
  -7  -3   2        442.50        473.10         4.39 o                         
  -6  -3   2        554.68        512.10         4.34 o                         
  -5  -3   2        597.37        669.74         4.55 o                         
  -4  -3   2       2926.66       3102.32        13.31 o                         
  -3  -3   2        637.93        693.24         4.09 o                         
  -2  -3   2       2813.34       2952.62        10.12 o                         
  -1  -3   2       2712.34       2774.31         9.39 o                         
   0  -3   2       1912.80       1990.02         6.88 o                         
   1  -3   2       1316.01       1313.87         4.83 o                         
   2  -3   2        873.15        963.63         3.82 o                         
   3  -3   2         67.14         69.01         0.78 o                         
   4  -3   2        696.16        676.39         3.46 o                         
   5  -3   2         46.09         55.67         1.20 o                         
   6  -3   2        286.27        296.11         2.81 o                         
   7  -3   2       2062.74       1992.10         9.81 o                         
   8  -3   2         18.71         16.72         0.92 o                         
   9  -3   2        163.80        163.18         2.45 o                         
  10  -3   2         11.24          7.23         0.91 o                         
  11  -3   2        140.04        134.25         2.64 o                         
  12  -3   2         72.78         78.86         2.36 o                         
  13  -3   2         99.02         99.16         2.74 o                         
  14  -3   2         25.50         29.58         1.84 o                         
  15  -3   2        248.54        257.36         4.72 o                         
  16  -3   2         12.16         14.63         3.49 o                         
 -16  -2   2         94.79         92.95         5.08 o                         
 -15  -2   2         15.71         18.28         1.71 o                         
 -14  -2   2         87.40         91.54         2.83 o                         
 -13  -2   2         26.68         28.47         1.69 o                         
 -12  -2   2         64.12         60.16         2.12 o                         
 -11  -2   2         35.29         37.19         1.66 o                         
 -10  -2   2        392.92        394.69         4.76 o                         
  -9  -2   2        366.31        341.10         3.76 o                         
  -8  -2   2        580.80        526.24         4.61 o                         
  -7  -2   2          9.16          7.28         0.60 o                         
  -6  -2   2        562.25        569.28         4.76 o                         
  -5  -2   2       2722.60       2883.66        14.10 o                         
  -4  -2   2        123.78        127.90         2.31 o                         
  -3  -2   2       1113.87       1187.68         5.81 o                         
  -2  -2   2       1037.28       1133.56         5.08 o                         
  -1  -2   2       3351.34       3444.81        10.38 o                         
   0  -2   2       2804.27       2882.19         8.23 o                         
   1  -2   2        778.67        810.90         2.78 o                         
   2  -2   2        643.97        654.72         2.81 o                         
   3  -2   2        665.45        680.65         3.11 o                         
   4  -2   2        838.39        892.66         4.57 o                         
   5  -2   2        961.41       1026.11         5.14 o                         
   6  -2   2        443.29        430.05         3.09 o                         
   7  -2   2        259.18        255.67         2.58 o                         
   8  -2   2        463.66        445.45         3.74 o                         
   9  -2   2        146.08        134.39         2.30 o                         
  10  -2   2        186.43        165.27         2.73 o                         
  11  -2   2        171.21        169.24         3.08 o                         
  12  -2   2         39.46         37.28         1.67 o                         
  13  -2   2        285.73        274.19         4.45 o                         
  14  -2   2        197.52        204.96         3.91 o                         
  15  -2   2        101.50        103.15         2.84 o                         
  16  -2   2        140.31        139.72         4.67 o                         
 -16  -1   2         16.00         15.87         1.67 o                         
 -15  -1   2         61.44         62.95         2.57 o                         
 -14  -1   2         77.39         71.22         2.53 o                         
 -13  -1   2        184.93        189.17         3.89 o                         
 -12  -1   2        142.88        139.87         2.96 o                         
 -11  -1   2         13.01         10.80         1.18 o                         
 -10  -1   2         92.06         89.76         2.08 o                         
  -9  -1   2        376.73        363.31         3.97 o                         
  -8  -1   2       1808.33       1812.00        10.08 o                         
  -7  -1   2        703.21        738.72         5.13 o                         
  -6  -1   2        112.43        114.30         1.62 o                         
  -5  -1   2        700.13        732.09         4.61 o                         
  -4  -1   2        424.43        492.86         3.63 o                         
  -3  -1   2        384.48        436.10         2.97 o                         
  -2  -1   2        666.15        651.84         2.56 o                         
  -1  -1   2       2796.06       2902.65         9.25 o                         
   0  -1   2       4330.45       4400.82        11.95 o                         
   1  -1   2       2428.99       2521.95         8.33 o                         
   2  -1   2       2711.88       2777.30         8.75 o                         
   3  -1   2        130.99        114.36         1.05 o                         
   4  -1   2        112.91        133.05         1.30 o                         
   5  -1   2        458.18        475.06         3.19 o                         
   6  -1   2        633.04        678.07         4.21 o                         
   7  -1   2        457.25        456.12         3.47 o                         
   8  -1   2        356.78        362.20         4.06 o                         
   9  -1   2         13.11         16.72         1.05 o                         
  10  -1   2       1027.39        971.61         7.87 o                         
  11  -1   2          0.31          0.21         1.02 o                         
  12  -1   2        123.24        132.81         2.73 o                         
  13  -1   2        229.10        225.54         3.74 o                         
  14  -1   2         39.63         39.35         1.81 o                         
  15  -1   2         16.15         16.09         1.43 o                         
  16  -1   2         53.53         57.33         2.26 o                         
  17  -1   2          5.13          9.21         4.93 o                         
 -16   0   2         35.76         35.94         2.26 o                         
 -15   0   2          0.02          1.00         1.29 o                         
 -14   0   2          1.39          3.05         1.27 o                         
 -13   0   2        252.23        244.02         3.96 o                         
 -12   0   2         46.60         47.51         1.63 o                         
 -11   0   2         20.96         28.12         1.22 o                         
 -10   0   2        578.21        572.10         4.93 o                         
  -9   0   2        270.68        255.32         2.92 o                         
  -8   0   2       1017.62       1023.88         6.58 o                         
  -7   0   2        894.25        928.50         5.75 o                         
  -6   0   2        174.94        197.35         2.09 o                         
  -5   0   2        814.70        760.92         4.48 o                         
  -4   0   2       1402.81       1491.38         7.82 o                         
  -3   0   2         67.57         62.43         1.05 o                         
  -2   0   2          6.72          6.16         0.35 o                         
  -1   0   2       4995.70       5140.12        16.04 o                         
   0   0   2       2369.29       2486.51         6.97 o                         
   1   0   2       1155.64       1153.55         3.67 o                         
   2   0   2       2446.47       2410.58         7.98 o                         
   3   0   2       3230.78       3249.53        12.63 o                         
   4   0   2        131.08        122.99         1.33 o                         
   5   0   2         73.17         76.59         1.10 o                         
   6   0   2         92.32        111.68         1.46 o                         
   7   0   2         75.94         86.23         1.43 o                         
   8   0   2        562.53        544.37         4.23 o                         
   9   0   2         44.15         49.78         1.35 o                         
  10   0   2         19.99         21.81         0.99 o                         
  11   0   2       2250.71       2139.13        15.93 o                         
  12   0   2         17.16         21.08         1.28 o                         
  13   0   2        327.51        332.75         4.35 o                         
  14   0   2        133.04        127.32         2.96 o                         
  15   0   2         41.95         49.64         2.17 o                         
  16   0   2         18.43         21.39         1.83 o                         
  17   0   2         40.30         39.81         7.47 o                         
 -16   1   2         16.05         19.02         1.79 o                         
 -15   1   2         62.48         63.96         2.69 o                         
 -14   1   2         79.94         77.54         2.85 o                         
 -13   1   2        185.11        188.37         3.37 o                         
 -12   1   2        149.51        144.41         2.59 o                         
 -11   1   2         12.18         10.34         0.92 o                         
 -10   1   2         94.80         95.17         1.94 o                         
  -9   1   2        364.42        344.29         3.35 o                         
  -8   1   2       1805.32       1817.55         9.37 o                         
  -7   1   2        693.35        734.21         5.44 o                         
  -6   1   2        109.08        110.42         1.44 o                         
  -5   1   2        697.51        740.18         4.13 o                         
  -4   1   2        421.08        495.08         3.01 o                         
  -3   1   2        382.12        438.93         2.64 o                         
  -2   1   2        676.87        672.15         2.58 o                         
  -1   1   2       2771.34       2926.41         8.60 o                         
   0   1   2       4318.90       4422.92        12.17 o                         
   1   1   2       2444.82       2571.59         7.67 o                         
   2   1   2       2673.74       2775.60         9.24 o                         
   3   1   2        130.73        115.82         1.23 o                         
   4   1   2        114.59        133.08         1.31 o                         
   5   1   2        470.76        488.82         3.08 o                         
   6   1   2        628.74        688.66         4.35 o                         
   7   1   2        442.45        446.19         3.34 o                         
   8   1   2        358.12        362.78         3.19 o                         
   9   1   2         13.39         16.62         0.98 o                         
  10   1   2       1010.51        957.27         7.39 o                         
  11   1   2          0.40          0.04         0.92 o                         
  12   1   2        118.18        118.63         2.48 o                         
  13   1   2        236.60        232.49         3.61 o                         
  14   1   2         39.89         34.54         1.61 o                         
  15   1   2         16.07         12.50         1.33 o                         
  16   1   2         52.50         53.77         2.29 o                         
  17   1   2          5.42         -5.26         5.26 o                         
 -16   2   2         93.21         89.48         3.83 o                         
 -15   2   2         15.24         15.05         2.09 o                         
 -14   2   2         89.09         82.22         2.69 o                         
 -13   2   2         24.42         27.21         1.49 o                         
 -12   2   2         64.00         56.96         1.78 o                         
 -11   2   2         36.22         38.05         1.41 o                         
 -10   2   2        393.93        380.45         3.89 o                         
  -9   2   2        371.04        337.97         3.47 o                         
  -8   2   2        577.03        519.21         4.22 o                         
  -7   2   2          9.56          7.22         0.60 o                         
  -6   2   2        552.78        578.79         3.54 o                         
  -5   2   2       2684.77       2877.31        11.18 o                         
  -4   2   2        125.19        129.84         1.28 o                         
  -3   2   2       1136.12       1212.68         5.28 o                         
  -2   2   2       1058.61       1169.00         5.06 o                         
  -1   2   2       3356.39       3485.11        12.27 o                         
   0   2   2       2772.27       2872.33        10.42 o                         
   1   2   2        770.95        814.69         3.09 o                         
   2   2   2        634.47        644.27         2.61 o                         
   3   2   2        661.94        674.51         2.98 o                         
   4   2   2        847.15        898.63         4.81 o                         
   5   2   2        945.89       1014.92         6.25 o                         
   6   2   2        448.71        437.75         3.22 o                         
   7   2   2        257.24        257.51         2.65 o                         
   8   2   2        477.58        459.37         3.63 o                         
   9   2   2        140.30        130.36         2.07 o                         
  10   2   2        185.86        173.54         2.56 o                         
  11   2   2        177.12        169.53         3.32 o                         
  12   2   2         40.66         41.11         1.59 o                         
  13   2   2        282.58        268.23         5.05 o                         
  14   2   2        200.78        209.01         3.92 o                         
  15   2   2        100.39        103.32         2.88 o                         
  16   2   2        144.29        142.75         4.75 o                         
 -16   3   2          2.95          4.30         1.68 o                         
 -15   3   2         29.34         30.46         1.80 o                         
 -14   3   2        132.90        136.09         3.17 o                         
 -13   3   2         18.32         20.81         1.31 o                         
 -12   3   2         69.57         75.59         1.95 o                         
 -11   3   2        183.99        168.83         2.70 o                         
 -10   3   2        332.97        323.52         3.34 o                         
  -9   3   2        211.94        193.01         2.42 o                         
  -8   3   2        124.14        129.16         1.91 o                         
  -7   3   2        452.36        475.47         3.21 o                         
  -6   3   2        554.85        513.00         3.28 o                         
  -5   3   2        596.52        666.72         3.62 o                         
  -4   3   2       2953.62       3133.31        12.84 o                         
  -3   3   2        634.39        684.52         3.68 o                         
  -2   3   2       2796.42       2946.15         9.25 o                         
  -1   3   2       2690.45       2787.03         9.37 o                         
   0   3   2       1919.88       2025.30         7.17 o                         
   1   3   2       1290.92       1308.04         4.78 o                         
   2   3   2        855.57        943.66         3.58 o                         
   3   3   2         67.16         70.56         0.90 o                         
   4   3   2        708.27        695.86         3.24 o                         
   5   3   2         47.47         59.22         1.03 o                         
   6   3   2        287.37        291.78         2.28 o                         
   7   3   2       2071.11       1969.57         9.21 o                         
   8   3   2         16.90         17.34         0.90 o                         
   9   3   2        165.84        162.78         2.40 o                         
  10   3   2         13.37          8.83         0.89 o                         
  11   3   2        140.52        129.38         2.59 o                         
  12   3   2         75.18         78.19         2.11 o                         
  13   3   2         97.90         99.07         2.47 o                         
  14   3   2         25.75         27.05         1.53 o                         
  15   3   2        251.07        260.92         4.31 o                         
  16   3   2         13.27          6.01         3.15 o                         
 -15   4   2         45.79         47.89         2.56 o                         
 -14   4   2         23.24         23.06         1.51 o                         
 -13   4   2         63.50         63.32         2.06 o                         
 -12   4   2         22.21         25.84         1.29 o                         
 -11   4   2        169.30        167.42         2.62 o                         
 -10   4   2         78.55         79.83         1.69 o                         
  -9   4   2        166.50        167.52         2.28 o                         
  -8   4   2         83.69         83.18         1.42 o                         
  -7   4   2        111.38        115.12         1.58 o                         
  -6   4   2         74.20         81.74         1.27 o                         
  -5   4   2       1571.04       1517.91         7.36 o                         
  -4   4   2       3339.27       3537.72        14.45 o                         
  -3   4   2        307.86        300.60         2.21 o                         
  -2   4   2        480.56        445.64         2.29 o                         
  -1   4   2        590.36        647.16         2.63 o                         
   0   4   2       1053.98       1096.27         4.39 o                         
   1   4   2        385.08        428.26         3.21 o                         
   2   4   2          4.35          3.40         0.52 o                         
   3   4   2         14.42         18.41         0.46 o                         
   4   4   2         14.93         17.23         0.43 o                         
   5   4   2         69.43         76.95         1.09 o                         
   6   4   2        288.11        301.06         2.46 o                         
   7   4   2        156.45        146.00         1.75 o                         
   8   4   2        508.46        482.59         3.92 o                         
   9   4   2         74.59         73.06         1.62 o                         
  10   4   2         68.14         76.85         1.78 o                         
  11   4   2        145.13        149.21         2.70 o                         
  12   4   2         72.93         78.52         2.11 o                         
  13   4   2         30.29         33.32         1.43 o                         
  14   4   2        459.90        478.79         6.65 o                         
  15   4   2        160.90        152.15         4.05 o                         
 -15   5   2         37.24         39.47         4.04 o                         
 -14   5   2        142.83        156.09         4.36 o                         
 -13   5   2         18.40         20.34         1.75 o                         
 -12   5   2         89.10         85.09         2.18 o                         
 -11   5   2        114.35        107.09         2.25 o                         
 -10   5   2         67.51         65.35         1.69 o                         
  -9   5   2        136.04        139.77         2.17 o                         
  -8   5   2        179.77        184.94         2.42 o                         
  -7   5   2        248.57        228.59         2.64 o                         
  -6   5   2        727.61        730.44         5.07 o                         
  -5   5   2         78.67         90.47         1.43 o                         
  -4   5   2        289.12        259.49         2.32 o                         
  -3   5   2       1078.09       1146.37         5.85 o                         
  -2   5   2        252.86        235.16         1.83 o                         
  -1   5   2       1444.43       1489.75         5.85 o                         
   0   5   2         96.25         84.74         0.82 o                         
   1   5   2        776.79        805.48         5.03 o                         
   2   5   2        127.40        121.57         1.69 o                         
   3   5   2        156.65        177.19         2.09 o                         
   4   5   2        804.97        795.95         5.15 o                         
   5   5   2         61.06         52.24         0.86 o                         
   6   5   2        298.12        284.27         2.51 o                         
   7   5   2        153.54        147.71         1.77 o                         
   8   5   2        268.43        248.91         2.78 o                         
   9   5   2         52.99         57.61         1.60 o                         
  10   5   2        129.05        130.99         2.88 o                         
  11   5   2         25.05         24.30         1.60 o                         
  12   5   2         82.88         77.35         2.56 o                         
  13   5   2        166.37        176.79         4.12 o                         
  14   5   2          1.07          3.01         1.34 o                         
  15   5   2          5.55          8.69         2.39 o                         
 -15   6   2          7.88         12.94         4.18 o                         
 -14   6   2         99.02         96.92         3.85 o                         
 -13   6   2         15.80         16.91         1.82 o                         
 -12   6   2         29.95         31.19         2.12 o                         
 -11   6   2         54.58         46.45         2.08 o                         
 -10   6   2         40.65         41.57         1.96 o                         
  -9   6   2         21.59         27.31         1.63 o                         
  -8   6   2         18.13         20.08         0.97 o                         
  -7   6   2        640.24        593.05         4.44 o                         
  -6   6   2        764.10        768.29         4.99 o                         
  -5   6   2        173.69        170.72         1.98 o                         
  -4   6   2        927.69        952.42         5.24 o                         
  -3   6   2         96.06         93.73         1.26 o                         
  -2   6   2        147.35        155.67         1.69 o                         
  -1   6   2        111.00        107.05         1.09 o                         
   0   6   2        141.12        121.84         1.34 o                         
   1   6   2        512.33        548.70         3.88 o                         
   2   6   2        290.05        297.52         2.90 o                         
   3   6   2        312.21        296.45         3.00 o                         
   4   6   2        163.61        160.88         2.32 o                         
   5   6   2         76.99         79.64         1.57 o                         
   6   6   2         69.19         63.97         1.71 o                         
   7   6   2         31.20         34.83         1.54 o                         
   8   6   2         73.96         73.47         2.15 o                         
   9   6   2        297.17        284.08         4.42 o                         
  10   6   2         87.31         80.05         2.50 o                         
  11   6   2        148.26        154.27         3.78 o                         
  12   6   2         36.07         35.77         2.11 o                         
  13   6   2         16.29         18.37         1.81 o                         
  14   6   2         17.77         16.94         1.98 o                         
 -14   7   2        183.11        182.87        11.13 o                         
 -13   7   2         66.02         62.93         3.13 o                         
 -12   7   2         62.89         66.59         2.92 o                         
 -11   7   2          0.99          1.36         1.26 o                         
 -10   7   2         11.16         10.06         1.38 o                         
  -9   7   2        258.54        243.29         4.28 o                         
  -8   7   2         42.34         46.23         1.94 o                         
  -7   7   2        171.55        176.95         2.99 o                         
  -6   7   2         22.71         21.57         1.18 o                         
  -5   7   2         57.99         61.03         1.65 o                         
  -4   7   2        143.10        148.62         2.31 o                         
  -3   7   2        122.59        126.92         1.71 o                         
  -2   7   2         19.03         17.14         0.64 o                         
  -1   7   2        454.32        446.70         3.00 o                         
   0   7   2        322.14        315.64         3.74 o                         
   1   7   2        235.38        233.35         3.22 o                         
   2   7   2          7.60          6.70         0.69 o                         
   3   7   2         21.17         17.75         0.93 o                         
   4   7   2        176.30        164.64         2.55 o                         
   5   7   2        209.52        206.14         3.13 o                         
   6   7   2        265.49        244.60         3.53 o                         
   7   7   2        373.83        359.64         4.65 o                         
   8   7   2        141.84        139.37         3.09 o                         
   9   7   2         59.39         60.23         2.22 o                         
  10   7   2        143.92        136.49         3.50 o                         
  11   7   2         14.79         14.48         1.63 o                         
  12   7   2        101.58        105.35         3.95 o                         
  13   7   2         23.95         26.37         1.98 o                         
  14   7   2          4.52         11.28         5.31 o                         
 -13   8   2         42.26         39.24         3.69 o                         
 -12   8   2         19.38         21.38         2.04 o                         
 -11   8   2         26.80         25.67         2.62 o                         
 -10   8   2         32.86         35.75         2.17 o                         
  -9   8   2        199.01        212.90         4.60 o                         
  -8   8   2        240.86        240.24         4.49 o                         
  -7   8   2         46.75         42.77         1.99 o                         
  -6   8   2          4.39          3.22         1.04 o                         
  -5   8   2        114.88        114.09         2.58 o                         
  -4   8   2        201.44        185.04         3.20 o                         
  -3   8   2         24.98         22.44         1.65 o                         
  -2   8   2        137.21        140.07         3.32 o                         
  -1   8   2         18.42         17.55         1.32 o                         
   0   8   2        143.16        142.41         3.16 o                         
   1   8   2        115.32        115.01         2.20 o                         
   2   8   2         53.20         46.42         1.51 o                         
   3   8   2        276.55        268.01         3.45 o                         
   4   8   2         57.50         53.32         1.82 o                         
   5   8   2         11.57         10.09         1.07 o                         
   6   8   2        186.21        180.45         3.76 o                         
   7   8   2         39.61         38.36         1.93 o                         
   8   8   2        113.12        115.11         3.48 o                         
   9   8   2        183.57        192.10         4.62 o                         
  10   8   2         42.65         46.63         2.42 o                         
  11   8   2         75.72         76.58         3.13 o                         
  12   8   2         79.94         82.83         3.34 o                         
  13   8   2         48.20         47.43         8.49 o                         
 -12   9   2         59.18         48.68         5.85 o                         
 -11   9   2        184.41        189.54         8.96 o                         
 -10   9   2        126.34        127.08         5.29 o                         
  -9   9   2        125.22        124.70         5.96 o                         
  -8   9   2         50.59         54.02         3.50 o                         
  -7   9   2         20.19         22.11         2.26 o                         
  -6   9   2        110.58        111.69         4.19 o                         
  -5   9   2         21.92         23.35         2.26 o                         
  -4   9   2         21.41         22.57         1.83 o                         
  -3   9   2         14.29         11.53         1.53 o                         
  -2   9   2        379.23        371.78         6.07 o                         
  -1   9   2        382.71        362.76         7.14 o                         
   0   9   2         64.60         62.33         2.60 o                         
   1   9   2         44.45         47.14         2.44 o                         
   2   9   2        115.72        109.63         3.31 o                         
   3   9   2         22.62         20.24         1.66 o                         
   4   9   2        127.45        132.95         4.29 o                         
   5   9   2        174.05        171.35         5.35 o                         
   6   9   2         36.40         37.03         2.05 o                         
   7   9   2        120.75        120.79         3.57 o                         
   8   9   2          3.37          3.35         1.24 o                         
   9   9   2        186.29        186.95         4.52 o                         
  10   9   2         65.11         68.30         3.12 o                         
  11   9   2         51.78         49.67         3.69 o                         
  12   9   2          6.28          3.56         2.31 o                         
 -10  10   2        114.89        114.02        17.58 o                         
  -9  10   2         10.48          8.95         2.23 o                         
  -8  10   2         63.45         66.30         3.95 o                         
  -7  10   2         18.12         17.48         2.77 o                         
  -6  10   2         52.58         55.79         3.54 o                         
  -5  10   2        202.32        192.92         7.61 o                         
  -4  10   2         29.66         28.02         2.78 o                         
  -3  10   2         77.19         79.41         3.59 o                         
  -2  10   2          6.85          6.86         1.45 o                         
  -1  10   2         33.16         31.31         2.09 o                         
   0  10   2         35.27         36.11         2.23 o                         
   1  10   2         23.04         20.67         2.16 o                         
   2  10   2         44.07         50.49         3.20 o                         
   3  10   2        126.86        121.92         4.71 o                         
   4  10   2        136.83        138.52         5.11 o                         
   5  10   2        135.09        134.26         5.55 o                         
   6  10   2        138.08        131.07         6.07 o                         
   7  10   2         73.60         68.85         4.27 o                         
   8  10   2          6.53          7.68         2.18 o                         
   9  10   2         38.40         36.88         3.52 o                         
  -8  11   2        178.90        200.91        15.82 o                         
  -7  11   2          4.32          7.35         2.96 o                         
  -6  11   2         60.66         66.59         4.53 o                         
  -5  11   2          9.69          8.22         3.10 o                         
  -4  11   2         73.80         73.26         4.57 o                         
  -3  11   2         44.06         45.01         3.75 o                         
  -2  11   2        152.91        152.92         6.21 o                         
  -1  11   2        261.61        267.76         6.12 o                         
   0  11   2         82.78         80.74         4.12 o                         
   1  11   2         83.75         80.20         4.09 o                         
   2  11   2        247.13        251.80         7.70 o                         
   3  11   2          9.93          8.34         2.31 o                         
   4  11   2        221.73        221.03         8.39 o                         
   5  11   2         34.70         43.08         4.02 o                         
   6  11   2         44.43         47.07         3.74 o                         
   7  11   2         80.22         72.46         6.83 o                         
   8  11   2         10.76          6.36         2.89 o                         
  -4  12   2         11.73         13.90         5.91 o                         
  -3  12   2          2.87          6.45         4.74 o                         
  -2  12   2         49.57         60.05         5.00 o                         
  -1  12   2          0.15         -1.63         2.36 o                         
   0  12   2         68.54         72.87         5.50 o                         
   1  12   2         20.59         17.43         3.04 o                         
   2  12   2         42.82         45.12         5.01 o                         
   3  12   2         68.01         62.17         6.60 o                         
   4  12   2         11.74         15.44         5.44 o                         
   5  12   2         22.72         24.84         6.02 o                         
   6  12   2          9.31         17.74         5.71 o                         
  -5 -12   3         97.89         89.89         8.89 o                         
  -4 -12   3         69.31         69.97         5.78 o                         
  -3 -12   3         25.61         29.60         3.96 o                         
  -2 -12   3         70.52         73.99         6.46 o                         
  -1 -12   3         85.86         99.87        11.90 o                         
   0 -12   3        268.72        288.53        14.00 o                         
   1 -12   3         98.82        114.27         9.97 o                         
   2 -12   3        145.38        151.80        10.20 o                         
   3 -12   3          4.48          6.50         4.87 o                         
   4 -12   3         46.60         36.49         7.10 o                         
  -8 -11   3         20.64         24.20         6.99 o                         
  -7 -11   3         13.42          8.78         2.91 o                         
  -6 -11   3         46.48         45.28         3.69 o                         
  -5 -11   3          9.36          6.27         2.20 o                         
  -4 -11   3        201.88        209.78        10.55 o                         
  -3 -11   3         47.83         48.90         3.65 o                         
  -2 -11   3         52.56         46.13         4.12 o                         
  -1 -11   3        130.88        128.47         6.09 o                         
   0 -11   3          1.87          0.63         2.88 o                         
   1 -11   3          6.13          7.72         2.41 o                         
   2 -11   3        130.28        145.80         9.01 o                         
   3 -11   3        109.24        105.32         6.80 o                         
   4 -11   3        134.66        137.62         5.65 o                         
   5 -11   3         87.96         99.33         5.64 o                         
   6 -11   3         11.73         18.65         3.09 o                         
   7 -11   3         42.53         45.55         4.62 o                         
   8 -11   3          1.86         -2.66         3.12 o                         
  -9 -10   3          3.60          1.57         2.55 o                         
  -8 -10   3         67.64         74.22         4.61 o                         
  -7 -10   3         38.32         42.78         3.50 o                         
  -6 -10   3          1.48          3.33         2.09 o                         
  -5 -10   3         62.05         54.72         3.71 o                         
  -4 -10   3         78.24         77.26         4.17 o                         
  -3 -10   3         59.19         59.76         3.66 o                         
  -2 -10   3         60.20         62.72         3.32 o                         
  -1 -10   3          2.81          0.89         1.80 o                         
   0 -10   3         60.71         65.09         3.66 o                         
   1 -10   3        121.17        119.42         4.78 o                         
   2 -10   3        107.04        102.50         3.67 o                         
   3 -10   3        243.89        254.57         6.34 o                         
   4 -10   3         81.63         86.96         3.57 o                         
   5 -10   3         12.14         12.83         1.76 o                         
   6 -10   3        102.28        101.36         4.41 o                         
   7 -10   3         26.80         32.89         3.82 o                         
   8 -10   3         29.05         31.98         3.56 o                         
   9 -10   3          4.04          3.35         2.35 o                         
  10 -10   3         28.17         22.46         6.81 o                         
 -11  -9   3         74.83         73.34        10.55 o                         
 -10  -9   3         40.28         32.39         3.30 o                         
  -9  -9   3        179.77        192.52         7.08 o                         
  -8  -9   3        114.72        117.64         5.48 o                         
  -7  -9   3          9.77          9.81         2.43 o                         
  -6  -9   3         25.69         25.93         2.86 o                         
  -5  -9   3          4.64          4.19         2.03 o                         
  -4  -9   3         39.14         46.46         3.15 o                         
  -3  -9   3         18.86         22.27         2.44 o                         
  -2  -9   3         23.64         20.89         2.83 o                         
  -1  -9   3        178.79        180.23         5.01 o                         
   0  -9   3        138.37        142.73         3.95 o                         
   1  -9   3        244.85        253.45         5.80 o                         
   2  -9   3         83.25         90.73         2.97 o                         
   3  -9   3         30.38         34.95         1.87 o                         
   4  -9   3         43.50         41.03         2.40 o                         
   5  -9   3          1.42          1.57         0.86 o                         
   6  -9   3         86.96         89.16         2.69 o                         
   7  -9   3         58.52         67.75         2.62 o                         
   8  -9   3        213.82        220.27         4.77 o                         
   9  -9   3         29.84         32.71         2.28 o                         
  10  -9   3        127.52        120.77         3.88 o                         
  11  -9   3         88.36         99.65         4.06 o                         
 -13  -8   3         25.09         22.40         2.51 o                         
 -12  -8   3         37.78         41.71         2.59 o                         
 -11  -8   3          2.54          2.28         1.50 o                         
 -10  -8   3         49.52         47.19         2.79 o                         
  -9  -8   3        212.23        215.45         4.66 o                         
  -8  -8   3        375.87        394.11         5.83 o                         
  -7  -8   3         94.83         98.21         2.77 o                         
  -6  -8   3        127.02        136.24         3.06 o                         
  -5  -8   3        111.49        111.60         2.60 o                         
  -4  -8   3        175.98        179.95         4.91 o                         
  -3  -8   3         85.92         94.15         3.38 o                         
  -2  -8   3        299.11        297.49         5.82 o                         
  -1  -8   3        131.53        139.12         3.91 o                         
   0  -8   3        257.43        246.20         3.41 o                         
   1  -8   3        103.69         91.79         1.85 o                         
   2  -8   3         62.02         56.17         1.48 o                         
   3  -8   3         92.64         95.01         2.05 o                         
   4  -8   3         11.37          8.50         0.91 o                         
   5  -8   3        182.40        178.74         3.05 o                         
   6  -8   3         54.88         60.64         2.07 o                         
   7  -8   3         37.84         39.79         1.80 o                         
   8  -8   3         12.05         11.29         1.49 o                         
   9  -8   3         83.43         95.53         3.43 o                         
  10  -8   3         41.28         47.84         3.29 o                         
  11  -8   3          2.64          2.06         1.43 o                         
  12  -8   3         34.67         33.71         2.83 o                         
 -14  -7   3         24.12         26.68         7.30 o                         
 -13  -7   3         66.57         65.29         3.08 o                         
 -12  -7   3        216.12        229.61         5.29 o                         
 -11  -7   3         14.24         14.97         1.72 o                         
 -10  -7   3        127.57        131.31         3.88 o                         
  -9  -7   3        315.45        336.19         5.94 o                         
  -8  -7   3        243.15        257.68         4.62 o                         
  -7  -7   3        184.86        177.40         3.64 o                         
  -6  -7   3         32.48         33.12         1.58 o                         
  -5  -7   3        164.12        171.06         3.30 o                         
  -4  -7   3        956.59        964.91         6.49 o                         
  -3  -7   3        572.08        558.13         4.02 o                         
  -2  -7   3         27.47         28.64         0.78 o                         
  -1  -7   3        354.81        369.97         2.67 o                         
   0  -7   3        131.27        136.76         1.97 o                         
   1  -7   3        317.95        328.89         3.28 o                         
   2  -7   3        450.58        454.04         4.58 o                         
   3  -7   3        147.49        140.30         2.40 o                         
   4  -7   3        129.34        118.22         2.13 o                         
   5  -7   3        327.98        326.55         4.12 o                         
   6  -7   3         73.87         73.14         1.98 o                         
   7  -7   3        191.47        198.11         3.45 o                         
   8  -7   3         42.37         42.78         1.92 o                         
   9  -7   3        103.70        101.39         3.37 o                         
  10  -7   3        238.62        251.65         5.44 o                         
  11  -7   3         44.41         49.49         2.71 o                         
  12  -7   3         12.85          9.77         1.69 o                         
  13  -7   3          3.19          4.09         2.01 o                         
 -14  -6   3        173.74        169.17         4.96 o                         
 -13  -6   3        314.35        326.73         6.06 o                         
 -12  -6   3          1.61          2.25         1.43 o                         
 -11  -6   3         15.50         13.04         1.59 o                         
 -10  -6   3         57.08         56.87         2.34 o                         
  -9  -6   3        141.60        135.52         2.70 o                         
  -8  -6   3         76.70         79.05         1.91 o                         
  -7  -6   3         14.51         15.82         0.97 o                         
  -6  -6   3        244.83        255.03         3.13 o                         
  -5  -6   3        264.29        267.57         3.33 o                         
  -4  -6   3        473.47        458.11         3.69 o                         
  -3  -6   3        375.90        397.33         2.94 o                         
  -2  -6   3        114.97        125.20         1.51 o                         
  -1  -6   3         12.90         16.77         0.45 o                         
   0  -6   3        295.51        294.82         1.62 o                         
   1  -6   3        293.99        293.67         2.65 o                         
   2  -6   3        140.69        134.08         2.26 o                         
   3  -6   3         13.70         14.60         0.66 o                         
   4  -6   3        112.54        120.70         2.13 o                         
   5  -6   3        882.96        842.44         6.55 o                         
   6  -6   3        142.12        136.07         2.38 o                         
   7  -6   3        347.54        343.62         3.99 o                         
   8  -6   3          8.93          7.41         1.04 o                         
   9  -6   3        197.59        199.74         4.04 o                         
  10  -6   3         79.72         75.79         2.81 o                         
  11  -6   3        286.20        290.51         5.66 o                         
  12  -6   3        117.75        134.52         4.27 o                         
  13  -6   3          5.31          4.45         1.59 o                         
  14  -6   3         61.19         70.06        10.61 o                         
 -15  -5   3        109.40        109.70         8.95 o                         
 -14  -5   3         53.00         54.64         2.84 o                         
 -13  -5   3         65.11         65.22         2.87 o                         
 -12  -5   3        114.53        112.49         2.81 o                         
 -11  -5   3          9.18          9.16         1.09 o                         
 -10  -5   3        187.20        180.16         3.21 o                         
  -9  -5   3        199.42        194.53         3.08 o                         
  -8  -5   3        190.39        182.87         3.03 o                         
  -7  -5   3        100.33        101.93         2.10 o                         
  -6  -5   3        721.72        752.46         5.62 o                         
  -5  -5   3        160.60        142.32         1.99 o                         
  -4  -5   3        855.66        868.82         5.67 o                         
  -3  -5   3        350.21        335.05         2.78 o                         
  -2  -5   3         64.72         67.15         0.99 o                         
  -1  -5   3        266.09        290.66         1.85 o                         
   0  -5   3        458.26        480.63         2.43 o                         
   1  -5   3        308.91        340.36         3.14 o                         
   2  -5   3       1232.10       1269.77         7.51 o                         
   3  -5   3        230.97        254.84         2.55 o                         
   4  -5   3         38.50         30.22         0.48 o                         
   5  -5   3        349.11        311.70         2.12 o                         
   6  -5   3       1033.16       1003.99         5.98 o                         
   7  -5   3        330.40        326.94         3.16 o                         
   8  -5   3        337.62        328.60         3.67 o                         
   9  -5   3         94.31         88.01         1.87 o                         
  10  -5   3        497.73        479.24         6.08 o                         
  11  -5   3         74.72         72.05         2.77 o                         
  12  -5   3          9.47          8.13         1.62 o                         
  13  -5   3         69.88         76.01         3.20 o                         
  14  -5   3          0.85          1.06         1.57 o                         
  15  -5   3         93.00         94.84        11.63 o                         
 -16  -4   3         71.64         83.97        10.97 o                         
 -15  -4   3          2.83          1.16         1.35 o                         
 -14  -4   3         27.60         27.82         1.71 o                         
 -13  -4   3         54.37         44.99         1.96 o                         
 -12  -4   3         33.43         31.79         1.58 o                         
 -11  -4   3         40.39         40.42         1.66 o                         
 -10  -4   3         38.95         33.17         1.50 o                         
  -9  -4   3        416.26        386.29         4.35 o                         
  -8  -4   3         35.18         28.65         1.27 o                         
  -7  -4   3         25.25         26.65         1.15 o                         
  -6  -4   3        192.01        184.83         2.38 o                         
  -5  -4   3       1797.59       1818.37        10.13 o                         
  -4  -4   3        433.32        411.83         3.33 o                         
  -3  -4   3       1141.50       1126.36         6.08 o                         
  -2  -4   3        129.63        128.10         1.46 o                         
  -1  -4   3        637.26        700.12         3.42 o                         
   0  -4   3        128.45        140.23         1.17 o                         
   1  -4   3        834.37        914.15         3.98 o                         
   2  -4   3         73.25         64.26         0.85 o                         
   3  -4   3       1660.78       1699.06         6.44 o                         
   4  -4   3        459.73        452.06         2.58 o                         
   5  -4   3        244.84        240.88         2.41 o                         
   6  -4   3        602.33        584.51         4.35 o                         
   7  -4   3         67.00         71.52         1.59 o                         
   8  -4   3        369.84        380.93         3.85 o                         
   9  -4   3        120.51        116.45         2.13 o                         
  10  -4   3        149.45        143.01         2.50 o                         
  11  -4   3        154.55        153.90         3.17 o                         
  12  -4   3         30.30         33.57         1.70 o                         
  13  -4   3         60.84         57.14         2.95 o                         
  14  -4   3         13.50         12.52         1.84 o                         
  15  -4   3         48.14         47.59         4.41 o                         
 -16  -3   3         78.13         85.40         4.29 o                         
 -15  -3   3          3.07          4.37         1.27 o                         
 -14  -3   3        125.77        128.43         3.20 o                         
 -13  -3   3        232.95        225.34         4.18 o                         
 -12  -3   3         52.83         47.81         1.97 o                         
 -11  -3   3         31.60         35.67         1.64 o                         
 -10  -3   3        139.83        151.93         3.41 o                         
  -9  -3   3        197.41        196.92         3.12 o                         
  -8  -3   3         15.60         16.77         1.12 o                         
  -7  -3   3         48.98         53.11         1.09 o                         
  -6  -3   3         68.25         59.55         1.44 o                         
  -5  -3   3         55.27         53.86         1.33 o                         
  -4  -3   3        344.52        428.23         3.68 o                         
  -3  -3   3        446.33        516.49         3.51 o                         
  -2  -3   3        405.24        391.98         2.39 o                         
  -1  -3   3        642.40        627.78         3.10 o                         
   0  -3   3        121.66        131.40         1.11 o                         
   1  -3   3          8.94          7.93         0.33 o                         
   2  -3   3        921.85        934.95         3.79 o                         
   3  -3   3        254.63        256.95         1.67 o                         
   4  -3   3         32.71         41.50         0.84 o                         
   5  -3   3        271.30        261.13         2.34 o                         
   6  -3   3         58.67         63.43         1.10 o                         
   7  -3   3        685.42        656.79         4.48 o                         
   8  -3   3        514.79        471.00         4.29 o                         
   9  -3   3        133.93        142.12         2.40 o                         
  10  -3   3         60.25         66.90         1.73 o                         
  11  -3   3         79.26         87.65         2.32 o                         
  12  -3   3         21.78         21.86         1.50 o                         
  13  -3   3         21.32         23.74         1.63 o                         
  14  -3   3         13.68         12.48         1.41 o                         
  15  -3   3         29.64         27.89         1.72 o                         
  16  -3   3          5.89          3.67         4.44 o                         
 -16  -2   3         13.81         14.39         2.45 o                         
 -15  -2   3         17.91         20.38         1.70 o                         
 -14  -2   3        230.83        231.60         4.43 o                         
 -13  -2   3        249.23        252.83         4.43 o                         
 -12  -2   3          5.73          5.18         1.14 o                         
 -11  -2   3        211.20        210.75         3.64 o                         
 -10  -2   3        207.06        200.92         3.29 o                         
  -9  -2   3        327.66        327.21         4.02 o                         
  -8  -2   3         46.26         42.72         1.19 o                         
  -7  -2   3         57.49         53.11         1.31 o                         
  -6  -2   3         59.15         56.31         1.44 o                         
  -5  -2   3       1013.02       1034.19         6.54 o                         
  -4  -2   3       2637.82       2685.04        12.18 o                         
  -3  -2   3        936.62       1009.83         5.61 o                         
  -2  -2   3       2036.55       2140.84         8.54 o                         
  -1  -2   3        488.38        529.87         3.03 o                         
   0  -2   3         94.19        100.73         0.86 o                         
   1  -2   3        205.75        248.38         1.52 o                         
   2  -2   3       2560.67       2781.18        11.23 o                         
   3  -2   3       3077.37       3309.08        11.92 o                         
   4  -2   3        513.90        495.92         2.99 o                         
   5  -2   3        114.52        129.04         1.87 o                         
   6  -2   3       1193.55       1218.20         6.94 o                         
   7  -2   3        286.58        288.69         2.77 o                         
   8  -2   3         79.33         70.45         1.56 o                         
   9  -2   3        298.05        302.58         3.47 o                         
  10  -2   3        479.74        466.23         4.62 o                         
  11  -2   3        363.43        367.19         4.66 o                         
  12  -2   3        434.36        421.95         5.25 o                         
  13  -2   3         21.20         20.83         1.58 o                         
  14  -2   3        301.61        310.12         5.73 o                         
  15  -2   3         28.28         30.17         1.75 o                         
  16  -2   3         10.07         12.03         2.86 o                         
 -16  -1   3          9.98         10.13         1.59 o                         
 -15  -1   3         61.18         67.32         2.56 o                         
 -14  -1   3         36.82         39.54         2.05 o                         
 -13  -1   3         22.83         22.83         1.49 o                         
 -12  -1   3        381.10        379.73         5.09 o                         
 -11  -1   3         24.09         26.98         1.55 o                         
 -10  -1   3        240.32        222.70         4.17 o                         
  -9  -1   3       1526.41       1495.12         9.92 o                         
  -8  -1   3        280.34        283.91         3.88 o                         
  -7  -1   3         69.01         61.64         1.52 o                         
  -6  -1   3        105.55        104.86         1.80 o                         
  -5  -1   3        670.24        671.59         4.85 o                         
  -4  -1   3       3460.78       3604.91        16.70 o                         
  -3  -1   3       2185.40       2239.58        10.86 o                         
  -2  -1   3        979.70        984.13         5.24 o                         
  -1  -1   3        742.89        761.86         3.09 o                         
   0  -1   3        138.37        127.42         1.17 o                         
   1  -1   3        167.23        175.73         1.17 o                         
   2  -1   3        392.05        427.63         2.03 o                         
   3  -1   3        603.18        660.61         3.33 o                         
   4  -1   3        497.90        508.32         3.01 o                         
   5  -1   3       1136.93       1170.44         6.50 o                         
   6  -1   3         87.16        107.40         1.63 o                         
   7  -1   3        111.87        112.95         1.42 o                         
   8  -1   3        135.26        131.42         1.65 o                         
   9  -1   3        517.39        477.85         4.19 o                         
  10  -1   3       1315.00       1264.53         9.15 o                         
  11  -1   3        430.94        398.19         4.99 o                         
  12  -1   3         44.58         45.60         1.72 o                         
  13  -1   3         23.16         28.62         1.48 o                         
  14  -1   3         15.40         17.58         1.44 o                         
  15  -1   3        107.17        107.41         2.90 o                         
  16  -1   3        111.98        105.69         3.17 o                         
 -16   0   3         51.50         47.90         2.36 o                         
 -15   0   3          4.54          4.66         2.03 o                         
 -14   0   3         72.53         70.14         2.63 o                         
 -13   0   3        136.97        137.09         3.04 o                         
 -12   0   3          2.78          1.47         0.91 o                         
 -11   0   3         32.41         30.75         1.48 o                         
 -10   0   3        404.23        377.23         4.08 o                         
  -9   0   3         72.69         71.62         1.81 o                         
  -8   0   3       1685.58       1623.41        12.56 o                         
  -7   0   3        726.80        750.51         5.83 o                         
  -6   0   3       1412.66       1604.48         9.01 o                         
  -5   0   3         14.97         17.13         0.75 o                         
  -4   0   3       1224.04       1127.04         6.07 o                         
  -3   0   3          5.73          8.06         0.48 o                         
  -2   0   3        856.21        810.75         4.30 o                         
  -1   0   3       3073.25       3195.63         9.58 o                         
   0   0   3       4536.12       4455.42        15.41 o                         
   1   0   3       1066.67       1099.41         5.09 o                         
   2   0   3          0.08          1.26         0.35 o                         
   3   0   3        247.15        241.56         1.77 o                         
   4   0   3         65.47         78.81         1.09 o                         
   5   0   3          7.82         13.33         0.80 o                         
   6   0   3        145.34        162.26         1.88 o                         
   7   0   3         17.40         12.58         0.67 o                         
   8   0   3        111.54         99.47         1.40 o                         
   9   0   3          0.89          1.76         0.42 o                         
  10   0   3          2.44          4.39         0.98 o                         
  11   0   3        720.56        676.31         6.22 o                         
  12   0   3         39.44         40.91         1.66 o                         
  13   0   3          0.09         -0.29         0.94 o                         
  14   0   3         14.49         17.92         1.38 o                         
  15   0   3        131.83        133.49         3.18 o                         
  16   0   3          1.76          2.11         1.24 o                         
 -16   1   3         10.02         10.45         1.54 o                         
 -15   1   3         63.71         64.23         2.62 o                         
 -14   1   3         35.02         36.39         2.02 o                         
 -13   1   3         23.67         23.12         1.60 o                         
 -12   1   3        373.97        369.21         4.69 o                         
 -11   1   3         25.43         27.53         1.87 o                         
 -10   1   3        241.87        221.30         2.99 o                         
  -9   1   3       1547.33       1504.07         9.00 o                         
  -8   1   3        282.09        284.76         2.97 o                         
  -7   1   3         67.25         57.49         1.22 o                         
  -6   1   3        112.68        114.72         1.51 o                         
  -5   1   3        671.47        676.49         3.81 o                         
  -4   1   3       3456.81       3623.78        14.00 o                         
  -3   1   3       2193.57       2276.61         9.69 o                         
  -2   1   3        978.50        984.50         4.81 o                         
  -1   1   3        719.06        739.81         3.10 o                         
   0   1   3        142.89        134.09         1.07 o                         
   1   1   3        166.46        176.96         1.32 o                         
   2   1   3        408.76        448.47         2.81 o                         
   3   1   3        599.53        654.81         3.39 o                         
   4   1   3        491.91        498.82         3.13 o                         
   5   1   3       1157.03       1186.06         5.89 o                         
   6   1   3         87.85        109.98         1.48 o                         
   7   1   3        116.18        120.15         1.69 o                         
   8   1   3        136.87        133.56         1.91 o                         
   9   1   3        522.68        484.06         4.10 o                         
  10   1   3       1329.90       1281.55         8.88 o                         
  11   1   3        432.55        412.03         4.71 o                         
  12   1   3         41.88         41.70         1.63 o                         
  13   1   3         24.61         24.46         1.46 o                         
  14   1   3         15.60         15.96         1.30 o                         
  15   1   3        108.37        110.40         3.00 o                         
  16   1   3        112.79        107.35         3.28 o                         
 -16   2   3         15.28         15.36         2.03 o                         
 -15   2   3         17.16         16.72         1.54 o                         
 -14   2   3        233.20        231.66         4.41 o                         
 -13   2   3        255.90        252.76         4.01 o                         
 -12   2   3          5.70          6.82         1.05 o                         
 -11   2   3        213.02        217.40         3.41 o                         
 -10   2   3        203.63        201.68         2.86 o                         
  -9   2   3        330.19        333.68         3.33 o                         
  -8   2   3         51.10         47.71         1.24 o                         
  -7   2   3         55.89         51.85         1.11 o                         
  -6   2   3         57.52         55.55         1.32 o                         
  -5   2   3       1017.76       1052.52         5.47 o                         
  -4   2   3       2631.49       2680.82        11.09 o                         
  -3   2   3        953.60       1038.66         5.13 o                         
  -2   2   3       2005.07       2138.46         8.23 o                         
  -1   2   3        487.39        532.95         2.69 o                         
   0   2   3         86.63         92.38         0.91 o                         
   1   2   3        200.41        246.52         1.53 o                         
   2   2   3       2555.33       2812.70        11.03 o                         
   3   2   3       3045.98       3307.50        14.26 o                         
   4   2   3        507.94        491.92         3.03 o                         
   5   2   3        119.55        135.85         1.53 o                         
   6   2   3       1183.97       1197.84         6.38 o                         
   7   2   3        290.22        286.89         2.93 o                         
   8   2   3         84.24         73.17         1.68 o                         
   9   2   3        291.47        293.50         3.31 o                         
  10   2   3        479.60        461.93         4.81 o                         
  11   2   3        354.70        351.71         5.19 o                         
  12   2   3        437.38        421.68         5.01 o                         
  13   2   3         21.99         25.47         1.49 o                         
  14   2   3        306.18        304.99         4.52 o                         
  15   2   3         28.76         31.50         1.70 o                         
  16   2   3          9.56          6.86         1.69 o                         
 -16   3   3         77.88         72.78         4.26 o                         
 -15   3   3          3.75          2.43         1.13 o                         
 -14   3   3        129.45        126.46         3.16 o                         
 -13   3   3        232.27        224.37         3.82 o                         
 -12   3   3         56.60         51.65         1.85 o                         
 -11   3   3         30.36         35.13         1.36 o                         
 -10   3   3        143.02        155.46         2.38 o                         
  -9   3   3        195.41        194.07         2.52 o                         
  -8   3   3         15.87         17.88         0.87 o                         
  -7   3   3         50.82         56.43         1.13 o                         
  -6   3   3         72.41         65.15         1.21 o                         
  -5   3   3         55.05         50.83         1.03 o                         
  -4   3   3        358.80        442.43         3.08 o                         
  -3   3   3        457.52        530.62         3.22 o                         
  -2   3   3        410.55        405.08         2.40 o                         
  -1   3   3        659.38        651.25         2.90 o                         
   0   3   3        117.24        129.43         1.12 o                         
   1   3   3          8.95          7.66         0.36 o                         
   2   3   3        940.28        959.39         3.81 o                         
   3   3   3        253.88        257.58         1.70 o                         
   4   3   3         34.00         40.55         0.78 o                         
   5   3   3        266.77        256.57         2.22 o                         
   6   3   3         58.08         62.38         1.14 o                         
   7   3   3        685.06        661.16         4.62 o                         
   8   3   3        504.77        462.64         4.22 o                         
   9   3   3        132.89        138.28         2.29 o                         
  10   3   3         62.52         63.84         1.74 o                         
  11   3   3         79.50         86.58         2.17 o                         
  12   3   3         23.66         22.05         1.36 o                         
  13   3   3         22.89         25.17         1.45 o                         
  14   3   3         13.82         10.53         1.17 o                         
  15   3   3         32.14         31.84         1.71 o                         
  16   3   3          5.40          9.38         3.73 o                         
 -15   4   3          2.70          2.78         1.21 o                         
 -14   4   3         28.67         30.89         2.00 o                         
 -13   4   3         53.70         49.23         1.87 o                         
 -12   4   3         33.05         33.59         1.50 o                         
 -11   4   3         40.51         40.82         1.45 o                         
 -10   4   3         36.14         29.97         1.17 o                         
  -9   4   3        414.84        373.19         3.60 o                         
  -8   4   3         35.88         30.63         1.10 o                         
  -7   4   3         24.03         24.60         0.89 o                         
  -6   4   3        191.34        180.17         2.30 o                         
  -5   4   3       1795.61       1814.98         8.98 o                         
  -4   4   3        433.40        412.09         3.03 o                         
  -3   4   3       1134.45       1120.17         5.49 o                         
  -2   4   3        131.87        128.77         1.34 o                         
  -1   4   3        638.00        706.90         3.28 o                         
   0   4   3        120.19        134.50         1.17 o                         
   1   4   3        819.20        907.47         4.03 o                         
   2   4   3         71.24         63.72         0.89 o                         
   3   4   3       1665.39       1709.68         6.04 o                         
   4   4   3        465.49        455.89         2.40 o                         
   5   4   3        246.12        239.09         2.09 o                         
   6   4   3        604.68        581.16         3.84 o                         
   7   4   3         65.55         68.67         1.34 o                         
   8   4   3        359.65        368.17         3.44 o                         
   9   4   3        125.48        116.88         2.01 o                         
  10   4   3        149.87        144.29         2.47 o                         
  11   4   3        155.19        154.65         2.75 o                         
  12   4   3         30.47         34.02         1.48 o                         
  13   4   3         61.27         61.28         2.88 o                         
  14   4   3         14.54         12.56         1.77 o                         
  15   4   3         49.45         49.09         3.50 o                         
 -15   5   3        105.58        102.19         8.57 o                         
 -14   5   3         50.64         51.54         2.86 o                         
 -13   5   3         65.87         66.34         3.32 o                         
 -12   5   3        109.97        111.49         2.66 o                         
 -11   5   3         10.01          9.51         0.97 o                         
 -10   5   3        188.32        169.62         2.60 o                         
  -9   5   3        198.32        191.50         2.65 o                         
  -8   5   3        190.10        179.38         2.60 o                         
  -7   5   3        100.16         99.95         1.87 o                         
  -6   5   3        732.83        759.99         5.04 o                         
  -5   5   3        160.17        146.95         1.95 o                         
  -4   5   3        835.76        843.56         4.93 o                         
  -3   5   3        341.65        324.71         2.45 o                         
  -2   5   3         63.59         63.64         1.01 o                         
  -1   5   3        268.23        291.64         1.96 o                         
   0   5   3        465.01        488.28         2.58 o                         
   1   5   3        301.15        338.33         3.17 o                         
   2   5   3       1217.97       1252.95         7.31 o                         
   3   5   3        232.04        256.10         2.58 o                         
   4   5   3         35.48         27.16         0.47 o                         
   5   5   3        339.36        310.64         2.02 o                         
   6   5   3       1035.04        999.33         6.60 o                         
   7   5   3        341.95        341.08         2.85 o                         
   8   5   3        345.21        334.39         3.13 o                         
   9   5   3         94.70         87.91         1.68 o                         
  10   5   3        497.54        471.58         5.71 o                         
  11   5   3         75.49         77.08         2.52 o                         
  12   5   3          9.06         11.21         1.73 o                         
  13   5   3         68.38         75.15         2.95 o                         
  14   5   3          0.88          3.03         1.37 o                         
  15   5   3         89.54         89.02         8.74 o                         
 -14   6   3        173.01        165.13         5.17 o                         
 -13   6   3        311.51        316.71         6.55 o                         
 -12   6   3          1.72          2.50         1.34 o                         
 -11   6   3         14.50         14.83         1.48 o                         
 -10   6   3         59.60         57.18         2.22 o                         
  -9   6   3        141.24        131.42         2.31 o                         
  -8   6   3         81.09         85.28         1.74 o                         
  -7   6   3         15.63         15.44         0.85 o                         
  -6   6   3        245.87        252.20         2.77 o                         
  -5   6   3        256.34        250.83         2.84 o                         
  -4   6   3        475.30        459.93         3.50 o                         
  -3   6   3        366.15        388.53         3.00 o                         
  -2   6   3        117.76        126.00         1.51 o                         
  -1   6   3         12.74         17.12         0.54 o                         
   0   6   3        301.89        303.45         1.84 o                         
   1   6   3        303.22        311.74         3.22 o                         
   2   6   3        143.08        145.49         2.12 o                         
   3   6   3         16.66         15.93         0.89 o                         
   4   6   3        109.69        113.97         1.93 o                         
   5   6   3        878.07        807.03         6.20 o                         
   6   6   3        143.31        136.37         2.39 o                         
   7   6   3        349.16        338.09         4.35 o                         
   8   6   3         10.49         10.39         1.09 o                         
   9   6   3        193.10        186.45         3.46 o                         
  10   6   3         79.91         81.96         2.91 o                         
  11   6   3        291.88        290.91         5.55 o                         
  12   6   3        115.75        125.14         3.82 o                         
  13   6   3          4.92          4.74         1.46 o                         
  14   6   3         60.26         57.84         5.14 o                         
 -14   7   3         23.38         27.29         6.89 o                         
 -13   7   3         65.28         63.90         3.27 o                         
 -12   7   3        217.42        230.15         5.43 o                         
 -11   7   3         13.92         13.27         1.71 o                         
 -10   7   3        126.34        130.82         3.44 o                         
  -9   7   3        317.64        326.13         5.21 o                         
  -8   7   3        241.80        255.65         4.19 o                         
  -7   7   3        188.48        179.80         3.19 o                         
  -6   7   3         29.33         26.58         1.31 o                         
  -5   7   3        164.09        163.26         2.78 o                         
  -4   7   3        963.72        958.54         5.86 o                         
  -3   7   3        576.59        549.34         3.95 o                         
  -2   7   3         26.04         24.97         0.78 o                         
  -1   7   3        363.70        377.58         3.01 o                         
   0   7   3        134.92        137.33         2.16 o                         
   1   7   3        317.73        322.16         3.67 o                         
   2   7   3        444.22        436.75         4.04 o                         
   3   7   3        146.02        138.09         2.26 o                         
   4   7   3        130.18        112.97         2.28 o                         
   5   7   3        324.02        315.16         3.85 o                         
   6   7   3         74.65         67.00         1.85 o                         
   7   7   3        195.39        191.66         3.38 o                         
   8   7   3         43.94         44.20         1.91 o                         
   9   7   3        103.89        104.07         2.99 o                         
  10   7   3        237.32        245.24         5.03 o                         
  11   7   3         43.56         44.47         2.42 o                         
  12   7   3         13.61          9.73         1.80 o                         
  13   7   3          3.56          2.96         1.47 o                         
  14   7   3          3.00          0.15         4.65 o                         
 -13   8   3         27.17         20.45         2.68 o                         
 -12   8   3         37.43         34.11         2.50 o                         
 -11   8   3          2.38          0.67         1.50 o                         
 -10   8   3         50.18         49.69         2.47 o                         
  -9   8   3        214.05        225.25         4.75 o                         
  -8   8   3        372.42        369.11         5.92 o                         
  -7   8   3         98.28         96.72         2.92 o                         
  -6   8   3        125.54        129.69         3.02 o                         
  -5   8   3        117.69        113.06         2.73 o                         
  -4   8   3        176.32        174.17         4.10 o                         
  -3   8   3         84.22         90.89         2.52 o                         
  -2   8   3        289.47        284.01         4.37 o                         
  -1   8   3        131.82        138.59         3.18 o                         
   0   8   3        258.97        243.77         3.32 o                         
   1   8   3        107.72         94.88         1.99 o                         
   2   8   3         60.67         53.99         1.67 o                         
   3   8   3         87.81         85.96         2.01 o                         
   4   8   3         10.13          8.21         0.94 o                         
   5   8   3        184.77        171.83         3.27 o                         
   6   8   3         57.76         62.47         2.81 o                         
   7   8   3         38.68         39.55         2.01 o                         
   8   8   3         11.75         10.33         1.55 o                         
   9   8   3         81.10         84.96         3.01 o                         
  10   8   3         41.18         49.57         2.69 o                         
  11   8   3          2.93          5.46         1.45 o                         
  12   8   3         36.81         33.03         2.77 o                         
 -11   9   3         73.19         56.04         8.43 o                         
 -10   9   3         42.13         43.61         3.45 o                         
  -9   9   3        182.48        199.10         5.91 o                         
  -8   9   3        115.78        112.95         4.46 o                         
  -7   9   3         11.07          9.42         1.91 o                         
  -6   9   3         27.84         29.62         2.50 o                         
  -5   9   3          4.69          4.66         1.43 o                         
  -4   9   3         41.16         47.19         2.45 o                         
  -3   9   3         18.77         20.05         1.86 o                         
  -2   9   3         24.48         23.89         1.80 o                         
  -1   9   3        172.97        167.80         4.08 o                         
   0   9   3        138.64        142.89         3.93 o                         
   1   9   3        240.97        240.81         5.16 o                         
   2   9   3         82.62         81.76         3.11 o                         
   3   9   3         30.38         31.72         1.93 o                         
   4   9   3         44.53         44.74         2.30 o                         
   5   9   3          1.73          2.12         1.03 o                         
   6   9   3         87.65         86.10         2.83 o                         
   7   9   3         61.83         64.98         2.74 o                         
   8   9   3        214.08        215.83         4.95 o                         
   9   9   3         29.91         28.91         2.13 o                         
  10   9   3        132.21        129.17         4.21 o                         
  11   9   3         90.36         93.28         5.01 o                         
 -10  10   3         39.27         45.69         8.28 o                         
  -9  10   3          3.48          5.12         2.13 o                         
  -8  10   3         71.54         72.77         4.16 o                         
  -7  10   3         38.89         39.65         2.93 o                         
  -6  10   3          1.38          3.78         1.60 o                         
  -5  10   3         61.55         59.24         3.34 o                         
  -4  10   3         77.21         72.95         3.97 o                         
  -3  10   3         61.02         55.17         3.90 o                         
  -2  10   3         61.60         59.36         3.53 o                         
  -1  10   3          2.79          3.33         1.33 o                         
   0  10   3         59.42         59.38         2.83 o                         
   1  10   3        117.27        119.30         3.89 o                         
   2  10   3        106.25         99.94         3.60 o                         
   3  10   3        245.18        243.77         5.55 o                         
   4  10   3         80.20         83.89         4.52 o                         
   5  10   3         13.18         12.87         2.67 o                         
   6  10   3        101.41         98.45         4.49 o                         
   7  10   3         26.11         31.05         2.86 o                         
   8  10   3         26.92         33.53         4.04 o                         
   9  10   3          3.64         -0.35         3.06 o                         
  -8  11   3         20.07         15.10         6.11 o                         
  -7  11   3         12.05         15.01         5.79 o                         
  -6  11   3         48.21         42.60         3.79 o                         
  -5  11   3          9.25          7.78         2.31 o                         
  -4  11   3        198.21        209.52         6.74 o                         
  -3  11   3         45.38         45.29         3.44 o                         
  -2  11   3         53.00         49.86         3.45 o                         
  -1  11   3        134.20        132.32         4.73 o                         
   0  11   3          2.21          2.82         1.67 o                         
   1  11   3          6.53          3.37         1.60 o                         
   2  11   3        127.43        131.94         5.10 o                         
   3  11   3        109.93        108.55         5.21 o                         
   4  11   3        131.34        140.18         6.70 o                         
   5  11   3         85.61         78.65         6.00 o                         
   6  11   3         11.84         12.09         2.79 o                         
   7  11   3         41.44         36.76         7.08 o                         
   8  11   3          1.44          1.06         4.48 o                         
  -2  12   3         73.38         77.74         6.35 o                         
  -1  12   3         86.26         90.65         6.89 o                         
   0  12   3        265.46        272.92         8.57 o                         
   1  12   3         96.63         96.83         5.34 o                         
   2  12   3        146.86        146.28         7.26 o                         
   3  12   3          4.56         17.37         7.09 o                         
  -4 -12   4          9.94         13.15         6.06 o                         
  -3 -12   4         62.20         69.96         5.87 o                         
  -2 -12   4         47.81         54.07         6.50 o                         
  -1 -12   4         22.63         31.78         6.18 o                         
   0 -12   4          5.71          5.64         3.14 o                         
   1 -12   4          9.49          6.34         3.45 o                         
   2 -12   4        145.77        158.01        14.50 o                         
   3 -12   4         54.58         54.30         8.61 o                         
  -7 -11   4         14.13          2.56         3.31 o                         
  -6 -11   4         46.17         49.41         4.30 o                         
  -5 -11   4         67.68         66.51         4.31 o                         
  -4 -11   4          0.55          1.70         2.11 o                         
  -3 -11   4         18.36         20.25         3.00 o                         
  -2 -11   4         21.78         17.57         2.72 o                         
  -1 -11   4        204.58        219.65         8.08 o                         
   0 -11   4          6.73          6.15         2.40 o                         
   1 -11   4         47.75         48.37         5.39 o                         
   2 -11   4        144.86        149.74         5.80 o                         
   3 -11   4        208.31        191.86         8.93 o                         
   4 -11   4         13.65         12.76         2.34 o                         
   5 -11   4         79.25         88.47         5.35 o                         
   6 -11   4        100.62        105.33         6.72 o                         
   7 -11   4         67.01         70.48         5.68 o                         
   8 -11   4         27.24         14.96         5.51 o                         
  -9 -10   4         80.08         85.07         7.93 o                         
  -8 -10   4         77.96         85.47         4.99 o                         
  -7 -10   4          0.51          2.39         2.21 o                         
  -6 -10   4         91.75         96.71         5.48 o                         
  -5 -10   4        129.52        136.76         5.72 o                         
  -4 -10   4          6.00          7.17         2.02 o                         
  -3 -10   4        112.85        123.66         5.38 o                         
  -2 -10   4        269.81        269.63         6.77 o                         
  -1 -10   4         16.04         13.77         2.19 o                         
   0 -10   4         22.21         20.01         2.86 o                         
   1 -10   4        194.70        190.84         6.13 o                         
   2 -10   4          2.84          1.24         1.73 o                         
   3 -10   4        185.58        185.11         5.51 o                         
   4 -10   4         46.58         52.47         3.53 o                         
   5 -10   4          1.52          3.29         1.69 o                         
   6 -10   4         33.55         35.91         2.95 o                         
   7 -10   4         17.74         17.57         2.37 o                         
   8 -10   4        140.38        148.70         5.65 o                         
   9 -10   4         22.70         22.06         3.76 o                         
 -10  -9   4         84.50         90.28         5.24 o                         
  -9  -9   4        191.54        191.49         7.16 o                         
  -8  -9   4          0.95          1.01         2.23 o                         
  -7  -9   4         21.49         19.62         2.66 o                         
  -6  -9   4        225.98        231.77         7.49 o                         
  -5  -9   4          3.75          1.16         1.73 o                         
  -4  -9   4        157.49        150.29         6.12 o                         
  -3  -9   4        249.05        261.33         7.00 o                         
  -2  -9   4         83.78         91.12         6.75 o                         
  -1  -9   4         47.40         52.46         3.11 o                         
   0  -9   4        222.01        218.54         5.85 o                         
   1  -9   4        303.57        288.58         6.24 o                         
   2  -9   4        333.64        343.43         6.39 o                         
   3  -9   4          0.04          0.98         1.31 o                         
   4  -9   4          0.87          0.95         0.92 o                         
   5  -9   4        119.15        125.42         3.10 o                         
   6  -9   4         12.22         10.37         1.28 o                         
   7  -9   4         92.79        100.36         3.08 o                         
   8  -9   4        137.44        145.81         3.98 o                         
   9  -9   4         29.68         32.36         2.30 o                         
  10  -9   4         11.23         13.97         1.77 o                         
  11  -9   4        111.91        125.66         6.22 o                         
 -13  -8   4         28.65         24.76         6.42 o                         
 -12  -8   4          5.79          4.30         2.20 o                         
 -11  -8   4         16.29         18.52         1.87 o                         
 -10  -8   4        239.26        232.44         4.87 o                         
  -9  -8   4        139.49        149.59         3.75 o                         
  -8  -8   4         54.87         49.07         2.20 o                         
  -7  -8   4          2.19          2.04         1.03 o                         
  -6  -8   4         34.33         35.54         1.80 o                         
  -5  -8   4         35.45         37.06         1.72 o                         
  -4  -8   4         44.36         47.61         3.15 o                         
  -3  -8   4        217.97        220.51         6.08 o                         
  -2  -8   4        193.10        188.58         5.48 o                         
  -1  -8   4        414.57        396.31         4.72 o                         
   0  -8   4        129.69        137.41         2.51 o                         
   1  -8   4         37.46         46.09         1.65 o                         
   2  -8   4        153.49        144.65         2.72 o                         
   3  -8   4        237.93        242.59         3.64 o                         
   4  -8   4          9.58          8.07         0.99 o                         
   5  -8   4         43.38         44.90         1.78 o                         
   6  -8   4        106.85        109.41         3.04 o                         
   7  -8   4         42.40         43.03         1.94 o                         
   8  -8   4          4.07          5.05         1.28 o                         
   9  -8   4        228.18        232.61         5.06 o                         
  10  -8   4        103.11        105.36         3.76 o                         
  11  -8   4         10.33         10.28         1.90 o                         
  12  -8   4          9.29          5.45         2.50 o                         
 -13  -7   4          9.21          9.79         1.99 o                         
 -12  -7   4         35.19         39.19         2.54 o                         
 -11  -7   4         33.42         35.51         3.38 o                         
 -10  -7   4          5.69          6.33         1.48 o                         
  -9  -7   4         68.92         77.20         2.79 o                         
  -8  -7   4        105.04        110.82         3.09 o                         
  -7  -7   4        269.76        254.09         4.26 o                         
  -6  -7   4        269.77        265.08         4.21 o                         
  -5  -7   4         71.06         70.36         1.63 o                         
  -4  -7   4        164.37        151.25         2.24 o                         
  -3  -7   4        205.18        206.82         2.50 o                         
  -2  -7   4        101.46        105.35         1.69 o                         
  -1  -7   4        380.00        385.38         3.16 o                         
   0  -7   4         71.79         65.26         1.60 o                         
   1  -7   4        119.09        105.99         2.03 o                         
   2  -7   4        628.03        621.97         5.47 o                         
   3  -7   4         96.82         96.27         2.16 o                         
   4  -7   4        117.03        113.40         2.33 o                         
   5  -7   4         55.57         54.58         1.79 o                         
   6  -7   4        311.97        307.74         4.10 o                         
   7  -7   4         54.44         54.61         1.95 o                         
   8  -7   4         12.56         10.54         1.30 o                         
   9  -7   4         79.06         83.74         3.04 o                         
  10  -7   4        237.27        235.27         5.11 o                         
  11  -7   4         43.90         48.55         2.95 o                         
  12  -7   4         67.92         73.66         3.60 o                         
  13  -7   4         30.44         29.03         5.62 o                         
 -14  -6   4        177.15        182.67         7.09 o                         
 -13  -6   4         32.19         34.97         2.36 o                         
 -12  -6   4          5.89          5.36         1.49 o                         
 -11  -6   4         18.63         21.88         1.77 o                         
 -10  -6   4         73.10         77.08         2.84 o                         
  -9  -6   4        111.89        106.39         2.45 o                         
  -8  -6   4        191.72        192.60         3.11 o                         
  -7  -6   4        482.48        486.22         4.86 o                         
  -6  -6   4         61.04         57.48         1.68 o                         
  -5  -6   4        288.81        286.72         3.23 o                         
  -4  -6   4        155.76        141.65         2.13 o                         
  -3  -6   4        249.62        251.07         2.53 o                         
  -2  -6   4        463.33        453.00         3.49 o                         
  -1  -6   4         23.38         30.51         0.64 o                         
   0  -6   4        262.28        287.66         1.90 o                         
   1  -6   4        504.19        531.47         4.17 o                         
   2  -6   4         15.47         20.74         0.96 o                         
   3  -6   4         16.58         15.67         0.94 o                         
   4  -6   4        228.03        240.32         3.14 o                         
   5  -6   4        215.57        220.11         3.12 o                         
   6  -6   4        133.09        132.49         2.51 o                         
   7  -6   4        156.86        145.13         2.79 o                         
   8  -6   4         31.70         35.74         1.58 o                         
   9  -6   4         58.26         59.79         2.37 o                         
  10  -6   4          3.27          2.52         1.31 o                         
  11  -6   4         71.07         71.74         3.13 o                         
  12  -6   4         45.23         47.99         2.98 o                         
  13  -6   4          3.64          3.59         1.69 o                         
 -15  -5   4         52.85         45.72         6.21 o                         
 -14  -5   4         73.31         80.63         3.35 o                         
 -13  -5   4         85.55         92.83         3.43 o                         
 -12  -5   4        244.18        247.28         4.20 o                         
 -11  -5   4         57.83         65.59         2.51 o                         
 -10  -5   4          3.37          5.14         1.03 o                         
  -9  -5   4         74.32         82.80         2.23 o                         
  -8  -5   4         18.82         19.22         1.21 o                         
  -7  -5   4         57.76         55.57         1.62 o                         
  -6  -5   4        264.47        260.92         3.23 o                         
  -5  -5   4        291.26        287.21         3.15 o                         
  -4  -5   4        182.26        187.91         2.21 o                         
  -3  -5   4        323.61        325.02         2.68 o                         
  -2  -5   4        464.41        470.85         3.47 o                         
  -1  -5   4        714.12        731.49         4.58 o                         
   0  -5   4        862.20        905.22         4.19 o                         
   1  -5   4         18.67         34.85         0.58 o                         
   2  -5   4         10.24          4.87         0.24 o                         
   3  -5   4        297.59        310.65         1.80 o                         
   4  -5   4        205.23        190.84         1.58 o                         
   5  -5   4        320.11        337.66         3.09 o                         
   6  -5   4       1380.04       1360.96         9.14 o                         
   7  -5   4        226.16        223.61         2.55 o                         
   8  -5   4        172.81        166.68         2.48 o                         
   9  -5   4         11.82         14.74         1.26 o                         
  10  -5   4        286.09        279.08         4.63 o                         
  11  -5   4         51.79         48.65         2.47 o                         
  12  -5   4        162.02        169.73         4.76 o                         
  13  -5   4         79.38         73.46         3.32 o                         
  14  -5   4         35.56         35.62         2.73 o                         
  15  -5   4         25.88         19.21         6.14 o                         
 -15  -4   4          4.25          2.12         1.61 o                         
 -14  -4   4        382.08        392.44         5.69 o                         
 -13  -4   4        238.09        240.86         4.28 o                         
 -12  -4   4         10.80          9.73         1.25 o                         
 -11  -4   4        165.75        157.06         3.15 o                         
 -10  -4   4          4.44          5.28         1.06 o                         
  -9  -4   4        131.03        125.95         2.59 o                         
  -8  -4   4         54.85         54.86         1.68 o                         
  -7  -4   4          4.34          2.51         0.84 o                         
  -6  -4   4          1.14          0.73         0.75 o                         
  -5  -4   4          0.89          3.77         0.70 o                         
  -4  -4   4         14.05         13.17         0.67 o                         
  -3  -4   4        125.82        133.02         1.55 o                         
  -2  -4   4        346.01        357.35         2.65 o                         
  -1  -4   4        131.45        138.15         1.58 o                         
   0  -4   4         84.45         99.88         1.06 o                         
   1  -4   4        885.59        962.58         4.37 o                         
   2  -4   4        278.33        298.22         1.93 o                         
   3  -4   4       1987.98       2022.66         7.57 o                         
   4  -4   4         59.31         58.69         1.11 o                         
   5  -4   4         93.92        100.33         1.48 o                         
   6  -4   4       1076.99       1061.33         6.27 o                         
   7  -4   4        730.87        732.69         4.94 o                         
   8  -4   4        115.30        121.94         2.28 o                         
   9  -4   4          2.39          1.37         0.78 o                         
  10  -4   4         18.93         17.97         1.10 o                         
  11  -4   4        156.39        157.37         2.90 o                         
  12  -4   4        103.23        104.46         2.81 o                         
  13  -4   4          3.39          3.21         1.60 o                         
  14  -4   4        128.57        135.59         4.49 o                         
  15  -4   4         15.00          8.29         3.75 o                         
 -16  -3   4         32.06         32.39         3.12 o                         
 -15  -3   4         18.07         23.65         1.74 o                         
 -14  -3   4          9.48          9.98         1.34 o                         
 -13  -3   4        104.45        101.21         2.79 o                         
 -12  -3   4         53.88         58.71         2.09 o                         
 -11  -3   4         46.48         56.09         2.07 o                         
 -10  -3   4        151.98        150.68         2.92 o                         
  -9  -3   4        213.64        201.65         3.21 o                         
  -8  -3   4        124.75        120.47         2.09 o                         
  -7  -3   4         56.84         49.22         1.51 o                         
  -6  -3   4        225.55        235.50         2.96 o                         
  -5  -3   4        490.80        569.31         4.17 o                         
  -4  -3   4         83.32         96.76         1.37 o                         
  -3  -3   4        249.97        251.65         2.12 o                         
  -2  -3   4        490.38        548.27         3.17 o                         
  -1  -3   4       1278.84       1248.90         6.51 o                         
   0  -3   4       3546.75       3713.14        16.16 o                         
   1  -3   4        238.55        258.58         2.02 o                         
   2  -3   4        154.58        141.04         1.76 o                         
   3  -3   4        247.06        254.08         2.37 o                         
   4  -3   4          3.50          4.36         0.48 o                         
   5  -3   4         61.60         65.88         1.21 o                         
   6  -3   4         14.66         14.26         0.54 o                         
   7  -3   4       2148.89       2120.00        11.01 o                         
   8  -3   4        855.44        859.48         6.10 o                         
   9  -3   4        212.96        200.83         2.91 o                         
  10  -3   4         88.83         84.54         2.16 o                         
  11  -3   4        105.24        104.59         2.77 o                         
  12  -3   4        160.38        152.36         3.19 o                         
  13  -3   4        291.03        304.89         5.14 o                         
  14  -3   4         21.16         24.54         1.71 o                         
  15  -3   4         93.94        107.68         3.72 o                         
  16  -3   4         10.03          9.20         4.70 o                         
 -16  -2   4         13.85         15.39         2.63 o                         
 -15  -2   4         51.29         60.48         2.47 o                         
 -14  -2   4        103.58        106.70         2.87 o                         
 -13  -2   4         37.22         39.61         1.88 o                         
 -12  -2   4         62.39         59.81         2.11 o                         
 -11  -2   4         21.40         17.43         1.27 o                         
 -10  -2   4        487.16        471.39         5.19 o                         
  -9  -2   4         43.67         36.66         1.52 o                         
  -8  -2   4        715.34        723.35         5.68 o                         
  -7  -2   4        520.57        526.69         4.50 o                         
  -6  -2   4        216.52        192.65         2.63 o                         
  -5  -2   4        288.61        256.33         2.59 o                         
  -4  -2   4         24.14         32.12         0.82 o                         
  -3  -2   4        680.67        710.98         4.08 o                         
  -2  -2   4        391.10        395.83         3.04 o                         
  -1  -2   4        687.52        737.45         5.12 o                         
   0  -2   4        555.32        573.51         4.22 o                         
   1  -2   4        544.84        557.62         3.18 o                         
   2  -2   4        706.32        752.77         4.61 o                         
   3  -2   4        126.67        113.70         1.26 o                         
   4  -2   4         19.94         18.66         0.51 o                         
   5  -2   4        182.87        181.37         1.89 o                         
   6  -2   4        539.13        565.60         4.62 o                         
   7  -2   4         72.56         72.15         1.42 o                         
   8  -2   4        195.83        185.70         2.54 o                         
   9  -2   4        212.11        195.47         2.73 o                         
  10  -2   4        236.88        231.53         3.44 o                         
  11  -2   4        158.55        151.33         3.45 o                         
  12  -2   4         67.42         67.07         2.26 o                         
  13  -2   4         14.85         17.00         1.45 o                         
  14  -2   4         50.94         56.00         2.19 o                         
  15  -2   4        157.26        160.96         3.56 o                         
  16  -2   4         50.38         52.57         3.42 o                         
 -16  -1   4         41.53         43.59         4.02 o                         
 -15  -1   4         54.89         65.09         2.49 o                         
 -14  -1   4         98.63        105.42         2.72 o                         
 -13  -1   4         17.97         20.85         1.44 o                         
 -12  -1   4         14.93         17.02         1.30 o                         
 -11  -1   4         59.32         54.40         1.86 o                         
 -10  -1   4         61.55         64.05         1.97 o                         
  -9  -1   4        144.81        139.45         2.40 o                         
  -8  -1   4        131.30        132.79         2.23 o                         
  -7  -1   4        431.85        438.05         3.83 o                         
  -6  -1   4       1166.73       1181.00         6.88 o                         
  -5  -1   4         41.47         39.63         1.14 o                         
  -4  -1   4       1543.78       1661.14         8.78 o                         
  -3  -1   4        921.71       1056.48         5.58 o                         
  -2  -1   4        347.08        369.64         2.45 o                         
  -1  -1   4         55.36         49.13         0.72 o                         
   0  -1   4        835.19        924.85         4.22 o                         
   1  -1   4        273.92        269.14         2.06 o                         
   2  -1   4       1163.54       1182.28         5.81 o                         
   3  -1   4       1578.92       1669.88         7.63 o                         
   4  -1   4        592.67        649.74         3.72 o                         
   5  -1   4        191.05        194.86         2.07 o                         
   6  -1   4        163.66        163.21         2.11 o                         
   7  -1   4        106.93        113.51         1.81 o                         
   8  -1   4         82.31         87.76         1.70 o                         
   9  -1   4        283.50        274.26         3.43 o                         
  10  -1   4        296.14        278.65         3.64 o                         
  11  -1   4         68.65         67.75         2.03 o                         
  12  -1   4        128.64        125.88         2.92 o                         
  13  -1   4         86.53         86.58         2.41 o                         
  14  -1   4        144.19        143.80         3.31 o                         
  15  -1   4         28.40         29.65         1.75 o                         
  16  -1   4          7.05          8.07         1.93 o                         
 -16   0   4         46.54         47.53         3.24 o                         
 -15   0   4          3.12          2.59         1.34 o                         
 -14   0   4         13.56         17.00         1.44 o                         
 -13   0   4        602.13        586.55         6.16 o                         
 -12   0   4         60.84         67.87         2.33 o                         
 -11   0   4        375.23        366.87         4.15 o                         
 -10   0   4        244.15        240.71         3.08 o                         
  -9   0   4        668.66        629.43         4.93 o                         
  -8   0   4          0.20          1.38         0.72 o                         
  -7   0   4        241.13        263.27         2.86 o                         
  -6   0   4        983.33        998.26         6.00 o                         
  -5   0   4         21.81         24.22         0.76 o                         
  -4   0   4          9.55         15.12         0.67 o                         
  -3   0   4       1956.93       1928.21         9.76 o                         
  -2   0   4       2737.25       2874.53        11.66 o                         
  -1   0   4        284.73        269.97         1.88 o                         
   0   0   4        244.50        245.83         1.81 o                         
   1   0   4        385.69        371.52         2.21 o                         
   2   0   4         55.11         56.15         0.91 o                         
   3   0   4        394.87        412.85         2.83 o                         
   4   0   4        365.82        394.84         2.92 o                         
   5   0   4       3710.49       3869.43        17.17 o                         
   6   0   4        479.76        489.83         4.09 o                         
   7   0   4        531.02        544.13         4.24 o                         
   8   0   4         21.15         22.83         1.06 o                         
   9   0   4        257.45        253.09         3.08 o                         
  10   0   4        654.10        625.89         5.79 o                         
  11   0   4         30.76         25.38         1.34 o                         
  12   0   4         47.47         48.28         1.81 o                         
  13   0   4        111.21        120.06         2.84 o                         
  14   0   4        375.07        382.43         5.01 o                         
  15   0   4         42.65         43.49         1.98 o                         
  16   0   4          0.36          1.71         1.33 o                         
 -16   1   4         41.77         45.42         3.31 o                         
 -15   1   4         55.51         58.99         2.39 o                         
 -14   1   4         99.24         99.51         2.76 o                         
 -13   1   4         17.66         20.35         1.33 o                         
 -12   1   4         16.43         16.67         1.15 o                         
 -11   1   4         62.20         59.49         1.73 o                         
 -10   1   4         61.65         63.60         1.53 o                         
  -9   1   4        145.21        138.72         2.03 o                         
  -8   1   4        128.80        131.37         1.76 o                         
  -7   1   4        430.55        428.90         3.15 o                         
  -6   1   4       1165.88       1186.32         5.93 o                         
  -5   1   4         41.62         40.23         0.80 o                         
  -4   1   4       1570.99       1714.90         8.08 o                         
  -3   1   4        941.93       1091.31         5.93 o                         
  -2   1   4        342.74        365.94         2.52 o                         
  -1   1   4         55.29         49.17         0.72 o                         
   0   1   4        838.08        930.38         4.84 o                         
   1   1   4        282.20        278.10         1.78 o                         
   2   1   4       1154.89       1169.34         5.54 o                         
   3   1   4       1568.78       1661.17         6.99 o                         
   4   1   4        577.62        632.85         3.75 o                         
   5   1   4        181.07        183.34         1.93 o                         
   6   1   4        163.50        162.14         2.07 o                         
   7   1   4        101.37        107.68         1.83 o                         
   8   1   4         78.78         81.48         1.72 o                         
   9   1   4        286.54        263.63         3.33 o                         
  10   1   4        287.44        268.92         3.54 o                         
  11   1   4         69.38         67.77         2.03 o                         
  12   1   4        124.94        120.46         2.79 o                         
  13   1   4         87.80         84.49         2.43 o                         
  14   1   4        144.69        147.30         3.21 o                         
  15   1   4         27.98         29.10         1.76 o                         
  16   1   4          8.04          5.10         1.65 o                         
 -16   2   4         14.82         20.15         2.55 o                         
 -15   2   4         52.45         55.05         2.33 o                         
 -14   2   4        102.48         99.40         2.86 o                         
 -13   2   4         34.95         36.63         1.85 o                         
 -12   2   4         61.43         58.35         1.98 o                         
 -11   2   4         19.49         18.56         1.13 o                         
 -10   2   4        493.61        470.63         4.36 o                         
  -9   2   4         43.39         36.02         1.15 o                         
  -8   2   4        715.65        708.69         4.86 o                         
  -7   2   4        524.94        520.82         3.82 o                         
  -6   2   4        213.88        190.90         2.02 o                         
  -5   2   4        288.37        253.09         2.40 o                         
  -4   2   4         25.31         32.88         0.79 o                         
  -3   2   4        672.91        716.91         3.76 o                         
  -2   2   4        399.07        404.94         2.64 o                         
  -1   2   4        686.47        741.89         3.82 o                         
   0   2   4        549.32        572.03         2.99 o                         
   1   2   4        557.72        575.95         3.21 o                         
   2   2   4        707.11        774.37         4.04 o                         
   3   2   4        126.63        112.75         1.28 o                         
   4   2   4         21.97         22.64         0.69 o                         
   5   2   4        178.92        176.87         1.87 o                         
   6   2   4        539.04        551.12         3.89 o                         
   7   2   4         75.49         73.55         1.45 o                         
   8   2   4        197.91        181.60         2.59 o                         
   9   2   4        211.84        189.52         2.80 o                         
  10   2   4        236.58        221.99         3.31 o                         
  11   2   4        155.44        149.81         2.88 o                         
  12   2   4         63.50         61.47         2.06 o                         
  13   2   4         14.69         13.55         1.26 o                         
  14   2   4         54.84         55.40         2.13 o                         
  15   2   4        161.35        161.22         3.60 o                         
  16   2   4         49.00         50.15         2.95 o                         
 -16   3   4         31.79         33.26         3.08 o                         
 -15   3   4         19.01         22.27         1.72 o                         
 -14   3   4          8.40          9.23         1.30 o                         
 -13   3   4        103.71        104.43         2.81 o                         
 -12   3   4         55.39         57.37         1.88 o                         
 -11   3   4         47.33         55.01         1.78 o                         
 -10   3   4        152.30        142.97         2.59 o                         
  -9   3   4        216.44        206.08         2.68 o                         
  -8   3   4        127.99        124.55         1.80 o                         
  -7   3   4         55.51         46.09         1.19 o                         
  -6   3   4        219.21        224.94         2.45 o                         
  -5   3   4        491.14        567.96         4.00 o                         
  -4   3   4         88.64        106.24         1.46 o                         
  -3   3   4        244.36        246.33         1.92 o                         
  -2   3   4        489.57        551.28         3.07 o                         
  -1   3   4       1274.18       1253.46         5.50 o                         
   0   3   4       3533.41       3739.11        13.77 o                         
   1   3   4        240.65        264.15         2.67 o                         
   2   3   4        146.49        135.90         1.56 o                         
   3   3   4        250.98        261.07         1.99 o                         
   4   3   4          4.73          6.05         0.50 o                         
   5   3   4         55.95         58.79         1.14 o                         
   6   3   4         14.51         17.43         0.75 o                         
   7   3   4       2157.78       2096.26        10.36 o                         
   8   3   4        857.18        845.27         5.83 o                         
   9   3   4        213.47        198.57         2.94 o                         
  10   3   4         90.35         84.85         2.07 o                         
  11   3   4        108.69        105.27         2.35 o                         
  12   3   4        155.92        148.20         2.95 o                         
  13   3   4        287.91        293.50         4.53 o                         
  14   3   4         21.49         23.49         1.53 o                         
  15   3   4         90.72        102.78         3.88 o                         
 -15   4   4          4.10          4.26         1.28 o                         
 -14   4   4        383.91        385.56         5.42 o                         
 -13   4   4        239.53        241.42         3.96 o                         
 -12   4   4         10.77          9.34         1.04 o                         
 -11   4   4        169.80        161.35         2.77 o                         
 -10   4   4          4.34          7.01         0.95 o                         
  -9   4   4        131.81        124.39         2.17 o                         
  -8   4   4         50.54         47.34         1.42 o                         
  -7   4   4          3.42          3.85         0.62 o                         
  -6   4   4          1.29          3.32         0.63 o                         
  -5   4   4          1.66          5.60         0.52 o                         
  -4   4   4         15.43         14.04         0.59 o                         
  -3   4   4        123.91        132.25         1.48 o                         
  -2   4   4        335.76        342.80         2.57 o                         
  -1   4   4        130.21        133.31         1.50 o                         
   0   4   4         79.68         96.89         1.12 o                         
   1   4   4        867.28        959.81         4.36 o                         
   2   4   4        278.95        298.83         2.08 o                         
   3   4   4       2001.06       2041.94         7.87 o                         
   4   4   4         62.58         63.05         0.95 o                         
   5   4   4         91.06         98.12         1.33 o                         
   6   4   4       1077.04       1053.39         5.76 o                         
   7   4   4        726.82        733.39         4.71 o                         
   8   4   4        111.61        123.09         2.15 o                         
   9   4   4          1.75          1.61         0.73 o                         
  10   4   4         18.91         17.31         1.10 o                         
  11   4   4        158.07        153.89         2.82 o                         
  12   4   4        104.32        103.26         2.50 o                         
  13   4   4          3.16          2.30         1.61 o                         
  14   4   4        128.85        129.61         4.53 o                         
  15   4   4         14.35         13.74         3.38 o                         
 -15   5   4         50.23         41.88         8.27 o                         
 -14   5   4         75.79         82.69         3.53 o                         
 -13   5   4         86.31         92.20         3.34 o                         
 -12   5   4        244.84        251.75         3.88 o                         
 -11   5   4         55.90         59.32         2.58 o                         
 -10   5   4          2.98          3.20         0.83 o                         
  -9   5   4         75.24         89.14         2.05 o                         
  -8   5   4         19.72         19.59         1.04 o                         
  -7   5   4         58.64         58.31         1.46 o                         
  -6   5   4        269.40        263.35         2.88 o                         
  -5   5   4        290.51        285.99         2.82 o                         
  -4   5   4        182.47        184.79         1.87 o                         
  -3   5   4        334.00        345.65         2.67 o                         
  -2   5   4        464.37        468.91         3.19 o                         
  -1   5   4        718.35        729.89         4.27 o                         
   0   5   4        870.67        913.58         4.39 o                         
   1   5   4         18.25         34.85         0.62 o                         
   2   5   4          9.97          4.10         0.28 o                         
   3   5   4        297.51        313.61         1.99 o                         
   4   5   4        211.63        195.12         1.51 o                         
   5   5   4        321.33        336.92         2.77 o                         
   6   5   4       1380.58       1360.37        11.36 o                         
   7   5   4        225.16        220.51         2.25 o                         
   8   5   4        175.59        171.68         2.21 o                         
   9   5   4         11.84         16.41         1.36 o                         
  10   5   4        294.35        288.93         4.99 o                         
  11   5   4         51.83         49.27         2.30 o                         
  12   5   4        165.56        169.65         4.34 o                         
  13   5   4         80.41         81.94         3.24 o                         
  14   5   4         35.04         34.51         2.30 o                         
 -14   6   4        179.73        188.45        11.31 o                         
 -13   6   4         33.50         37.69         2.38 o                         
 -12   6   4          5.79          7.53         1.41 o                         
 -11   6   4         20.22         21.28         1.61 o                         
 -10   6   4         71.84         78.73         2.55 o                         
  -9   6   4        112.04        107.61         2.14 o                         
  -8   6   4        187.59        192.68         2.72 o                         
  -7   6   4        478.10        480.77         4.27 o                         
  -6   6   4         62.93         58.83         1.43 o                         
  -5   6   4        283.16        279.16         2.93 o                         
  -4   6   4        152.23        139.88         1.91 o                         
  -3   6   4        245.82        243.88         2.50 o                         
  -2   6   4        458.49        447.61         3.23 o                         
  -1   6   4         23.94         29.58         0.83 o                         
   0   6   4        252.37        277.04         2.02 o                         
   1   6   4        495.66        516.19         4.58 o                         
   2   6   4         15.70         19.03         0.97 o                         
   3   6   4         19.56         18.62         1.00 o                         
   4   6   4        227.62        229.52         3.12 o                         
   5   6   4        215.41        209.05         2.80 o                         
   6   6   4        131.59        126.10         2.32 o                         
   7   6   4        160.23        146.83         3.05 o                         
   8   6   4         32.50         33.69         1.68 o                         
   9   6   4         56.75         63.48         2.43 o                         
  10   6   4          3.22          2.04         1.30 o                         
  11   6   4         72.26         76.17         2.99 o                         
  12   6   4         48.02         51.40         2.65 o                         
  13   6   4          3.59          3.91         1.39 o                         
  14   6   4         79.11         71.34         7.19 o                         
 -13   7   4          8.98          5.69         1.77 o                         
 -12   7   4         33.14         35.39         2.26 o                         
 -11   7   4         34.50         36.41         2.24 o                         
 -10   7   4          5.15          6.43         1.60 o                         
  -9   7   4         71.58         77.94         2.51 o                         
  -8   7   4        104.34        112.11         2.70 o                         
  -7   7   4        271.03        255.43         3.98 o                         
  -6   7   4        273.33        249.41         3.55 o                         
  -5   7   4         71.40         67.89         1.49 o                         
  -4   7   4        156.60        143.24         2.01 o                         
  -3   7   4        197.76        194.95         2.29 o                         
  -2   7   4         99.43        103.46         1.65 o                         
  -1   7   4        374.61        377.48         3.71 o                         
   0   7   4         68.69         62.11         1.59 o                         
   1   7   4        120.36        108.31         2.10 o                         
   2   7   4        636.17        617.34         5.25 o                         
   3   7   4         95.41         87.47         1.94 o                         
   4   7   4        114.90        110.03         2.28 o                         
   5   7   4         58.63         55.65         1.72 o                         
   6   7   4        311.71        295.58         3.98 o                         
   7   7   4         58.59         56.98         2.09 o                         
   8   7   4         12.75         13.81         1.44 o                         
   9   7   4         80.89         81.20         2.79 o                         
  10   7   4        243.16        246.27         4.91 o                         
  11   7   4         45.42         42.82         2.45 o                         
  12   7   4         65.80         65.65         2.94 o                         
  13   7   4         28.91         24.09         3.30 o                         
 -13   8   4         29.35         16.52         4.27 o                         
 -12   8   4          5.50          6.27         1.72 o                         
 -11   8   4         15.35         15.98         2.08 o                         
 -10   8   4        245.42        235.15         4.84 o                         
  -9   8   4        138.82        139.94         3.65 o                         
  -8   8   4         55.21         45.25         2.11 o                         
  -7   8   4          1.74          0.95         1.00 o                         
  -6   8   4         33.32         33.82         1.64 o                         
  -5   8   4         33.86         37.97         2.26 o                         
  -4   8   4         46.38         45.07         2.12 o                         
  -3   8   4        219.78        208.44         3.93 o                         
  -2   8   4        191.87        191.16         3.68 o                         
  -1   8   4        414.60        391.88         4.17 o                         
   0   8   4        132.37        141.97         2.56 o                         
   1   8   4         40.39         47.83         1.60 o                         
   2   8   4        154.52        139.28         2.67 o                         
   3   8   4        231.78        228.23         3.30 o                         
   4   8   4         10.36          8.67         1.02 o                         
   5   8   4         45.14         42.18         1.85 o                         
   6   8   4        106.17        104.93         2.90 o                         
   7   8   4         42.58         39.43         2.06 o                         
   8   8   4          4.39          5.44         1.26 o                         
   9   8   4        230.60        230.22         5.00 o                         
  10   8   4        103.68        106.36         3.72 o                         
  11   8   4          9.28          8.62         1.69 o                         
  12   8   4          8.25         12.00         2.38 o                         
 -11   9   4         44.11         35.18         4.40 o                         
 -10   9   4         86.41         87.93         4.21 o                         
  -9   9   4        189.05        188.89         6.04 o                         
  -8   9   4          0.87          2.46         1.62 o                         
  -7   9   4         20.32         20.53         2.30 o                         
  -6   9   4        227.38        223.54         6.08 o                         
  -5   9   4          3.87          1.92         1.48 o                         
  -4   9   4        158.94        156.45         4.20 o                         
  -3   9   4        255.07        272.29         5.78 o                         
  -2   9   4         83.85         85.46         3.30 o                         
  -1   9   4         44.56         41.97         2.22 o                         
   0   9   4        218.36        215.81         4.86 o                         
   1   9   4        302.57        289.55         5.32 o                         
   2   9   4        330.67        332.64         6.55 o                         
   3   9   4          0.01         -0.42         1.25 o                         
   4   9   4          0.66          1.10         0.97 o                         
   5   9   4        117.11        112.87         3.14 o                         
   6   9   4         11.99         12.69         1.62 o                         
   7   9   4         92.38         92.57         3.25 o                         
   8   9   4        133.66        135.82         4.41 o                         
   9   9   4         29.94         28.07         2.49 o                         
  10   9   4         10.26         11.35         1.83 o                         
  11   9   4        113.38        105.48         5.54 o                         
  -9  10   4         80.45         89.72         6.56 o                         
  -8  10   4         75.22         87.35         4.39 o                         
  -7  10   4          0.67         -0.59         1.67 o                         
  -6  10   4         91.52         95.29         4.17 o                         
  -5  10   4        133.02        140.09         4.96 o                         
  -4  10   4          6.65          8.81         2.26 o                         
  -3  10   4        113.54        115.30         7.01 o                         
  -2  10   4        270.84        267.60         5.98 o                         
  -1  10   4         15.77         17.77         2.16 o                         
   0  10   4         20.36         18.74         2.23 o                         
   1  10   4        187.85        183.95         5.26 o                         
   2  10   4          2.95          3.53         1.51 o                         
   3  10   4        191.84        180.88         4.53 o                         
   4  10   4         47.83         55.39         3.79 o                         
   5  10   4          1.66          3.20         1.96 o                         
   6  10   4         36.52         34.58         3.22 o                         
   7  10   4         16.80         12.32         2.54 o                         
   8  10   4        140.15        146.20         6.81 o                         
   9  10   4         22.45         18.91         5.64 o                         
  -7  11   4         13.49         13.21         5.28 o                         
  -6  11   4         43.56         56.73         6.77 o                         
  -5  11   4         67.33         65.51         5.30 o                         
  -4  11   4          0.68         -0.28         1.86 o                         
  -3  11   4         16.81         16.97         2.77 o                         
  -2  11   4         21.96         21.43         2.52 o                         
  -1  11   4        202.60        212.13         5.99 o                         
   0  11   4          5.94          4.37         1.70 o                         
   1  11   4         49.47         50.48         3.11 o                         
   2  11   4        144.37        137.41         4.83 o                         
   3  11   4        209.39        202.82         6.48 o                         
   4  11   4         12.37         20.38         3.91 o                         
   5  11   4         78.37         78.25         7.72 o                         
   6  11   4        100.70         96.92         6.98 o                         
  -2  12   4         48.24         36.99         7.32 o                         
  -1  12   4         22.51         25.37         3.49 o                         
   0  12   4          5.12          4.63         2.00 o                         
   1  12   4          9.45          7.51         2.15 o                         
   2  12   4        146.66        160.50        14.91 o                         
  -3 -12   5          9.55         20.01         6.59 o                         
  -2 -12   5         85.88         73.90         7.27 o                         
  -1 -12   5          5.41          4.95         7.35 o                         
   0 -12   5          3.01         -0.74         3.33 o                         
   1 -12   5        101.68        103.84         6.82 o                         
   2 -12   5         26.87         31.28         4.86 o                         
  -7 -11   5          2.30         -0.62         3.28 o                         
  -6 -11   5         11.85         13.74         4.21 o                         
  -5 -11   5         17.48         14.45         3.79 o                         
  -4 -11   5         75.31         82.73         5.26 o                         
  -3 -11   5         46.24         45.03         4.73 o                         
  -2 -11   5         44.81         44.20         4.35 o                         
  -1 -11   5        183.43        181.12         8.76 o                         
   0 -11   5          8.81          7.92         2.18 o                         
   1 -11   5         38.65         38.57         3.25 o                         
   2 -11   5         13.93         11.78         2.83 o                         
   3 -11   5         94.34        103.27         6.52 o                         
   4 -11   5         22.40         21.85         5.03 o                         
   5 -11   5         94.92        111.74         6.98 o                         
   6 -11   5          4.46          5.26         2.69 o                         
   7 -11   5         21.21         18.70         5.68 o                         
  -9 -10   5         59.11         40.48         8.51 o                         
  -8 -10   5          5.72          3.58         3.01 o                         
  -7 -10   5         14.69         10.32         2.44 o                         
  -6 -10   5         60.05         63.20         4.21 o                         
  -5 -10   5        289.30        305.88         8.55 o                         
  -4 -10   5        131.13        135.87         5.62 o                         
  -3 -10   5          2.95          3.84         2.07 o                         
  -2 -10   5        124.42        132.17         6.56 o                         
  -1 -10   5         19.51          8.17         2.24 o                         
   0 -10   5        287.10        279.29         8.78 o                         
   1 -10   5         95.10         91.79         4.52 o                         
   2 -10   5        120.42        121.06         5.04 o                         
   3 -10   5          0.51          1.12         1.64 o                         
   4 -10   5         19.42         20.19         2.20 o                         
   5 -10   5         68.82         69.97         3.70 o                         
   6 -10   5        197.99        204.88         7.05 o                         
   7 -10   5         99.21        104.57         5.17 o                         
   8 -10   5         10.03          8.52         2.67 o                         
   9 -10   5         27.46         30.97         4.24 o                         
 -10  -9   5         22.71         29.49         3.63 o                         
  -9  -9   5        187.33        173.93         6.93 o                         
  -8  -9   5        111.76        121.47         5.65 o                         
  -7  -9   5          9.65         11.41         2.42 o                         
  -6  -9   5         60.03         59.68         3.98 o                         
  -5  -9   5         82.04         86.57         4.46 o                         
  -4  -9   5         49.25         50.74         4.32 o                         
  -3  -9   5        147.28        150.06         5.41 o                         
  -2  -9   5        101.40        105.56         4.45 o                         
  -1  -9   5         30.81         30.15         2.62 o                         
   0  -9   5        204.16        202.81         6.16 o                         
   1  -9   5        172.98        186.29         5.26 o                         
   2  -9   5        295.55        297.46         6.06 o                         
   3  -9   5        232.70        243.56         5.36 o                         
   4  -9   5          3.60          4.69         1.03 o                         
   5  -9   5        203.21        201.98         4.28 o                         
   6  -9   5         16.02         16.16         1.50 o                         
   7  -9   5         19.63         15.73         1.67 o                         
   8  -9   5          1.58          0.41         1.27 o                         
   9  -9   5         78.34         74.83         2.96 o                         
  10  -9   5        143.89        144.32         4.80 o                         
  11  -9   5        151.94        153.66         9.00 o                         
 -12  -8   5          5.90          7.47         2.10 o                         
 -11  -8   5          6.26          8.81         1.52 o                         
 -10  -8   5         60.80         61.60         2.82 o                         
  -9  -8   5         34.33         32.80         2.10 o                         
  -8  -8   5         93.02        102.11         3.19 o                         
  -7  -8   5         27.67         26.00         1.72 o                         
  -6  -8   5        118.49        120.90         4.54 o                         
  -5  -8   5        490.14        492.05         9.99 o                         
  -4  -8   5        187.25        181.80         5.77 o                         
  -3  -8   5        200.72        208.63         6.02 o                         
  -2  -8   5          1.32          2.00         1.02 o                         
  -1  -8   5        118.77        126.45         2.90 o                         
   0  -8   5        229.82        251.80         3.90 o                         
   1  -8   5        114.98        129.71         2.67 o                         
   2  -8   5        178.31        172.59         3.27 o                         
   3  -8   5        160.91        145.74         3.06 o                         
   4  -8   5        103.38        106.79         2.65 o                         
   5  -8   5         15.76         16.08         1.29 o                         
   6  -8   5        227.88        223.56         4.22 o                         
   7  -8   5         11.24         10.13         1.28 o                         
   8  -8   5         60.78         60.82         2.38 o                         
   9  -8   5        207.37        220.91         4.85 o                         
  10  -8   5         26.29         26.67         2.09 o                         
  11  -8   5        135.35        138.21         4.85 o                         
 -13  -7   5          1.08          2.75         1.96 o                         
 -12  -7   5          5.41          6.37         1.46 o                         
 -11  -7   5         86.98         88.46         3.28 o                         
 -10  -7   5         32.99         32.75         2.07 o                         
  -9  -7   5         64.11         67.45         2.45 o                         
  -8  -7   5        110.64        115.49         2.97 o                         
  -7  -7   5         85.90         79.56         2.52 o                         
  -6  -7   5        476.20        478.11         4.96 o                         
  -5  -7   5        171.08        180.01         2.68 o                         
  -4  -7   5         45.32         43.74         1.32 o                         
  -3  -7   5        353.55        344.65         3.76 o                         
  -2  -7   5        115.70        121.20         2.04 o                         
  -1  -7   5        392.58        379.56         4.87 o                         
   0  -7   5        276.51        264.68         4.09 o                         
   1  -7   5        205.77        192.68         3.08 o                         
   2  -7   5        544.53        532.09         4.92 o                         
   3  -7   5        174.76        176.23         3.41 o                         
   4  -7   5        493.36        481.37         5.96 o                         
   5  -7   5         76.86         70.80         2.16 o                         
   6  -7   5         96.55         89.09         2.52 o                         
   7  -7   5         87.65         87.64         2.47 o                         
   8  -7   5         70.91         65.96         2.38 o                         
   9  -7   5         93.62         92.76         3.05 o                         
  10  -7   5        168.86        171.95         4.62 o                         
  11  -7   5         85.54        100.35         3.85 o                         
  12  -7   5         71.42         67.35         3.47 o                         
 -14  -6   5         70.14         79.94         6.26 o                         
 -13  -6   5         87.51         83.91         3.21 o                         
 -12  -6   5        101.86        102.07         3.37 o                         
 -11  -6   5        170.00        171.67         4.14 o                         
 -10  -6   5         62.36         64.07         2.02 o                         
  -9  -6   5        110.70        117.69         2.55 o                         
  -8  -6   5         10.40         13.38         1.07 o                         
  -7  -6   5         43.98         56.28         1.65 o                         
  -6  -6   5        185.40        194.11         2.77 o                         
  -5  -6   5         42.46         40.55         1.38 o                         
  -4  -6   5        169.07        172.47         2.46 o                         
  -3  -6   5        415.10        415.18         3.78 o                         
  -2  -6   5        614.96        591.99         4.21 o                         
  -1  -6   5          5.92          8.34         0.61 o                         
   0  -6   5         25.79         24.98         0.79 o                         
   1  -6   5        125.02        119.98         1.49 o                         
   2  -6   5         40.20         45.14         0.80 o                         
   3  -6   5        169.43        169.81         2.61 o                         
   4  -6   5        251.57        254.13         3.74 o                         
   5  -6   5        103.44         98.54         2.26 o                         
   6  -6   5          8.50          7.78         0.97 o                         
   7  -6   5        296.45        299.19         4.16 o                         
   8  -6   5        131.66        134.61         2.89 o                         
   9  -6   5        152.40        150.18         3.64 o                         
  10  -6   5        143.56        145.31         3.54 o                         
  11  -6   5         21.66         20.41         1.91 o                         
  12  -6   5         12.16         10.53         1.95 o                         
  13  -6   5         52.08         56.79         3.34 o                         
 -15  -5   5         37.75         48.81         8.31 o                         
 -14  -5   5        159.23        163.95         4.91 o                         
 -13  -5   5        112.59        112.86         3.08 o                         
 -12  -5   5         66.19         70.93         2.41 o                         
 -11  -5   5         14.30         17.89         1.36 o                         
 -10  -5   5         75.14         76.43         2.26 o                         
  -9  -5   5        110.34        117.43         2.62 o                         
  -8  -5   5         47.38         37.62         1.49 o                         
  -7  -5   5        222.65        204.29         3.01 o                         
  -6  -5   5        162.91        162.91         2.50 o                         
  -5  -5   5        274.65        269.44         3.08 o                         
  -4  -5   5        146.88        141.83         2.25 o                         
  -3  -5   5        315.77        315.12         2.88 o                         
  -2  -5   5        421.61        448.97         3.43 o                         
  -1  -5   5        123.57        126.24         2.16 o                         
   0  -5   5        148.34        144.76         1.63 o                         
   1  -5   5          8.65          8.80         0.41 o                         
   2  -5   5        170.33        162.64         1.41 o                         
   3  -5   5         26.45         30.56         0.59 o                         
   4  -5   5         98.24         97.18         1.46 o                         
   5  -5   5        798.97        752.35         4.82 o                         
   6  -5   5        368.32        353.44         3.33 o                         
   7  -5   5        125.27        116.92         2.05 o                         
   8  -5   5         32.15         29.15         1.55 o                         
   9  -5   5         47.40         48.78         2.00 o                         
  10  -5   5        188.48        184.96         3.86 o                         
  11  -5   5         82.22         90.14         3.06 o                         
  12  -5   5         57.69         56.68         2.78 o                         
  13  -5   5         84.78         88.08         3.68 o                         
  14  -5   5         65.92         72.76         7.34 o                         
  15  -5   5         66.26         77.13        10.78 o                         
 -15  -4   5         10.85          9.22         1.75 o                         
 -14  -4   5         29.56         31.02         1.85 o                         
 -13  -4   5        143.62        148.82         3.35 o                         
 -12  -4   5        171.57        182.00         3.53 o                         
 -11  -4   5        124.69        123.95         2.80 o                         
 -10  -4   5        285.30        279.99         4.13 o                         
  -9  -4   5         94.46         80.52         2.17 o                         
  -8  -4   5        100.57        107.17         2.34 o                         
  -7  -4   5         36.74         37.94         1.44 o                         
  -6  -4   5         89.42         87.25         1.87 o                         
  -5  -4   5       1105.59       1067.35         6.87 o                         
  -4  -4   5        492.46        472.61         3.74 o                         
  -3  -4   5         37.26         22.28         0.76 o                         
  -2  -4   5        112.04        101.96         1.47 o                         
  -1  -4   5        101.94         95.87         1.56 o                         
   0  -4   5        890.89        826.51         4.78 o                         
   1  -4   5         18.79         14.88         0.56 o                         
   2  -4   5        530.25        557.64         3.89 o                         
   3  -4   5        201.16        208.49         2.22 o                         
   4  -4   5        699.68        696.19         4.69 o                         
   5  -4   5        102.05         92.78         1.58 o                         
   6  -4   5        633.98        588.45         4.48 o                         
   7  -4   5        179.35        174.52         2.42 o                         
   8  -4   5        824.37        796.93         6.04 o                         
   9  -4   5        390.34        381.27         4.23 o                         
  10  -4   5         42.25         40.52         1.63 o                         
  11  -4   5         14.59         16.02         1.19 o                         
  12  -4   5        208.62        216.55         5.03 o                         
  13  -4   5         38.95         38.23         2.55 o                         
  14  -4   5        131.95        130.20         4.44 o                         
  15  -4   5         43.83         48.83         6.18 o                         
 -15  -3   5         70.79         76.66         3.08 o                         
 -14  -3   5        221.34        226.07         4.21 o                         
 -13  -3   5         12.15         13.53         1.31 o                         
 -12  -3   5         57.37         64.32         2.12 o                         
 -11  -3   5         15.42         14.69         1.24 o                         
 -10  -3   5        166.67        167.30         3.06 o                         
  -9  -3   5        150.80        156.10         2.81 o                         
  -8  -3   5         32.58         36.08         1.44 o                         
  -7  -3   5         56.72         56.55         1.68 o                         
  -6  -3   5        780.65        799.88         5.80 o                         
  -5  -3   5        333.51        357.60         3.09 o                         
  -4  -3   5        316.93        298.81         2.49 o                         
  -3  -3   5        674.15        659.42         4.28 o                         
  -2  -3   5        788.74        801.27         5.35 o                         
  -1  -3   5        212.03        233.62         2.39 o                         
   0  -3   5        120.80        120.37         1.49 o                         
   1  -3   5          7.72          9.51         0.61 o                         
   2  -3   5         89.51         89.66         1.53 o                         
   3  -3   5         86.63         91.26         1.38 o                         
   4  -3   5       1026.17       1033.69         6.23 o                         
   5  -3   5        523.99        495.36         3.58 o                         
   6  -3   5        483.07        477.48         3.91 o                         
   7  -3   5        519.14        505.64         4.46 o                         
   8  -3   5         32.45         34.12         1.26 o                         
   9  -3   5         42.55         38.13         1.38 o                         
  10  -3   5        317.28        304.29         4.08 o                         
  11  -3   5        681.50        658.75         6.48 o                         
  12  -3   5         40.96         40.84         1.79 o                         
  13  -3   5         36.13         38.42         2.01 o                         
  14  -3   5          0.84          1.05         1.25 o                         
  15  -3   5         62.89         66.97         5.01 o                         
 -16  -2   5         27.89         20.72         6.46 o                         
 -15  -2   5         71.39         80.05         2.79 o                         
 -14  -2   5        119.01        116.14         2.92 o                         
 -13  -2   5        228.95        238.68         3.97 o                         
 -12  -2   5         29.13         27.33         1.57 o                         
 -11  -2   5        298.27        292.68         4.16 o                         
 -10  -2   5        394.98        374.65         4.54 o                         
  -9  -2   5        171.62        159.80         2.74 o                         
  -8  -2   5        259.85        274.24         3.30 o                         
  -7  -2   5         57.22         71.00         1.56 o                         
  -6  -2   5        484.31        494.35         4.68 o                         
  -5  -2   5        249.36        254.65         3.01 o                         
  -4  -2   5        335.51        344.25         3.38 o                         
  -3  -2   5       1000.12       1036.55         5.90 o                         
  -2  -2   5         60.11         47.86         1.19 o                         
  -1  -2   5        198.74        217.63         2.05 o                         
   0  -2   5        438.83        420.41         2.64 o                         
   1  -2   5       2287.11       2487.86        10.75 o                         
   2  -2   5        530.18        595.61         4.19 o                         
   3  -2   5       1014.83       1093.90         6.30 o                         
   4  -2   5        161.62        161.51         1.72 o                         
   5  -2   5          8.22          7.07         0.49 o                         
   6  -2   5        316.39        323.08         3.07 o                         
   7  -2   5        377.76        369.69         3.66 o                         
   8  -2   5        187.74        179.82         2.59 o                         
   9  -2   5        251.01        240.62         3.32 o                         
  10  -2   5        361.54        357.26         4.27 o                         
  11  -2   5        137.56        138.29         2.86 o                         
  12  -2   5         16.41         17.75         1.40 o                         
  13  -2   5         77.30         79.87         2.43 o                         
  14  -2   5        220.44        224.88         4.17 o                         
  15  -2   5         15.25         14.86         2.09 o                         
  16  -2   5         33.36         32.17         3.51 o                         
 -16  -1   5          1.02         -1.36         4.04 o                         
 -15  -1   5         31.57         33.32         1.98 o                         
 -14  -1   5         61.25         61.91         2.18 o                         
 -13  -1   5         13.68         14.20         1.29 o                         
 -12  -1   5         68.44         74.31         2.18 o                         
 -11  -1   5         31.52         29.75         1.48 o                         
 -10  -1   5         90.73         98.36         2.33 o                         
  -9  -1   5        307.16        298.21         3.58 o                         
  -8  -1   5        106.69        101.74         2.01 o                         
  -7  -1   5        262.28        248.97         2.98 o                         
  -6  -1   5        185.72        214.67         2.46 o                         
  -5  -1   5        337.71        352.60         3.27 o                         
  -4  -1   5        175.34        149.35         1.91 o                         
  -3  -1   5         81.67         89.23         1.22 o                         
  -2  -1   5        300.76        326.41         2.49 o                         
  -1  -1   5        375.74        371.53         2.92 o                         
   0  -1   5        443.56        457.41         2.68 o                         
   1  -1   5       1944.24       2092.20         8.88 o                         
   2  -1   5       2462.78       2503.71        11.48 o                         
   3  -1   5        642.70        626.94         4.95 o                         
   4  -1   5        184.94        195.91         2.39 o                         
   5  -1   5        697.80        726.40         4.54 o                         
   6  -1   5          0.22          2.57         0.67 o                         
   7  -1   5         80.37         82.50         1.63 o                         
   8  -1   5        181.65        168.90         2.35 o                         
   9  -1   5        230.49        220.77         3.14 o                         
  10  -1   5        492.30        477.86         4.81 o                         
  11  -1   5        203.61        197.97         3.09 o                         
  12  -1   5         69.09         68.58         2.11 o                         
  13  -1   5         56.59         58.30         2.12 o                         
  14  -1   5         25.61         28.26         1.71 o                         
  15  -1   5         99.84        104.20         3.03 o                         
  16  -1   5          1.33          2.44         1.79 o                         
 -16   0   5         28.02         41.49         7.61 o                         
 -15   0   5          0.07          2.26         1.28 o                         
 -14   0   5          6.07          7.03         1.13 o                         
 -13   0   5          0.22         -0.58         0.93 o                         
 -12   0   5          3.71          1.67         1.04 o                         
 -11   0   5         89.71         81.66         2.28 o                         
 -10   0   5        587.88        561.20         4.89 o                         
  -9   0   5        456.36        471.54         4.04 o                         
  -8   0   5         22.86         23.74         0.92 o                         
  -7   0   5        120.74        116.36         1.77 o                         
  -6   0   5        343.58        329.13         2.88 o                         
  -5   0   5        734.62        730.95         4.75 o                         
  -4   0   5         54.59         37.95         1.06 o                         
  -3   0   5        441.84        486.17         3.66 o                         
  -2   0   5       3344.72       3553.90        14.08 o                         
  -1   0   5        684.75        770.53         4.33 o                         
   0   0   5         10.08         13.48         0.60 o                         
   1   0   5        415.46        480.81         3.13 o                         
   2   0   5        422.50        475.41         3.26 o                         
   3   0   5       1745.73       1927.29         9.07 o                         
   4   0   5        145.13        164.14         1.60 o                         
   5   0   5        513.68        560.09         3.68 o                         
   6   0   5        614.41        581.13         4.49 o                         
   7   0   5         49.79         53.69         1.48 o                         
   8   0   5        249.91        226.99         2.91 o                         
   9   0   5        224.38        221.75         3.04 o                         
  10   0   5          0.08         -0.82         0.90 o                         
  11   0   5         76.96         74.43         2.07 o                         
  12   0   5        182.34        174.18         3.22 o                         
  13   0   5         29.15         29.71         1.66 o                         
  14   0   5          9.43          5.54         1.31 o                         
  15   0   5          7.25          4.27         1.26 o                         
 -16   1   5          1.00          0.14         4.49 o                         
 -15   1   5         31.13         34.02         1.93 o                         
 -14   1   5         64.42         67.56         2.35 o                         
 -13   1   5         13.58         13.19         1.25 o                         
 -12   1   5         64.63         68.18         2.01 o                         
 -11   1   5         32.11         29.40         1.41 o                         
 -10   1   5         88.84         92.36         1.83 o                         
  -9   1   5        296.99        282.96         2.90 o                         
  -8   1   5        103.25        100.72         1.65 o                         
  -7   1   5        264.48        251.15         2.31 o                         
  -6   1   5        194.39        216.84         2.21 o                         
  -5   1   5        340.11        356.05         2.83 o                         
  -4   1   5        181.92        159.48         1.95 o                         
  -3   1   5         77.52         82.41         1.31 o                         
  -2   1   5        300.91        325.68         2.44 o                         
  -1   1   5        367.54        362.41         2.32 o                         
   0   1   5        431.36        446.14         2.49 o                         
   1   1   5       1946.79       2084.85         9.62 o                         
   2   1   5       2486.42       2521.31        10.01 o                         
   3   1   5        646.47        628.31         3.62 o                         
   4   1   5        178.15        188.70         1.74 o                         
   5   1   5        717.07        736.95         4.62 o                         
   6   1   5          0.23          3.58         0.67 o                         
   7   1   5         85.39         88.21         1.69 o                         
   8   1   5        181.12        166.77         2.47 o                         
   9   1   5        229.86        221.54         3.01 o                         
  10   1   5        484.35        460.82         4.80 o                         
  11   1   5        199.03        190.35         3.31 o                         
  12   1   5         71.50         71.26         2.20 o                         
  13   1   5         57.03         55.70         2.13 o                         
  14   1   5         25.62         26.85         1.66 o                         
  15   1   5         96.66        100.32         2.98 o                         
  16   1   5          1.19          2.23         1.68 o                         
 -16   2   5         29.69         18.03         6.12 o                         
 -15   2   5         69.78         72.95         2.67 o                         
 -14   2   5        118.03        117.83         3.06 o                         
 -13   2   5        225.39        229.62         4.03 o                         
 -12   2   5         28.02         29.67         1.60 o                         
 -11   2   5        304.16        296.68         3.68 o                         
 -10   2   5        396.82        378.15         4.03 o                         
  -9   2   5        171.27        167.86         2.38 o                         
  -8   2   5        255.68        269.78         2.72 o                         
  -7   2   5         54.26         67.67         1.20 o                         
  -6   2   5        481.47        498.51         3.85 o                         
  -5   2   5        240.44        238.87         2.37 o                         
  -4   2   5        327.87        344.12         2.51 o                         
  -3   2   5       1008.44       1062.15         5.07 o                         
  -2   2   5         57.22         46.29         0.83 o                         
  -1   2   5        195.31        216.35         1.68 o                         
   0   2   5        437.86        415.68         2.46 o                         
   1   2   5       2295.46       2495.22        10.16 o                         
   2   2   5        530.52        593.25         3.77 o                         
   3   2   5       1002.16       1070.59         5.65 o                         
   4   2   5        156.68        159.90         1.71 o                         
   5   2   5          8.75          9.02         0.56 o                         
   6   2   5        310.27        313.76         2.92 o                         
   7   2   5        375.38        361.36         3.48 o                         
   8   2   5        193.11        179.16         2.63 o                         
   9   2   5        245.12        231.25         3.17 o                         
  10   2   5        360.60        345.84         4.11 o                         
  11   2   5        131.66        135.28         2.78 o                         
  12   2   5         15.85         19.44         1.31 o                         
  13   2   5         76.89         76.58         2.53 o                         
  14   2   5        217.35        213.95         4.15 o                         
  15   2   5         14.56         14.18         1.44 o                         
  16   2   5         33.74         31.03         3.17 o                         
 -15   3   5         69.96         75.79         3.07 o                         
 -14   3   5        222.30        226.03         4.18 o                         
 -13   3   5         11.97         12.65         1.28 o                         
 -12   3   5         57.22         61.13         2.02 o                         
 -11   3   5         17.06         16.81         1.15 o                         
 -10   3   5        166.40        166.26         2.78 o                         
  -9   3   5        148.34        146.68         2.39 o                         
  -8   3   5         31.85         37.93         1.29 o                         
  -7   3   5         53.43         50.40         1.13 o                         
  -6   3   5        794.67        802.11         5.02 o                         
  -5   3   5        336.21        351.55         2.89 o                         
  -4   3   5        318.29        299.62         2.35 o                         
  -3   3   5        688.52        683.58         4.13 o                         
  -2   3   5        787.70        797.70         4.49 o                         
  -1   3   5        221.45        242.69         2.00 o                         
   0   3   5        114.91        117.00         1.21 o                         
   1   3   5          7.46          9.14         0.52 o                         
   2   3   5         93.65         95.77         1.27 o                         
   3   3   5         83.55         91.72         1.33 o                         
   4   3   5       1038.98       1036.17         5.53 o                         
   5   3   5        521.90        492.45         3.53 o                         
   6   3   5        481.30        476.63         3.83 o                         
   7   3   5        533.43        516.04         4.24 o                         
   8   3   5         32.57         33.40         1.23 o                         
   9   3   5         41.90         35.94         1.36 o                         
  10   3   5        315.26        300.18         3.91 o                         
  11   3   5        680.55        652.25         7.14 o                         
  12   3   5         42.33         39.82         1.77 o                         
  13   3   5         39.17         42.66         1.87 o                         
  14   3   5          0.65          2.17         1.17 o                         
  15   3   5         64.14         62.90         5.34 o                         
 -15   4   5         10.77          8.78         1.70 o                         
 -14   4   5         30.61         30.35         1.76 o                         
 -13   4   5        146.56        157.01         3.40 o                         
 -12   4   5        170.52        175.31         3.18 o                         
 -11   4   5        124.60        123.13         2.49 o                         
 -10   4   5        285.86        280.34         4.01 o                         
  -9   4   5         95.13         79.34         1.91 o                         
  -8   4   5        101.35        107.80         2.10 o                         
  -7   4   5         35.98         33.19         1.10 o                         
  -6   4   5         89.09         87.07         1.78 o                         
  -5   4   5       1092.54       1059.55         5.99 o                         
  -4   4   5        492.28        474.83         3.55 o                         
  -3   4   5         39.29         24.16         0.81 o                         
  -2   4   5        104.07         93.99         1.44 o                         
  -1   4   5         99.74         97.24         1.20 o                         
   0   4   5        898.74        843.99         4.63 o                         
   1   4   5         16.74         13.57         0.60 o                         
   2   4   5        530.74        561.16         3.70 o                         
   3   4   5        194.69        203.21         2.02 o                         
   4   4   5        704.42        696.34         4.09 o                         
   5   4   5        104.14         95.39         1.43 o                         
   6   4   5        641.63        599.03         4.38 o                         
   7   4   5        181.62        176.75         2.21 o                         
   8   4   5        818.15        791.36         5.79 o                         
   9   4   5        391.24        383.18         4.28 o                         
  10   4   5         43.34         41.80         1.72 o                         
  11   4   5         13.93         13.97         1.16 o                         
  12   4   5        208.71        207.92         5.04 o                         
  13   4   5         39.22         37.13         2.61 o                         
  14   4   5        133.74        131.07         4.59 o                         
  15   4   5         44.90         44.46         8.23 o                         
 -14   5   5        161.07        161.21         5.20 o                         
 -13   5   5        112.22        118.01         3.08 o                         
 -12   5   5         63.19         64.15         2.09 o                         
 -11   5   5         14.17         17.25         1.52 o                         
 -10   5   5         75.55         71.63         1.93 o                         
  -9   5   5        114.93        119.53         2.30 o                         
  -8   5   5         48.91         41.18         1.34 o                         
  -7   5   5        225.89        208.57         2.69 o                         
  -6   5   5        157.51        147.25         2.17 o                         
  -5   5   5        272.80        263.33         2.62 o                         
  -4   5   5        140.12        134.15         2.01 o                         
  -3   5   5        312.58        314.79         2.85 o                         
  -2   5   5        422.27        448.18         3.43 o                         
  -1   5   5        121.11        121.64         1.69 o                         
   0   5   5        150.81        150.63         1.86 o                         
   1   5   5          8.75         10.11         0.55 o                         
   2   5   5        166.99        156.27         1.69 o                         
   3   5   5         25.17         30.24         0.67 o                         
   4   5   5         93.89         91.45         1.78 o                         
   5   5   5        804.01        749.05         4.58 o                         
   6   5   5        370.63        352.14         3.15 o                         
   7   5   5        118.84        107.80         1.92 o                         
   8   5   5         35.46         31.47         1.73 o                         
   9   5   5         47.83         50.01         2.18 o                         
  10   5   5        193.02        190.68         4.12 o                         
  11   5   5         84.17         88.33         3.02 o                         
  12   5   5         56.10         56.10         2.54 o                         
  13   5   5         80.22         85.10         3.34 o                         
  14   5   5         67.25         71.37         4.15 o                         
 -14   6   5         71.54         60.32         6.60 o                         
 -13   6   5         89.79         89.17         3.07 o                         
 -12   6   5        103.73        104.41         3.05 o                         
 -11   6   5        167.66        168.00         3.68 o                         
 -10   6   5         62.50         62.27         1.74 o                         
  -9   6   5        110.46        113.24         2.20 o                         
  -8   6   5         11.85         15.07         0.98 o                         
  -7   6   5         46.74         55.93         1.48 o                         
  -6   6   5        185.17        186.87         2.50 o                         
  -5   6   5         44.88         41.34         1.24 o                         
  -4   6   5        164.16        166.48         2.24 o                         
  -3   6   5        409.27        401.74         3.32 o                         
  -2   6   5        612.44        580.75         4.02 o                         
  -1   6   5          6.50          8.60         0.61 o                         
   0   6   5         25.68         24.77         0.84 o                         
   1   6   5        124.50        117.94         1.51 o                         
   2   6   5         40.05         44.01         0.84 o                         
   3   6   5        178.08        176.37         2.59 o                         
   4   6   5        249.55        242.40         3.29 o                         
   5   6   5        103.66        100.01         2.20 o                         
   6   6   5         10.15          9.43         1.07 o                         
   7   6   5        302.89        302.73         4.57 o                         
   8   6   5        127.67        124.35         3.19 o                         
   9   6   5        156.05        149.41         3.69 o                         
  10   6   5        144.08        144.68         3.74 o                         
  11   6   5         23.73         22.96         1.79 o                         
  12   6   5         11.78         12.26         1.71 o                         
  13   6   5         51.86         52.93         2.78 o                         
 -13   7   5          1.13          0.97         1.86 o                         
 -12   7   5          6.32          6.64         1.35 o                         
 -11   7   5         85.59         85.29         3.01 o                         
 -10   7   5         32.84         37.54         1.98 o                         
  -9   7   5         64.90         61.78         2.21 o                         
  -8   7   5        111.81        116.71         2.82 o                         
  -7   7   5         87.06         83.25         2.34 o                         
  -6   7   5        476.20        462.86         4.40 o                         
  -5   7   5        172.72        172.77         2.44 o                         
  -4   7   5         45.33         44.43         1.50 o                         
  -3   7   5        341.87        328.97         3.26 o                         
  -2   7   5        115.74        121.41         1.77 o                         
  -1   7   5        397.59        387.96         3.99 o                         
   0   7   5        281.55        261.15         3.33 o                         
   1   7   5        204.48        181.45         2.81 o                         
   2   7   5        543.88        524.44         4.94 o                         
   3   7   5        172.13        167.00         2.72 o                         
   4   7   5        496.25        466.72         5.09 o                         
   5   7   5         70.90         63.04         1.89 o                         
   6   7   5         95.53         84.81         2.32 o                         
   7   7   5         89.21         83.36         2.53 o                         
   8   7   5         71.37         65.00         2.47 o                         
   9   7   5         92.45         87.26         2.92 o                         
  10   7   5        171.99        173.99         4.19 o                         
  11   7   5         88.35         86.77         3.14 o                         
  12   7   5         71.31         65.79         2.98 o                         
  13   7   5         50.09         50.06         9.11 o                         
 -12   8   5          6.07          6.63         1.77 o                         
 -11   8   5          6.76          7.30         1.46 o                         
 -10   8   5         61.94         64.85         3.10 o                         
  -9   8   5         34.00         33.21         1.96 o                         
  -8   8   5         89.49        100.36         2.99 o                         
  -7   8   5         27.32         28.96         1.64 o                         
  -6   8   5        118.49        129.13         3.99 o                         
  -5   8   5        483.74        474.44         7.83 o                         
  -4   8   5        183.93        166.67         4.40 o                         
  -3   8   5        205.37        200.54         3.94 o                         
  -2   8   5          2.17          2.10         1.15 o                         
  -1   8   5        117.71        121.23         2.32 o                         
   0   8   5        223.10        234.77         3.30 o                         
   1   8   5        114.81        129.65         2.50 o                         
   2   8   5        178.24        174.38         3.07 o                         
   3   8   5        159.79        143.50         2.77 o                         
   4   8   5        100.62        101.30         2.48 o                         
   5   8   5         15.74         15.65         1.24 o                         
   6   8   5        233.79        220.78         4.44 o                         
   7   8   5         11.93         12.29         1.56 o                         
   8   8   5         60.12         58.63         2.79 o                         
   9   8   5        202.64        202.03         4.74 o                         
  10   8   5         27.05         26.02         2.05 o                         
  11   8   5        131.89        131.43         4.32 o                         
  12   8   5         55.02         49.43         8.51 o                         
 -11   9   5          6.03          0.81         4.90 o                         
 -10   9   5         23.03         32.68         4.14 o                         
  -9   9   5        184.15        186.86         5.88 o                         
  -8   9   5        109.36        121.91         4.70 o                         
  -7   9   5          8.82          8.85         1.99 o                         
  -6   9   5         62.62         58.23         2.97 o                         
  -5   9   5         83.03         83.09         3.38 o                         
  -4   9   5         46.91         48.24         2.56 o                         
  -3   9   5        146.47        148.76         4.39 o                         
  -2   9   5        102.03         91.63         3.45 o                         
  -1   9   5         33.12         34.93         2.45 o                         
   0   9   5        200.67        200.16         4.45 o                         
   1   9   5        174.39        170.77         4.14 o                         
   2   9   5        293.43        287.18         5.43 o                         
   3   9   5        236.70        233.28         6.25 o                         
   4   9   5          4.02          3.50         0.97 o                         
   5   9   5        206.39        205.38         4.29 o                         
   6   9   5         15.98         15.75         1.56 o                         
   7   9   5         21.88         19.68         1.80 o                         
   8   9   5          1.04          1.79         1.45 o                         
   9   9   5         78.15         71.34         3.16 o                         
  10   9   5        140.14        140.18         5.32 o                         
  11   9   5        150.82        160.32        14.34 o                         
  -9  10   5         59.65         67.54        10.59 o                         
  -8  10   5          5.37          6.93         2.34 o                         
  -7  10   5         14.95         13.75         2.13 o                         
  -6  10   5         59.56         56.04         3.48 o                         
  -5  10   5        287.93        292.33         7.16 o                         
  -4  10   5        132.54        131.27         4.69 o                         
  -3  10   5          2.92          3.85         1.75 o                         
  -2  10   5        127.67        127.17         4.46 o                         
  -1  10   5         18.69         20.26         2.22 o                         
   0  10   5        293.36        292.00         6.69 o                         
   1  10   5         92.49         97.37         3.95 o                         
   2  10   5        120.32        122.57         4.08 o                         
   3  10   5          0.20         -0.06         1.43 o                         
   4  10   5         18.70         17.44         2.39 o                         
   5  10   5         69.40         77.89         5.43 o                         
   6  10   5        202.02        197.07         7.99 o                         
   7  10   5         99.03         95.80         5.81 o                         
   8  10   5         10.72         12.95         3.51 o                         
  -6  11   5         11.83         19.68         7.17 o                         
  -5  11   5         17.23         23.58         3.43 o                         
  -4  11   5         74.71         82.53         4.86 o                         
  -3  11   5         48.56         57.48         4.08 o                         
  -2  11   5         44.64         47.65         3.09 o                         
  -1  11   5        181.05        174.46         5.50 o                         
   0  11   5          8.87          7.94         2.43 o                         
   1  11   5         38.50         37.51         4.11 o                         
   2  11   5         15.91         13.15         2.08 o                         
   3  11   5         92.90         90.94         6.16 o                         
   4  11   5         22.55         18.64         4.78 o                         
   5  11   5         95.77         93.99         6.69 o                         
   6  11   5          4.65          0.72         4.84 o                         
  -1  12   5          5.73          4.38         3.79 o                         
   0  12   5          3.31          5.73         3.66 o                         
   1  12   5        106.22         98.23         6.41 o                         
   2  12   5         27.06         25.62         4.91 o                         
  -1 -12   6          1.49         -4.51         4.85 o                         
   0 -12   6         22.52         24.10         4.79 o                         
   1 -12   6         20.05         21.15         3.57 o                         
   2 -12   6         28.82         24.87         7.41 o                         
  -6 -11   6         22.68         27.29         7.28 o                         
  -5 -11   6         22.02         20.81         4.32 o                         
  -4 -11   6         48.84         47.17         4.24 o                         
  -3 -11   6         94.44        109.28         7.15 o                         
  -2 -11   6         35.11         39.57         4.00 o                         
  -1 -11   6         92.89         94.69         5.00 o                         
   0 -11   6         97.81         99.18         5.09 o                         
   1 -11   6         21.15         17.50         3.30 o                         
   2 -11   6          7.45          6.96         2.50 o                         
   3 -11   6         75.86         75.78         5.08 o                         
   4 -11   6         26.45         27.56        10.17 o                         
   5 -11   6         26.16         21.79         4.65 o                         
   6 -11   6         36.80         24.83         6.92 o                         
  -9 -10   6         31.68         36.49         8.22 o                         
  -8 -10   6         71.84         76.02         7.42 o                         
  -7 -10   6         54.63         53.16         4.03 o                         
  -6 -10   6          2.39          1.69         2.12 o                         
  -5 -10   6         26.45         27.85         3.57 o                         
  -4 -10   6         49.92         54.03         4.34 o                         
  -3 -10   6         10.61         12.21         3.62 o                         
  -2 -10   6          8.74          4.26         2.28 o                         
  -1 -10   6         12.75         16.83         2.47 o                         
   0 -10   6         38.66         40.36         3.33 o                         
   1 -10   6         12.70         13.10         2.23 o                         
   2 -10   6        132.00        135.78         5.48 o                         
   3 -10   6          6.13          4.51         1.93 o                         
   4 -10   6         89.78         90.29         5.26 o                         
   5 -10   6          7.17          3.70         1.94 o                         
   6 -10   6         76.38         77.44         6.31 o                         
   7 -10   6          4.80          4.33         2.19 o                         
   8 -10   6          4.04          0.69         2.38 o                         
   9 -10   6         25.62         24.46         6.46 o                         
 -10  -9   6         11.33          6.03         5.12 o                         
  -9  -9   6         14.43         15.26         3.46 o                         
  -8  -9   6         45.97         48.18         3.90 o                         
  -7  -9   6          4.22          4.28         2.19 o                         
  -6  -9   6        261.30        268.92         7.98 o                         
  -5  -9   6          0.86          2.05         2.28 o                         
  -4  -9   6         19.08         19.57         2.50 o                         
  -3  -9   6         80.38         82.50         4.87 o                         
  -2  -9   6         48.40         42.85         3.65 o                         
  -1  -9   6         28.53         26.81         2.92 o                         
   0  -9   6        154.47        154.55         6.57 o                         
   1  -9   6        195.12        191.21         5.52 o                         
   2  -9   6        354.67        358.21         8.50 o                         
   3  -9   6          9.51          6.53         1.22 o                         
   4  -9   6         21.92         18.63         1.84 o                         
   5  -9   6         32.05         31.99         1.91 o                         
   6  -9   6          2.19          1.46         1.29 o                         
   7  -9   6        123.63        132.25         3.64 o                         
   8  -9   6        158.77        166.07         5.05 o                         
   9  -9   6         15.49         15.02         1.70 o                         
  10  -9   6         32.63         32.66         3.21 o                         
 -12  -8   6         21.31         19.91         2.80 o                         
 -11  -8   6         38.62         49.15         3.75 o                         
 -10  -8   6          0.79          0.12         1.40 o                         
  -9  -8   6          2.61          1.02         1.34 o                         
  -8  -8   6         55.22         56.17         2.51 o                         
  -7  -8   6         99.79         95.99         4.79 o                         
  -6  -8   6         21.80         16.38         2.55 o                         
  -5  -8   6         35.97         35.87         3.03 o                         
  -4  -8   6         11.15          7.77         1.97 o                         
  -3  -8   6         39.61         44.30         3.03 o                         
  -2  -8   6         67.29         72.11         2.50 o                         
  -1  -8   6        253.50        247.94         4.61 o                         
   0  -8   6        105.32         92.41         2.73 o                         
   1  -8   6        677.62        642.65         6.91 o                         
   2  -8   6        224.72        214.96         3.85 o                         
   3  -8   6         17.77         21.40         1.44 o                         
   4  -8   6        127.83        127.33         3.21 o                         
   5  -8   6         57.43         48.46         2.09 o                         
   6  -8   6        104.12        102.96         3.00 o                         
   7  -8   6         90.84         87.48         2.92 o                         
   8  -8   6         53.86         55.09         2.48 o                         
   9  -8   6         25.47         25.83         1.91 o                         
  10  -8   6         48.47         48.38         2.81 o                         
  11  -8   6        191.79        203.36         6.70 o                         
 -13  -7   6         38.11         34.01         7.28 o                         
 -12  -7   6         78.94         89.27         3.44 o                         
 -11  -7   6          8.45          8.91         1.46 o                         
 -10  -7   6          7.38          8.99         1.48 o                         
  -9  -7   6        127.87        136.43         3.39 o                         
  -8  -7   6         13.73         16.62         1.46 o                         
  -7  -7   6         51.63         55.46         2.29 o                         
  -6  -7   6         84.09         82.22         2.16 o                         
  -5  -7   6        109.20        108.49         2.28 o                         
  -4  -7   6        877.41        860.38         6.97 o                         
  -3  -7   6        240.50        227.14         3.31 o                         
  -2  -7   6        137.27        135.54         2.29 o                         
  -1  -7   6         52.60         45.41         1.97 o                         
   0  -7   6         14.11         13.16         1.17 o                         
   1  -7   6        228.54        225.15         4.10 o                         
   2  -7   6        223.06        233.65         4.07 o                         
   3  -7   6        236.50        232.62         3.92 o                         
   4  -7   6        112.53        102.46         2.79 o                         
   5  -7   6        291.72        276.43         4.47 o                         
   6  -7   6         75.22         71.87         2.52 o                         
   7  -7   6         10.16          9.42         1.22 o                         
   8  -7   6         55.80         59.51         2.37 o                         
   9  -7   6          0.46          2.53         1.29 o                         
  10  -7   6        144.51        144.70         4.52 o                         
  11  -7   6          8.56         13.17         1.98 o                         
  12  -7   6         44.09         47.26         3.31 o                         
 -14  -6   6         56.60         67.97        10.23 o                         
 -13  -6   6         65.80         70.44         3.03 o                         
 -12  -6   6         96.51        101.12         3.43 o                         
 -11  -6   6         18.38         20.12         1.78 o                         
 -10  -6   6         91.95         98.99         2.54 o                         
  -9  -6   6         31.57         33.47         1.80 o                         
  -8  -6   6         68.96         68.59         1.92 o                         
  -7  -6   6        254.80        245.34         3.38 o                         
  -6  -6   6         37.98         32.56         1.36 o                         
  -5  -6   6          5.91          4.84         0.81 o                         
  -4  -6   6        307.17        293.42         3.40 o                         
  -3  -6   6        101.17         96.26         1.97 o                         
  -2  -6   6       1000.82       1002.82         6.32 o                         
  -1  -6   6         27.42         30.76         1.00 o                         
   0  -6   6         28.32         31.12         1.11 o                         
   1  -6   6        234.27        222.26         3.10 o                         
   2  -6   6        175.16        166.08         2.07 o                         
   3  -6   6         98.65         95.45         2.27 o                         
   4  -6   6        112.18        110.68         2.49 o                         
   5  -6   6        243.12        223.26         3.61 o                         
   6  -6   6       1311.49       1286.10        10.41 o                         
   7  -6   6        711.31        698.40         7.12 o                         
   8  -6   6        188.99        192.69         3.54 o                         
   9  -6   6        302.19        298.01         4.75 o                         
  10  -6   6         19.75         20.76         1.76 o                         
  11  -6   6         92.06        100.29         3.85 o                         
  12  -6   6         80.31         88.48         3.71 o                         
  13  -6   6          2.74          8.25         4.75 o                         
 -14  -5   6         49.65         54.02         4.54 o                         
 -13  -5   6         88.15         86.28         2.77 o                         
 -12  -5   6          7.89          9.85         1.26 o                         
 -11  -5   6         22.40         25.43         1.57 o                         
 -10  -5   6         89.83         86.92         2.36 o                         
  -9  -5   6        162.65        150.90         2.92 o                         
  -8  -5   6        414.75        407.99         4.66 o                         
  -7  -5   6        201.79        195.42         2.96 o                         
  -6  -5   6          5.77          7.73         0.89 o                         
  -5  -5   6        121.66        125.75         2.26 o                         
  -4  -5   6        317.80        287.79         3.38 o                         
  -3  -5   6        496.52        477.58         5.39 o                         
  -2  -5   6          0.78          1.17         0.54 o                         
  -1  -5   6        357.14        343.80         3.34 o                         
   0  -5   6         13.23         10.06         0.62 o                         
   1  -5   6        169.65        181.48         1.90 o                         
   2  -5   6        378.06        351.35         3.14 o                         
   3  -5   6        158.29        168.52         2.11 o                         
   4  -5   6         98.43         94.25         1.95 o                         
   5  -5   6        351.91        350.11         3.57 o                         
   6  -5   6        139.39        136.57         2.23 o                         
   7  -5   6         56.29         55.91         1.55 o                         
   8  -5   6         79.45         82.94         2.32 o                         
   9  -5   6         76.08         72.32         2.44 o                         
  10  -5   6         45.69         40.48         2.02 o                         
  11  -5   6        154.41        163.57         4.18 o                         
  12  -5   6         16.32         19.75         2.41 o                         
  13  -5   6        145.19        155.30         4.60 o                         
  14  -5   6         70.65         60.27         6.82 o                         
 -15  -4   6         57.42         60.43         3.98 o                         
 -14  -4   6          2.89          2.98         1.20 o                         
 -13  -4   6        100.77        103.78         3.10 o                         
 -12  -4   6          9.84          8.40         1.18 o                         
 -11  -4   6         40.96         38.41         1.80 o                         
 -10  -4   6         84.27         87.69         2.42 o                         
  -9  -4   6         41.79         40.64         1.67 o                         
  -8  -4   6        155.90        135.45         2.62 o                         
  -7  -4   6         82.88         70.49         1.90 o                         
  -6  -4   6        118.69        108.44         2.09 o                         
  -5  -4   6        324.20        329.83         3.51 o                         
  -4  -4   6        263.62        288.67         2.90 o                         
  -3  -4   6        745.65        738.24         5.44 o                         
  -2  -4   6        859.56        854.96         5.65 o                         
  -1  -4   6        317.59        328.89         3.22 o                         
   0  -4   6        147.42        159.59         1.97 o                         
   1  -4   6         87.64        101.20         1.84 o                         
   2  -4   6         45.78         44.21         1.50 o                         
   3  -4   6         11.42         10.29         0.64 o                         
   4  -4   6        115.99        109.78         1.88 o                         
   5  -4   6        108.95        102.73         1.84 o                         
   6  -4   6         46.37         47.66         1.41 o                         
   7  -4   6         55.75         51.89         1.53 o                         
   8  -4   6         87.70         86.68         1.94 o                         
   9  -4   6         11.53         11.37         1.04 o                         
  10  -4   6        275.94        272.43         3.96 o                         
  11  -4   6         21.81         21.87         1.97 o                         
  12  -4   6        100.47         97.52         3.32 o                         
  13  -4   6         64.54         70.55         3.66 o                         
  14  -4   6         49.83         54.04         3.92 o                         
  15  -4   6          0.54          2.72         4.51 o                         
 -15  -3   6         54.81         56.86         3.37 o                         
 -14  -3   6         59.25         68.76         2.36 o                         
 -13  -3   6        116.19        122.99         3.09 o                         
 -12  -3   6          1.77          1.61         1.07 o                         
 -11  -3   6         20.31         19.40         1.35 o                         
 -10  -3   6         36.04         33.62         1.54 o                         
  -9  -3   6         81.35         91.42         2.31 o                         
  -8  -3   6        196.88        179.06         3.05 o                         
  -7  -3   6        160.30        153.51         2.71 o                         
  -6  -3   6        742.21        686.30         5.62 o                         
  -5  -3   6         52.27         46.82         1.43 o                         
  -4  -3   6        346.79        341.82         3.16 o                         
  -3  -3   6          3.97          3.87         0.50 o                         
  -2  -3   6         32.12         25.32         0.89 o                         
  -1  -3   6         59.53         58.92         1.32 o                         
   0  -3   6        721.79        711.11         4.69 o                         
   1  -3   6        407.66        405.09         3.42 o                         
   2  -3   6        271.66        256.46         2.70 o                         
   3  -3   6        428.20        431.18         3.61 o                         
   4  -3   6        173.83        178.53         2.10 o                         
   5  -3   6        113.79        111.51         1.74 o                         
   6  -3   6        236.76        229.34         2.95 o                         
   7  -3   6         30.27         25.71         1.21 o                         
   8  -3   6        316.88        314.72         3.59 o                         
   9  -3   6        246.68        236.72         3.40 o                         
  10  -3   6          0.37          0.70         0.92 o                         
  11  -3   6        175.78        169.95         3.27 o                         
  12  -3   6         22.24         18.19         1.34 o                         
  13  -3   6         57.83         51.78         2.25 o                         
  14  -3   6        114.21        120.98         3.84 o                         
  15  -3   6          7.14         10.91         5.49 o                         
 -16  -2   6         11.61         16.69         5.96 o                         
 -15  -2   6          3.21          3.15         1.50 o                         
 -14  -2   6         28.39         29.72         1.79 o                         
 -13  -2   6         99.79         98.10         2.66 o                         
 -12  -2   6         71.17         70.41         2.23 o                         
 -11  -2   6         13.62         14.11         1.27 o                         
 -10  -2   6         91.75         88.63         2.30 o                         
  -9  -2   6         96.53         87.96         2.20 o                         
  -8  -2   6        323.18        319.62         3.71 o                         
  -7  -2   6        823.40        839.40         6.74 o                         
  -6  -2   6        216.58        216.17         3.02 o                         
  -5  -2   6         89.48         99.93         1.84 o                         
  -4  -2   6        223.62        207.50         2.22 o                         
  -3  -2   6        819.58        877.44         5.89 o                         
  -2  -2   6        329.24        328.75         3.20 o                         
  -1  -2   6         29.14         32.42         0.86 o                         
   0  -2   6        102.81         82.95         1.12 o                         
   1  -2   6        909.68        945.83         5.24 o                         
   2  -2   6        914.72       1007.58         6.76 o                         
   3  -2   6        120.59        132.79         1.88 o                         
   4  -2   6        599.42        606.69         4.36 o                         
   5  -2   6        138.98        143.21         1.88 o                         
   6  -2   6       2127.32       2125.08        11.99 o                         
   7  -2   6        602.61        598.00         5.13 o                         
   8  -2   6         26.71         23.71         1.10 o                         
   9  -2   6         20.11         15.59         1.16 o                         
  10  -2   6         64.78         64.95         1.93 o                         
  11  -2   6         59.82         59.72         1.97 o                         
  12  -2   6         64.31         64.37         2.03 o                         
  13  -2   6        107.61        105.84         2.76 o                         
  14  -2   6          0.65          1.72         1.21 o                         
  15  -2   6         18.85         14.27         2.25 o                         
 -15  -1   6         29.71         33.01         1.90 o                         
 -14  -1   6        149.12        147.18         3.28 o                         
 -13  -1   6         11.82         12.09         1.29 o                         
 -12  -1   6         16.84         20.68         1.31 o                         
 -11  -1   6         16.64         15.77         1.23 o                         
 -10  -1   6         39.75         38.40         1.55 o                         
  -9  -1   6         33.96         36.63         1.35 o                         
  -8  -1   6        192.51        182.42         2.65 o                         
  -7  -1   6        244.00        229.70         2.98 o                         
  -6  -1   6        117.36        115.82         1.90 o                         
  -5  -1   6        232.64        266.25         2.84 o                         
  -4  -1   6        215.90        183.09         2.14 o                         
  -3  -1   6        848.75        847.81         5.13 o                         
  -2  -1   6        157.51        178.25         1.66 o                         
  -1  -1   6        962.75        977.17         5.43 o                         
   0  -1   6        337.72        355.04         3.15 o                         
   1  -1   6        657.66        689.10         4.06 o                         
   2  -1   6       2008.34       2161.57        10.51 o                         
   3  -1   6        290.72        277.02         2.83 o                         
   4  -1   6        218.56        228.27         2.44 o                         
   5  -1   6        606.63        581.73         4.11 o                         
   6  -1   6         55.04         57.72         1.34 o                         
   7  -1   6        201.41        196.70         2.74 o                         
   8  -1   6        131.56        120.71         2.37 o                         
   9  -1   6         68.82         60.36         1.71 o                         
  10  -1   6        158.34        153.53         2.73 o                         
  11  -1   6         65.46         58.93         1.88 o                         
  12  -1   6         44.83         42.01         1.78 o                         
  13  -1   6        109.13        104.43         2.90 o                         
  14  -1   6        126.47        127.46         3.42 o                         
  15  -1   6         31.07         31.30         2.03 o                         
 -15   0   6          2.90          3.94         1.24 o                         
 -14   0   6          9.64          9.79         1.20 o                         
 -13   0   6          6.53          4.65         1.05 o                         
 -12   0   6          6.64          5.34         1.04 o                         
 -11   0   6         18.86         18.36         1.21 o                         
 -10   0   6        127.53        119.11         2.27 o                         
  -9   0   6         30.31         28.07         1.19 o                         
  -8   0   6        560.30        549.07         4.13 o                         
  -7   0   6        158.51        131.89         1.72 o                         
  -6   0   6        499.26        492.59         3.81 o                         
  -5   0   6         79.96         75.11         1.61 o                         
  -4   0   6        117.39        151.58         2.50 o                         
  -3   0   6         50.37         38.32         0.86 o                         
  -2   0   6       1593.24       1700.73         7.71 o                         
  -1   0   6        602.01        611.61         3.81 o                         
   0   0   6       3162.96       3315.87        15.81 o                         
   1   0   6       5957.01       6643.56        26.72 o                         
   2   0   6       2131.21       2386.40        11.40 o                         
   3   0   6         72.98         68.44         1.32 o                         
   4   0   6          4.34          2.33         0.43 o                         
   5   0   6        444.88        432.01         3.35 o                         
   6   0   6        338.73        353.92         2.94 o                         
   7   0   6        841.13        852.40         6.11 o                         
   8   0   6         61.29         58.86         1.60 o                         
   9   0   6        362.34        328.56         3.80 o                         
  10   0   6         78.93         64.28         1.84 o                         
  11   0   6        143.94        145.48         2.78 o                         
  12   0   6        220.78        214.80         3.79 o                         
  13   0   6         15.49         14.39         1.50 o                         
  14   0   6        173.35        178.82         3.99 o                         
  15   0   6          9.26         13.05         1.59 o                         
 -16   1   6          7.52          5.10         4.33 o                         
 -15   1   6         29.77         34.86         1.92 o                         
 -14   1   6        147.85        153.10         3.78 o                         
 -13   1   6         11.62         10.64         1.28 o                         
 -12   1   6         18.38         19.93         1.32 o                         
 -11   1   6         17.05         17.06         1.20 o                         
 -10   1   6         40.43         38.16         1.44 o                         
  -9   1   6         30.55         35.31         1.19 o                         
  -8   1   6        197.60        187.10         3.01 o                         
  -7   1   6        243.78        228.00         2.59 o                         
  -6   1   6        111.32        112.68         1.58 o                         
  -5   1   6        236.94        268.47         2.64 o                         
  -4   1   6        218.27        189.00         2.21 o                         
  -3   1   6        843.29        833.66         5.00 o                         
  -2   1   6        157.69        176.89         1.82 o                         
  -1   1   6        941.48        971.23         5.12 o                         
   0   1   6        349.86        374.98         2.66 o                         
   1   1   6        662.92        697.71         3.90 o                         
   2   1   6       2043.47       2204.63         9.42 o                         
   3   1   6        284.86        279.70         2.45 o                         
   4   1   6        223.44        236.60         2.07 o                         
   5   1   6        605.24        580.91         4.01 o                         
   6   1   6         54.10         56.50         1.29 o                         
   7   1   6        200.21        195.06         2.64 o                         
   8   1   6        135.72        125.91         2.21 o                         
   9   1   6         68.89         62.75         1.71 o                         
  10   1   6        164.14        163.15         2.77 o                         
  11   1   6         68.63         66.45         2.10 o                         
  12   1   6         45.74         42.22         1.76 o                         
  13   1   6        110.79        107.94         2.93 o                         
  14   1   6        123.48        119.81         3.29 o                         
  15   1   6         30.04         27.14         1.81 o                         
 -15   2   6          3.15          2.83         1.43 o                         
 -14   2   6         29.23         33.25         1.85 o                         
 -13   2   6        101.38        103.73         2.82 o                         
 -12   2   6         70.97         73.69         2.32 o                         
 -11   2   6         13.55         12.30         1.25 o                         
 -10   2   6         93.35         84.31         2.07 o                         
  -9   2   6         95.87         90.89         1.94 o                         
  -8   2   6        313.81        304.49         3.01 o                         
  -7   2   6        822.32        826.34         5.49 o                         
  -6   2   6        216.12        217.91         2.39 o                         
  -5   2   6         96.09        104.45         1.40 o                         
  -4   2   6        217.41        204.98         1.94 o                         
  -3   2   6        815.29        883.09         5.20 o                         
  -2   2   6        340.66        345.89         2.51 o                         
  -1   2   6         30.68         34.29         0.83 o                         
   0   2   6        103.13         83.26         1.21 o                         
   1   2   6        925.50        956.13         5.10 o                         
   2   2   6        919.60       1011.06         5.92 o                         
   3   2   6        116.71        128.95         1.72 o                         
   4   2   6        598.95        599.23         3.55 o                         
   5   2   6        139.89        146.36         1.79 o                         
   6   2   6       2149.30       2127.15        10.63 o                         
   7   2   6        607.14        597.41         4.91 o                         
   8   2   6         26.76         24.03         1.07 o                         
   9   2   6         22.77         19.30         1.12 o                         
  10   2   6         67.17         66.90         1.88 o                         
  11   2   6         60.80         59.04         1.97 o                         
  12   2   6         67.80         68.58         2.28 o                         
  13   2   6        106.67        101.58         2.84 o                         
  14   2   6          0.85          0.32         1.10 o                         
  15   2   6         17.30         16.10         1.95 o                         
 -15   3   6         54.83         50.22         2.96 o                         
 -14   3   6         59.21         61.03         2.32 o                         
 -13   3   6        116.50        118.90         3.03 o                         
 -12   3   6          1.27          1.54         1.04 o                         
 -11   3   6         19.22         18.13         1.29 o                         
 -10   3   6         35.46         34.38         1.48 o                         
  -9   3   6         80.13         88.17         1.97 o                         
  -8   3   6        190.81        175.58         2.55 o                         
  -7   3   6        164.47        152.17         2.22 o                         
  -6   3   6        743.99        668.93         4.46 o                         
  -5   3   6         54.10         44.72         0.98 o                         
  -4   3   6        354.51        359.10         2.76 o                         
  -3   3   6          5.26          6.16         0.52 o                         
  -2   3   6         32.17         25.66         0.82 o                         
  -1   3   6         56.51         57.01         1.06 o                         
   0   3   6        716.66        709.53         3.89 o                         
   1   3   6        411.31        412.77         2.81 o                         
   2   3   6        267.29        247.50         2.36 o                         
   3   3   6        436.99        443.11         3.44 o                         
   4   3   6        169.41        172.29         2.04 o                         
   5   3   6        121.47        118.74         1.64 o                         
   6   3   6        239.13        228.28         2.85 o                         
   7   3   6         27.26         24.53         1.03 o                         
   8   3   6        312.28        303.71         3.32 o                         
   9   3   6        246.84        237.50         3.32 o                         
  10   3   6          0.77          1.54         0.89 o                         
  11   3   6        170.18        158.32         3.19 o                         
  12   3   6         22.13         22.27         1.44 o                         
  13   3   6         58.35         59.90         2.32 o                         
  14   3   6        116.60        121.06         4.68 o                         
  15   3   6          6.93          8.47         3.08 o                         
 -15   4   6         56.51         55.22         3.77 o                         
 -14   4   6          2.74          2.53         1.15 o                         
 -13   4   6        100.05         92.03         2.68 o                         
 -12   4   6          9.77          4.84         1.00 o                         
 -11   4   6         41.41         40.50         1.69 o                         
 -10   4   6         86.46         83.66         2.10 o                         
  -9   4   6         42.39         38.36         1.45 o                         
  -8   4   6        153.06        129.99         2.24 o                         
  -7   4   6         77.77         64.90         1.72 o                         
  -6   4   6        119.64        104.58         1.77 o                         
  -5   4   6        313.12        311.33         2.84 o                         
  -4   4   6        266.68        296.62         2.67 o                         
  -3   4   6        746.21        741.04         4.77 o                         
  -2   4   6        859.98        853.16         4.96 o                         
  -1   4   6        314.24        331.19         2.68 o                         
   0   4   6        147.69        161.97         1.74 o                         
   1   4   6         80.46         94.49         1.41 o                         
   2   4   6         45.00         44.49         1.00 o                         
   3   4   6         13.46         11.04         0.67 o                         
   4   4   6        115.84        111.54         1.55 o                         
   5   4   6        107.79        100.92         1.64 o                         
   6   4   6         42.02         44.92         1.18 o                         
   7   4   6         57.55         57.28         1.47 o                         
   8   4   6         88.03         84.40         1.81 o                         
   9   4   6          9.41          8.45         1.10 o                         
  10   4   6        276.42        267.94         3.97 o                         
  11   4   6         20.16         25.08         2.05 o                         
  12   4   6         94.88         89.61         3.49 o                         
  13   4   6         65.06         70.30         3.23 o                         
  14   4   6         50.24         53.19         5.31 o                         
 -14   5   6         51.14         49.52         3.95 o                         
 -13   5   6         88.20         86.79         2.62 o                         
 -12   5   6          6.85          8.46         1.07 o                         
 -11   5   6         23.91         23.68         1.33 o                         
 -10   5   6         89.13         83.54         2.02 o                         
  -9   5   6        161.42        146.02         2.52 o                         
  -8   5   6        415.87        410.38         4.29 o                         
  -7   5   6        200.39        187.35         2.63 o                         
  -6   5   6          6.58          9.39         0.83 o                         
  -5   5   6        120.29        121.93         1.98 o                         
  -4   5   6        309.70        279.75         2.98 o                         
  -3   5   6        505.00        485.07         3.88 o                         
  -2   5   6          0.80          1.01         0.54 o                         
  -1   5   6        364.04        344.29         2.90 o                         
   0   5   6         12.81         10.37         0.65 o                         
   1   5   6        169.10        181.33         2.12 o                         
   2   5   6        380.55        351.83         3.01 o                         
   3   5   6        158.95        164.00         2.03 o                         
   4   5   6        102.05         97.24         1.87 o                         
   5   5   6        351.67        342.62         3.05 o                         
   6   5   6        137.07        134.62         1.97 o                         
   7   5   6         56.47         54.26         1.96 o                         
   8   5   6         83.19         87.83         2.66 o                         
   9   5   6         75.81         73.43         2.71 o                         
  10   5   6         43.63         43.96         3.14 o                         
  11   5   6        159.52        149.09         4.07 o                         
  12   5   6         15.60         17.59         1.87 o                         
  13   5   6        143.06        144.59         4.14 o                         
  14   5   6         68.44         71.56         7.36 o                         
 -14   6   6         57.19         44.37         5.80 o                         
 -13   6   6         65.01         63.35         2.68 o                         
 -12   6   6         95.17         97.61         3.13 o                         
 -11   6   6         19.22         21.80         1.61 o                         
 -10   6   6         92.25         96.73         2.20 o                         
  -9   6   6         32.64         33.08         1.34 o                         
  -8   6   6         71.10         69.61         1.76 o                         
  -7   6   6        252.76        242.31         3.07 o                         
  -6   6   6         37.98         31.27         1.18 o                         
  -5   6   6          6.89          7.03         0.78 o                         
  -4   6   6        299.29        277.30         3.17 o                         
  -3   6   6        103.86         97.81         1.71 o                         
  -2   6   6        987.60        982.42         5.98 o                         
  -1   6   6         25.61         27.09         0.94 o                         
   0   6   6         30.61         32.73         1.02 o                         
   1   6   6        231.43        220.43         2.49 o                         
   2   6   6        173.87        164.90         2.58 o                         
   3   6   6        102.97        100.63         2.04 o                         
   4   6   6        115.83        108.73         2.20 o                         
   5   6   6        241.51        223.44         4.33 o                         
   6   6   6       1295.56       1240.63         9.51 o                         
   7   6   6        707.62        680.61         7.26 o                         
   8   6   6        185.34        186.82         4.40 o                         
   9   6   6        302.79        286.37         5.09 o                         
  10   6   6         20.41         20.83         1.72 o                         
  11   6   6         88.55        100.40         3.35 o                         
  12   6   6         77.60         79.89         3.10 o                         
  13   6   6          2.80          0.38         2.22 o                         
 -13   7   6         38.48         33.69         7.02 o                         
 -12   7   6         77.31         82.20         3.27 o                         
 -11   7   6          9.30          9.76         1.48 o                         
 -10   7   6          7.29          8.02         1.30 o                         
  -9   7   6        124.56        132.43         3.18 o                         
  -8   7   6         12.60         14.76         1.33 o                         
  -7   7   6         52.63         53.13         1.95 o                         
  -6   7   6         85.25         81.70         1.90 o                         
  -5   7   6        107.20        105.44         2.01 o                         
  -4   7   6        888.33        832.89         6.28 o                         
  -3   7   6        242.73        223.48         2.66 o                         
  -2   7   6        137.49        132.40         2.82 o                         
  -1   7   6         49.23         45.22         1.60 o                         
   0   7   6         12.16         11.83         1.04 o                         
   1   7   6        227.99        224.56         3.22 o                         
   2   7   6        228.13        238.40         3.38 o                         
   3   7   6        234.97        220.54         3.52 o                         
   4   7   6        112.19        105.43         2.44 o                         
   5   7   6        290.77        262.93         3.81 o                         
   6   7   6         77.16         70.55         2.09 o                         
   7   7   6         10.49         12.55         1.32 o                         
   8   7   6         52.04         52.31         2.22 o                         
   9   7   6          0.51          1.44         1.21 o                         
  10   7   6        146.59        140.80         3.85 o                         
  11   7   6          7.42         12.55         1.66 o                         
  12   7   6         43.54         42.74         2.76 o                         
  13   7   6        114.51        117.69        13.09 o                         
 -12   8   6         22.14         25.84         3.28 o                         
 -11   8   6         38.82         42.37         2.43 o                         
 -10   8   6          1.04          2.92         1.26 o                         
  -9   8   6          2.72          1.38         1.21 o                         
  -8   8   6         53.55         51.46         2.16 o                         
  -7   8   6        101.68        101.57         3.72 o                         
  -6   8   6         21.81         20.00         1.77 o                         
  -5   8   6         33.42         33.17         2.10 o                         
  -4   8   6         12.63         11.38         1.50 o                         
  -3   8   6         39.15         39.00         2.02 o                         
  -2   8   6         70.38         73.00         2.03 o                         
  -1   8   6        251.03        245.46         3.64 o                         
   0   8   6        108.49         91.17         2.28 o                         
   1   8   6        684.90        632.38         6.30 o                         
   2   8   6        224.43        211.24         3.53 o                         
   3   8   6         19.07         22.73         1.41 o                         
   4   8   6        134.23        132.07         2.96 o                         
   5   8   6         57.00         49.22         1.98 o                         
   6   8   6        107.82        106.93         3.20 o                         
   7   8   6         92.83         91.01         2.95 o                         
   8   8   6         55.81         57.78         2.63 o                         
   9   8   6         24.93         23.74         1.97 o                         
  10   8   6         48.59         47.95         2.72 o                         
  11   8   6        191.04        190.20         5.84 o                         
 -11   9   6         68.87         65.52         9.98 o                         
 -10   9   6         11.05          9.76         3.31 o                         
  -9   9   6         14.22         12.66         2.18 o                         
  -8   9   6         44.52         46.87         3.21 o                         
  -7   9   6          3.82          3.75         1.79 o                         
  -6   9   6        258.87        258.35         7.02 o                         
  -5   9   6          0.80          2.46         1.49 o                         
  -4   9   6         17.60         14.84         2.02 o                         
  -3   9   6         83.54         88.39         3.52 o                         
  -2   9   6         48.70         41.99         3.04 o                         
  -1   9   6         25.81         24.22         1.99 o                         
   0   9   6        154.69        160.45         4.07 o                         
   1   9   6        197.02        194.33         4.49 o                         
   2   9   6        356.69        354.56         6.18 o                         
   3   9   6         10.51          8.48         1.12 o                         
   4   9   6         21.70         17.16         1.46 o                         
   5   9   6         34.99         32.95         1.94 o                         
   6   9   6          2.36          2.87         1.42 o                         
   7   9   6        123.70        119.55         4.54 o                         
   8   9   6        160.76        164.31         4.87 o                         
   9   9   6         15.48         14.46         1.97 o                         
  10   9   6         34.57         33.83         3.00 o                         
  -8  10   6         70.39         84.78         9.08 o                         
  -7  10   6         51.76         55.83         3.50 o                         
  -6  10   6          2.33          5.54         2.27 o                         
  -5  10   6         25.54         29.72         2.60 o                         
  -4  10   6         49.22         47.72         3.04 o                         
  -3  10   6         11.15         12.41         2.16 o                         
  -2  10   6         10.27         10.35         1.90 o                         
  -1  10   6         13.04         13.35         2.20 o                         
   0  10   6         40.50         34.99         2.59 o                         
   1  10   6         13.10         13.80         1.80 o                         
   2  10   6        132.83        123.20         4.15 o                         
   3  10   6          5.83          2.72         1.51 o                         
   4  10   6         88.89         95.50         4.77 o                         
   5  10   6          7.37          6.35         2.96 o                         
   6  10   6         78.45         82.61         4.79 o                         
   7  10   6          5.43          9.20         2.68 o                         
   8  10   6          4.14          6.59         3.42 o                         
  -5  11   6         22.24         19.97         4.93 o                         
  -4  11   6         46.96         42.61         7.81 o                         
  -3  11   6         94.04         99.76         4.69 o                         
  -2  11   6         34.95         41.64         3.27 o                         
  -1  11   6         92.54         83.36         3.90 o                         
   0  11   6         93.92         91.27         4.09 o                         
   1  11   6         20.82         25.01         2.54 o                         
   2  11   6          8.71         10.88         1.96 o                         
   3  11   6         78.10         74.21         4.13 o                         
   4  11   6         25.02         19.94         2.95 o                         
   5  11   6         26.53         21.31         4.08 o                         
  -1  12   6          1.52         -0.44         3.77 o                         
   0  12   6         21.04         14.18         7.09 o                         
   1  12   6         19.97         14.44         3.97 o                         
  -5 -11   7         74.18         76.48        10.33 o                         
  -4 -11   7          5.19         -0.52         4.18 o                         
  -3 -11   7         30.04         31.87         5.44 o                         
  -2 -11   7         46.54         48.93         3.89 o                         
  -1 -11   7        189.71        194.68        10.13 o                         
   0 -11   7         28.71         32.12         3.21 o                         
   1 -11   7        126.46        121.70         6.21 o                         
   2 -11   7         45.38         35.80        10.23 o                         
   3 -11   7          9.29          7.88         2.91 o                         
   4 -11   7         57.36         65.03         7.04 o                         
  -7 -10   7         40.25         26.24         6.65 o                         
  -6 -10   7          1.75          1.99         2.50 o                         
  -5 -10   7         43.63         54.27         4.57 o                         
  -4 -10   7         44.07         51.95         4.48 o                         
  -3 -10   7         10.38          6.62         2.33 o                         
  -2 -10   7        122.19        133.67         6.61 o                         
  -1 -10   7         88.75         86.70         4.18 o                         
   0 -10   7         42.47         44.25         4.54 o                         
   1 -10   7         81.67         79.53         4.46 o                         
   2 -10   7         19.58         13.99         2.89 o                         
   3 -10   7         47.96         51.60         4.12 o                         
   4 -10   7          0.62          4.16         2.36 o                         
   5 -10   7          6.49          9.48         2.85 o                         
   6 -10   7         28.26         27.76         5.67 o                         
   7 -10   7         65.33         65.95        15.60 o                         
   8 -10   7        150.53        160.93        16.01 o                         
 -10  -9   7          2.90          0.01         3.93 o                         
  -9  -9   7          8.63          7.27         3.70 o                         
  -8  -9   7         39.03         42.51         3.76 o                         
  -7  -9   7         90.45         89.99         4.91 o                         
  -6  -9   7        261.21        275.48         8.20 o                         
  -5  -9   7         78.14         83.56         5.27 o                         
  -4  -9   7          5.12          5.04         2.26 o                         
  -3  -9   7         95.12        105.49        10.06 o                         
  -2  -9   7         19.24         22.69         4.61 o                         
  -1  -9   7         73.26         78.79         4.20 o                         
   0  -9   7         40.95         42.11         2.89 o                         
   1  -9   7         65.21         59.22         3.37 o                         
   2  -9   7        170.84        168.88         4.08 o                         
   3  -9   7          3.52          3.79         1.23 o                         
   4  -9   7        110.88        116.22         3.74 o                         
   5  -9   7        424.46        428.15         6.67 o                         
   6  -9   7        120.23        121.88         3.69 o                         
   7  -9   7         19.39         18.30         1.67 o                         
   8  -9   7         46.24         53.52         2.71 o                         
   9  -9   7         44.26         40.39         2.95 o                         
 -12  -8   7          2.20         -1.12         5.23 o                         
 -11  -8   7         19.86         22.88         2.63 o                         
 -10  -8   7         81.88         87.27         4.77 o                         
  -9  -8   7         22.58         24.98         3.17 o                         
  -8  -8   7         20.13         13.38         2.62 o                         
  -7  -8   7         14.51         17.44         2.68 o                         
  -6  -8   7         40.80         36.49         3.23 o                         
  -5  -8   7         96.52         98.04         4.78 o                         
  -4  -8   7        179.44        176.45         5.96 o                         
  -3  -8   7        107.82        112.35         3.51 o                         
  -2  -8   7         27.69         29.46         1.97 o                         
  -1  -8   7         12.44         14.22         1.77 o                         
   0  -8   7         15.62         13.77         1.41 o                         
   1  -8   7        102.36        102.01         2.91 o                         
   2  -8   7        278.53        274.48         4.55 o                         
   3  -8   7        167.56        165.78         3.76 o                         
   4  -8   7        173.35        178.15         4.45 o                         
   5  -8   7          2.46          5.04         1.33 o                         
   6  -8   7        108.80         99.88         3.07 o                         
   7  -8   7         58.59         60.51         2.70 o                         
   8  -8   7         13.17         13.42         1.56 o                         
   9  -8   7         42.11         41.07         2.60 o                         
  10  -8   7        195.05        201.17         6.16 o                         
 -12  -7   7         51.95         55.18         3.68 o                         
 -11  -7   7         23.98         23.44         2.10 o                         
 -10  -7   7         90.13         91.46         3.37 o                         
  -9  -7   7         49.91         52.85         2.60 o                         
  -8  -7   7         34.04         35.33         2.09 o                         
  -7  -7   7         26.20         25.46         1.46 o                         
  -6  -7   7        236.70        244.74         3.69 o                         
  -5  -7   7        147.67        142.01         2.81 o                         
  -4  -7   7         14.66         21.23         1.69 o                         
  -3  -7   7         21.21         23.37         1.14 o                         
  -2  -7   7        102.23        100.52         2.79 o                         
  -1  -7   7         34.53         33.41         2.05 o                         
   0  -7   7        200.27        210.68         4.12 o                         
   1  -7   7         92.12         89.55         2.77 o                         
   2  -7   7        526.90        509.59         6.91 o                         
   3  -7   7        223.15        221.11         4.17 o                         
   4  -7   7         96.36         96.04         2.84 o                         
   5  -7   7        219.30        228.42         4.73 o                         
   6  -7   7        177.87        177.96         4.08 o                         
   7  -7   7         14.59         12.74         1.46 o                         
   8  -7   7        114.39        118.39         3.23 o                         
   9  -7   7         97.13        107.52         3.66 o                         
  10  -7   7        313.73        324.03         6.78 o                         
  11  -7   7        194.60        204.34         5.55 o                         
 -13  -6   7          5.41          5.99         1.60 o                         
 -12  -6   7         52.80         60.12         2.66 o                         
 -11  -6   7         48.09         46.63         2.33 o                         
 -10  -6   7         56.67         57.04         2.00 o                         
  -9  -6   7         42.89         39.94         1.65 o                         
  -8  -6   7        253.81        254.54         3.70 o                         
  -7  -6   7         76.18         76.79         2.07 o                         
  -6  -6   7        103.43        102.91         2.34 o                         
  -5  -6   7          0.95          2.06         0.81 o                         
  -4  -6   7         43.78         43.51         1.48 o                         
  -3  -6   7        127.82        120.91         2.18 o                         
  -2  -6   7        116.77        106.87         1.98 o                         
  -1  -6   7        113.09        101.77         2.17 o                         
   0  -6   7         88.86         88.47         1.79 o                         
   1  -6   7        267.18        269.67         3.16 o                         
   2  -6   7         56.24         49.59         1.99 o                         
   3  -6   7        111.02        104.54         2.59 o                         
   4  -6   7         32.02         30.36         1.57 o                         
   5  -6   7         17.83         18.38         1.50 o                         
   6  -6   7         59.93         58.77         2.23 o                         
   7  -6   7        130.68        135.98         3.35 o                         
   8  -6   7          5.60          5.42         1.15 o                         
   9  -6   7        382.02        372.49         5.80 o                         
  10  -6   7         66.85         76.54         3.13 o                         
  11  -6   7         32.14         37.78         2.55 o                         
  12  -6   7        127.55        138.05         4.64 o                         
  13  -6   7         16.46         36.51         9.12 o                         
 -14  -5   7         48.77         39.10         6.70 o                         
 -13  -5   7          2.63          1.23         1.24 o                         
 -12  -5   7         26.56         31.93         1.85 o                         
 -11  -5   7        271.71        280.60         4.43 o                         
 -10  -5   7         18.84         23.04         1.50 o                         
  -9  -5   7          3.49          2.32         0.92 o                         
  -8  -5   7         34.05         34.75         1.49 o                         
  -7  -5   7        119.44        120.37         2.42 o                         
  -6  -5   7        289.11        277.02         3.63 o                         
  -5  -5   7         67.01         66.19         1.75 o                         
  -4  -5   7        639.54        608.86         5.56 o                         
  -3  -5   7        697.16        677.24         5.47 o                         
  -2  -5   7        184.50        180.51         2.59 o                         
  -1  -5   7        403.41        388.72         3.70 o                         
   0  -5   7         26.13         23.18         0.87 o                         
   1  -5   7         83.51         85.71         1.77 o                         
   2  -5   7        253.04        235.34         2.96 o                         
   3  -5   7        129.38        137.69         2.25 o                         
   4  -5   7        318.56        313.13         3.40 o                         
   5  -5   7         44.72         41.79         1.37 o                         
   6  -5   7        443.83        434.96         4.41 o                         
   7  -5   7        160.34        163.66         3.46 o                         
   8  -5   7        129.68        129.86         2.93 o                         
   9  -5   7         42.67         46.35         2.13 o                         
  10  -5   7        117.86        113.92         3.25 o                         
  11  -5   7        376.73        389.25         6.52 o                         
  12  -5   7        106.46        117.48         3.95 o                         
  13  -5   7         20.07         26.19         5.00 o                         
  14  -5   7         32.90         31.74         5.30 o                         
 -14  -4   7         30.60         31.87         2.33 o                         
 -13  -4   7         12.53         11.39         1.38 o                         
 -12  -4   7         85.70         88.61         2.72 o                         
 -11  -4   7         11.08         10.82         1.26 o                         
 -10  -4   7         51.53         46.46         1.85 o                         
  -9  -4   7         96.99         93.76         2.30 o                         
  -8  -4   7         48.33         42.92         1.61 o                         
  -7  -4   7        143.89        135.87         2.52 o                         
  -6  -4   7        219.83        206.63         2.98 o                         
  -5  -4   7        422.80        414.62         4.27 o                         
  -4  -4   7        704.84        713.43         5.84 o                         
  -3  -4   7         85.54         78.96         1.94 o                         
  -2  -4   7         87.99         77.32         1.60 o                         
  -1  -4   7         18.50         17.09         0.87 o                         
   0  -4   7        216.57        210.51         2.42 o                         
   1  -4   7        138.40        137.25         2.02 o                         
   2  -4   7         63.65         69.50         1.51 o                         
   3  -4   7        905.54        893.42         6.09 o                         
   4  -4   7       1916.82       1870.94        10.49 o                         
   5  -4   7        536.36        519.01         4.60 o                         
   6  -4   7        408.72        413.92         4.48 o                         
   7  -4   7         49.22         47.15         1.56 o                         
   8  -4   7        299.12        300.99         3.83 o                         
   9  -4   7        187.40        185.26         3.11 o                         
  10  -4   7         23.88         22.21         1.35 o                         
  11  -4   7         26.01         20.42         1.69 o                         
  12  -4   7         43.18         47.10         2.34 o                         
  13  -4   7          0.41          2.51         1.60 o                         
  14  -4   7         70.56         64.73        10.31 o                         
 -15  -3   7          8.13          2.02         1.76 o                         
 -14  -3   7         18.23         19.30         1.61 o                         
 -13  -3   7         45.73         44.61         2.09 o                         
 -12  -3   7        118.68        122.95         3.12 o                         
 -11  -3   7         75.46         74.80         2.40 o                         
 -10  -3   7         86.04         88.86         2.47 o                         
  -9  -3   7        131.57        128.90         2.80 o                         
  -8  -3   7        256.87        243.81         3.66 o                         
  -7  -3   7         55.32         59.60         1.59 o                         
  -6  -3   7        310.32        302.41         3.30 o                         
  -5  -3   7          0.61          0.39         0.41 o                         
  -4  -3   7        699.64        682.74         5.35 o                         
  -3  -3   7        354.02        353.99         3.21 o                         
  -2  -3   7         19.54         22.09         1.05 o                         
  -1  -3   7       1280.18       1255.04         7.79 o                         
   0  -3   7        509.92        481.81         3.90 o                         
   1  -3   7        274.23        272.47         3.09 o                         
   2  -3   7        115.28        114.85         1.93 o                         
   3  -3   7          6.58          4.80         0.68 o                         
   4  -3   7        100.97         91.19         1.63 o                         
   5  -3   7        297.37        283.42         3.08 o                         
   6  -3   7        267.99        268.36         3.32 o                         
   7  -3   7        501.33        486.29         5.22 o                         
   8  -3   7         33.85         34.80         1.50 o                         
   9  -3   7         32.79         29.24         1.45 o                         
  10  -3   7        145.05        145.37         2.87 o                         
  11  -3   7         46.54         45.36         1.84 o                         
  12  -3   7         38.32         39.60         1.89 o                         
  13  -3   7         66.61         64.68         2.29 o                         
  14  -3   7          9.76         11.01         2.67 o                         
 -15  -2   7         38.53         37.14         2.82 o                         
 -14  -2   7         19.71         19.06         1.61 o                         
 -13  -2   7          0.96          2.30         1.25 o                         
 -12  -2   7         11.32         10.17         1.21 o                         
 -11  -2   7        275.41        271.28         4.19 o                         
 -10  -2   7        296.44        286.60         3.94 o                         
  -9  -2   7        143.54        143.11         2.74 o                         
  -8  -2   7         36.79         36.14         1.45 o                         
  -7  -2   7        559.06        539.18         5.03 o                         
  -6  -2   7        201.59        229.69         2.84 o                         
  -5  -2   7        109.45         95.52         1.80 o                         
  -4  -2   7        322.26        289.64         3.44 o                         
  -3  -2   7        151.58        142.56         2.20 o                         
  -2  -2   7        870.89        868.78         5.20 o                         
  -1  -2   7         73.89         80.14         1.32 o                         
   0  -2   7        213.88        234.15         2.13 o                         
   1  -2   7       1060.58       1105.38         6.06 o                         
   2  -2   7         37.08         33.77         0.97 o                         
   3  -2   7        910.04        925.90         6.32 o                         
   4  -2   7        137.14        130.64         1.95 o                         
   5  -2   7          7.74          5.63         0.73 o                         
   6  -2   7        317.57        301.60         3.35 o                         
   7  -2   7        249.46        251.50         3.50 o                         
   8  -2   7        712.93        672.25         6.21 o                         
   9  -2   7        222.21        223.75         3.47 o                         
  10  -2   7        279.22        276.34         4.04 o                         
  11  -2   7         93.10         87.37         2.29 o                         
  12  -2   7        172.40        174.28         3.27 o                         
  13  -2   7          9.57          8.84         1.24 o                         
  14  -2   7         15.97         12.73         1.54 o                         
  15  -2   7         42.36         42.39         3.37 o                         
 -15  -1   7         54.90         57.75         3.35 o                         
 -14  -1   7         43.50         46.02         2.13 o                         
 -13  -1   7          9.04         10.16         1.29 o                         
 -12  -1   7          8.70          8.01         1.11 o                         
 -11  -1   7        161.83        168.46         3.05 o                         
 -10  -1   7        157.32        158.64         2.83 o                         
  -9  -1   7        349.99        322.66         3.71 o                         
  -8  -1   7         17.56         16.05         1.03 o                         
  -7  -1   7        790.46        779.39         6.25 o                         
  -6  -1   7        391.75        367.91         3.87 o                         
  -5  -1   7        118.84        124.17         1.89 o                         
  -4  -1   7         33.94         38.87         0.98 o                         
  -3  -1   7        647.37        619.58         4.06 o                         
  -2  -1   7        300.83        334.92         2.93 o                         
  -1  -1   7        335.98        353.87         3.32 o                         
   0  -1   7        359.77        366.31         3.27 o                         
   1  -1   7        530.05        564.40         4.06 o                         
   2  -1   7       1207.78       1251.08         6.96 o                         
   3  -1   7        463.12        480.56         3.93 o                         
   4  -1   7        330.18        338.02         3.44 o                         
   5  -1   7        378.36        333.02         3.39 o                         
   6  -1   7        733.68        686.77         5.47 o                         
   7  -1   7        420.37        396.83         4.06 o                         
   8  -1   7        331.60        303.49         3.82 o                         
   9  -1   7        144.80        128.03         2.47 o                         
  10  -1   7        197.32        188.09         3.09 o                         
  11  -1   7        184.10        184.97         3.22 o                         
  12  -1   7         50.02         53.80         2.00 o                         
  13  -1   7        139.69        140.21         3.31 o                         
  14  -1   7         33.57         33.27         1.93 o                         
  15  -1   7         30.90         30.19         3.14 o                         
 -15   0   7         24.22         30.11         3.90 o                         
 -14   0   7         12.20         13.78         1.44 o                         
 -13   0   7         87.49         92.05         2.52 o                         
 -12   0   7         74.46         73.08         2.25 o                         
 -11   0   7         13.42         12.98         1.23 o                         
 -10   0   7        264.94        267.21         3.53 o                         
  -9   0   7        615.32        579.08         5.11 o                         
  -8   0   7          5.91          8.37         0.90 o                         
  -7   0   7          1.67          1.89         0.72 o                         
  -6   0   7          5.93          9.10         0.92 o                         
  -5   0   7         75.83         83.84         1.64 o                         
  -4   0   7        542.55        613.10         4.45 o                         
  -3   0   7         67.90         51.77         1.05 o                         
  -2   0   7        325.05        299.61         2.37 o                         
  -1   0   7         11.38         12.92         0.70 o                         
   0   0   7        473.83        438.89         3.75 o                         
   1   0   7        349.43        306.23         2.86 o                         
   2   0   7       1217.11       1293.49         6.67 o                         
   3   0   7          0.86          1.16         0.55 o                         
   4   0   7        222.24        238.29         2.45 o                         
   5   0   7        293.16        246.82         2.56 o                         
   6   0   7        439.56        439.53         3.88 o                         
   7   0   7        100.54         99.80         1.99 o                         
   8   0   7         14.91          7.52         0.90 o                         
   9   0   7        364.47        340.62         3.99 o                         
  10   0   7         61.86         59.82         1.91 o                         
  11   0   7          3.75          4.54         1.07 o                         
  12   0   7          5.49          3.69         1.09 o                         
  13   0   7          3.64          2.98         1.22 o                         
  14   0   7         60.97         64.25         2.57 o                         
  15   0   7         27.47         32.90         2.15 o                         
 -15   1   7         54.10         59.15         4.69 o                         
 -14   1   7         43.87         47.74         2.10 o                         
 -13   1   7          9.46         10.24         1.24 o                         
 -12   1   7          8.51          7.37         1.05 o                         
 -11   1   7        167.74        168.16         3.07 o                         
 -10   1   7        157.16        166.15         2.80 o                         
  -9   1   7        342.14        318.31         3.75 o                         
  -8   1   7         17.04         17.25         0.98 o                         
  -7   1   7        791.88        776.50         5.41 o                         
  -6   1   7        397.51        370.11         3.66 o                         
  -5   1   7        119.88        124.03         1.92 o                         
  -4   1   7         34.54         39.15         1.12 o                         
  -3   1   7        661.54        629.74         4.22 o                         
  -2   1   7        300.75        326.47         2.70 o                         
  -1   1   7        334.29        357.21         2.99 o                         
   0   1   7        349.99        357.06         2.84 o                         
   1   1   7        526.47        561.84         3.88 o                         
   2   1   7       1183.81       1239.45         6.38 o                         
   3   1   7        467.27        495.17         3.46 o                         
   4   1   7        325.81        338.48         2.80 o                         
   5   1   7        388.32        338.58         3.48 o                         
   6   1   7        739.92        681.37         5.11 o                         
   7   1   7        428.78        405.31         3.93 o                         
   8   1   7        321.95        288.04         3.49 o                         
   9   1   7        143.88        130.26         2.57 o                         
  10   1   7        195.31        187.00         3.20 o                         
  11   1   7        188.59        186.89         3.44 o                         
  12   1   7         49.18         51.78         2.01 o                         
  13   1   7        141.53        144.60         3.34 o                         
  14   1   7         34.62         31.44         1.92 o                         
  15   1   7         29.97         28.27         2.41 o                         
 -15   2   7         37.66         36.54         2.63 o                         
 -14   2   7         19.47         20.63         1.61 o                         
 -13   2   7          1.20          1.40         1.18 o                         
 -12   2   7         11.42         10.36         1.21 o                         
 -11   2   7        276.63        274.79         4.03 o                         
 -10   2   7        295.34        288.84         3.93 o                         
  -9   2   7        141.07        138.35         2.70 o                         
  -8   2   7         37.65         38.99         1.31 o                         
  -7   2   7        550.25        527.57         4.17 o                         
  -6   2   7        202.77        223.58         2.25 o                         
  -5   2   7        106.83         91.94         1.46 o                         
  -4   2   7        320.54        299.36         2.63 o                         
  -3   2   7        153.08        145.05         1.76 o                         
  -2   2   7        854.86        850.50         4.82 o                         
  -1   2   7         71.93         80.59         1.37 o                         
   0   2   7        212.81        226.96         1.96 o                         
   1   2   7       1056.43       1102.65         5.70 o                         
   2   2   7         38.86         34.28         1.02 o                         
   3   2   7        896.49        908.65         5.76 o                         
   4   2   7        137.20        128.81         1.83 o                         
   5   2   7          7.84          6.28         0.54 o                         
   6   2   7        322.44        299.90         3.00 o                         
   7   2   7        256.40        254.95         3.12 o                         
   8   2   7        708.27        655.67         5.67 o                         
   9   2   7        218.19        221.74         3.32 o                         
  10   2   7        276.04        261.44         3.89 o                         
  11   2   7         90.01         85.06         2.38 o                         
  12   2   7        173.86        166.23         3.39 o                         
  13   2   7          9.24          7.30         1.18 o                         
  14   2   7         17.21         10.55         1.43 o                         
  15   2   7         45.36         51.45         2.97 o                         
 -15   3   7          7.65          4.26         1.54 o                         
 -14   3   7         19.11         21.72         1.56 o                         
 -13   3   7         46.24         45.13         2.05 o                         
 -12   3   7        117.37        118.72         3.04 o                         
 -11   3   7         76.00         74.93         2.17 o                         
 -10   3   7         85.94         85.88         2.23 o                         
  -9   3   7        132.08        125.77         2.55 o                         
  -8   3   7        251.99        239.83         3.00 o                         
  -7   3   7         53.84         54.87         1.42 o                         
  -6   3   7        305.03        296.82         2.85 o                         
  -5   3   7          0.40          0.69         0.47 o                         
  -4   3   7        693.66        674.64         4.47 o                         
  -3   3   7        351.82        350.96         2.73 o                         
  -2   3   7         20.27         21.60         0.80 o                         
  -1   3   7       1293.98       1280.86         6.92 o                         
   0   3   7        522.47        500.85         3.40 o                         
   1   3   7        273.72        268.87         2.25 o                         
   2   3   7        123.13        123.12         1.78 o                         
   3   3   7          6.10          3.21         0.57 o                         
   4   3   7         98.75         86.03         1.53 o                         
   5   3   7        298.63        281.74         2.88 o                         
   6   3   7        271.69        270.68         2.85 o                         
   7   3   7        501.15        476.66         4.54 o                         
   8   3   7         33.66         32.67         1.36 o                         
   9   3   7         33.38         32.01         1.39 o                         
  10   3   7        151.00        153.27         2.87 o                         
  11   3   7         50.24         51.10         1.89 o                         
  12   3   7         38.13         42.66         1.90 o                         
  13   3   7         64.76         61.97         2.47 o                         
  14   3   7         10.07         16.57         4.13 o                         
  15   3   7         66.75         76.64        11.15 o                         
 -14   4   7         30.40         30.20         2.27 o                         
 -13   4   7         11.14         10.12         1.30 o                         
 -12   4   7         84.17         87.23         2.47 o                         
 -11   4   7         11.25         11.86         1.16 o                         
 -10   4   7         49.36         41.52         1.58 o                         
  -9   4   7         96.84         93.01         2.05 o                         
  -8   4   7         51.32         43.76         1.43 o                         
  -7   4   7        150.79        140.00         2.21 o                         
  -6   4   7        218.56        197.50         2.63 o                         
  -5   4   7        414.54        401.64         3.55 o                         
  -4   4   7        700.36        692.86         5.94 o                         
  -3   4   7         85.27         76.80         1.44 o                         
  -2   4   7         88.76         77.80         1.42 o                         
  -1   4   7         17.43         14.57         0.68 o                         
   0   4   7        218.99        216.28         2.11 o                         
   1   4   7        139.96        138.81         1.76 o                         
   2   4   7         62.33         70.38         1.42 o                         
   3   4   7        907.36        887.39         5.94 o                         
   4   4   7       1920.81       1849.92         9.68 o                         
   5   4   7        537.30        515.52         4.33 o                         
   6   4   7        399.91        402.89         3.98 o                         
   7   4   7         51.87         48.25         1.57 o                         
   8   4   7        299.01        292.27         3.88 o                         
   9   4   7        183.37        178.04         3.07 o                         
  10   4   7         22.38         23.27         1.39 o                         
  11   4   7         27.29         24.93         2.06 o                         
  12   4   7         41.66         41.75         2.52 o                         
  13   4   7          0.33         -0.05         1.51 o                         
  14   4   7         70.08         64.89        10.89 o                         
 -14   5   7         49.76         52.49         5.91 o                         
 -13   5   7          2.62          2.38         1.17 o                         
 -12   5   7         25.48         26.09         1.46 o                         
 -11   5   7        269.36        269.12         4.01 o                         
 -10   5   7         18.94         18.60         1.20 o                         
  -9   5   7          4.32          4.29         0.86 o                         
  -8   5   7         34.35         35.07         1.34 o                         
  -7   5   7        121.01        123.78         2.23 o                         
  -6   5   7        298.37        278.87         3.23 o                         
  -5   5   7         64.67         63.56         1.58 o                         
  -4   5   7        649.09        619.95         5.02 o                         
  -3   5   7        703.32        680.47         5.12 o                         
  -2   5   7        182.57        176.23         2.22 o                         
  -1   5   7        403.19        382.85         3.44 o                         
   0   5   7         29.00         24.95         0.86 o                         
   1   5   7         82.87         84.52         1.52 o                         
   2   5   7        248.55        233.58         2.50 o                         
   3   5   7        124.82        127.85         1.90 o                         
   4   5   7        323.15        315.44         3.13 o                         
   5   5   7         40.09         35.56         1.16 o                         
   6   5   7        438.02        429.51         3.80 o                         
   7   5   7        158.76        152.71         3.28 o                         
   8   5   7        134.02        121.17         3.15 o                         
   9   5   7         41.98         39.96         2.05 o                         
  10   5   7        112.50        113.54         3.50 o                         
  11   5   7        366.77        371.85         8.20 o                         
  12   5   7        107.45        114.43         3.78 o                         
  13   5   7         21.05         21.45         2.62 o                         
  14   5   7         33.21         38.77         8.60 o                         
 -13   6   7          5.04          5.06         1.46 o                         
 -12   6   7         52.14         52.50         2.40 o                         
 -11   6   7         48.07         51.33         2.22 o                         
 -10   6   7         55.96         54.60         1.80 o                         
  -9   6   7         43.43         38.90         1.47 o                         
  -8   6   7        252.79        254.95         3.37 o                         
  -7   6   7         76.14         75.39         1.80 o                         
  -6   6   7        104.26         99.24         2.03 o                         
  -5   6   7          1.00          1.98         0.79 o                         
  -4   6   7         41.40         40.65         1.39 o                         
  -3   6   7        128.87        119.52         1.98 o                         
  -2   6   7        120.69        107.81         1.86 o                         
  -1   6   7        113.67        104.55         1.80 o                         
   0   6   7         89.48         89.74         1.71 o                         
   1   6   7        270.98        269.53         2.89 o                         
   2   6   7         57.73         53.46         1.63 o                         
   3   6   7        116.47        105.48         2.27 o                         
   4   6   7         34.50         34.38         1.53 o                         
   5   6   7         17.69         21.46         1.40 o                         
   6   6   7         62.79         60.76         1.91 o                         
   7   6   7        125.13        131.93         3.26 o                         
   8   6   7          5.60          4.66         1.20 o                         
   9   6   7        379.75        362.34         5.86 o                         
  10   6   7         68.32         70.26         3.30 o                         
  11   6   7         33.73         34.17         2.14 o                         
  12   6   7        125.93        134.26         4.79 o                         
  13   6   7         15.85         18.98         5.27 o                         
 -12   7   7         49.62         46.90         2.87 o                         
 -11   7   7         22.70         21.81         2.05 o                         
 -10   7   7         89.75         86.68         2.92 o                         
  -9   7   7         46.85         49.09         2.09 o                         
  -8   7   7         34.33         37.21         1.78 o                         
  -7   7   7         26.50         23.59         1.23 o                         
  -6   7   7        234.08        237.27         3.21 o                         
  -5   7   7        147.65        140.68         2.47 o                         
  -4   7   7         16.04         18.46         1.06 o                         
  -3   7   7         22.02         22.89         1.02 o                         
  -2   7   7        103.70        104.42         2.30 o                         
  -1   7   7         35.01         33.31         1.46 o                         
   0   7   7        202.96        200.75         3.31 o                         
   1   7   7         93.07         91.16         2.29 o                         
   2   7   7        530.93        512.22         5.60 o                         
   3   7   7        225.24        220.85         3.51 o                         
   4   7   7         96.35         95.06         2.31 o                         
   5   7   7        220.98        223.12         3.58 o                         
   6   7   7        179.59        181.41         3.60 o                         
   7   7   7         13.80         13.28         1.39 o                         
   8   7   7        109.85        109.49         3.10 o                         
   9   7   7         97.94        102.17         3.26 o                         
  10   7   7        312.46        305.44         5.73 o                         
  11   7   7        195.81        199.08         4.76 o                         
  12   7   7         44.11         50.47         5.38 o                         
 -11   8   7         20.52         13.48         4.27 o                         
 -10   8   7         84.90         86.14         5.99 o                         
  -9   8   7         21.75         25.13         2.91 o                         
  -8   8   7         19.82         20.67         2.07 o                         
  -7   8   7         15.71         16.77         1.76 o                         
  -6   8   7         40.99         40.78         2.35 o                         
  -5   8   7         94.27        101.25         3.40 o                         
  -4   8   7        174.01        170.10         4.28 o                         
  -3   8   7        108.44        105.08         3.11 o                         
  -2   8   7         29.41         28.54         1.52 o                         
  -1   8   7         11.30         10.69         1.02 o                         
   0   8   7         16.14         17.25         1.25 o                         
   1   8   7        108.25        110.10         2.62 o                         
   2   8   7        280.54        268.31         4.12 o                         
   3   8   7        162.13        160.55         3.24 o                         
   4   8   7        168.97        167.34         3.63 o                         
   5   8   7          2.49          3.46         1.14 o                         
   6   8   7        105.92         98.41         3.34 o                         
   7   8   7         60.12         57.09         2.61 o                         
   8   8   7         12.60         11.01         1.52 o                         
   9   8   7         41.56         41.37         2.55 o                         
  10   8   7        194.97        183.47         6.43 o                         
  11   8   7         40.87         37.62         5.67 o                         
 -10   9   7          2.89          5.12         5.12 o                         
  -9   9   7          7.71          8.02         2.82 o                         
  -8   9   7         36.94         42.52         3.08 o                         
  -7   9   7         91.54         89.56         3.78 o                         
  -6   9   7        260.86        269.63         6.29 o                         
  -5   9   7         78.05         85.78         3.58 o                         
  -4   9   7          4.38          1.16         1.62 o                         
  -3   9   7         99.86        107.83         4.14 o                         
  -2   9   7         19.93         20.30         1.81 o                         
  -1   9   7         71.99         71.47         3.48 o                         
   0   9   7         41.95         43.00         2.28 o                         
   1   9   7         64.96         60.49         2.66 o                         
   2   9   7        163.43        167.13         4.29 o                         
   3   9   7          2.91          4.19         1.08 o                         
   4   9   7        108.70        103.58         3.12 o                         
   5   9   7        429.60        423.73         6.56 o                         
   6   9   7        123.11        119.97         3.82 o                         
   7   9   7         18.75         19.82         1.87 o                         
   8   9   7         46.42         48.79         2.86 o                         
   9   9   7         43.66         40.63         3.45 o                         
  -8  10   7         42.30         46.47         7.00 o                         
  -7  10   7         39.05         43.22         4.93 o                         
  -6  10   7          1.83         -0.76         1.76 o                         
  -5  10   7         41.30         42.30         3.98 o                         
  -4  10   7         44.07         40.89         3.16 o                         
  -3  10   7         10.52         14.03         2.31 o                         
  -2  10   7        123.89        120.65         5.60 o                         
  -1  10   7         89.65         89.05         4.32 o                         
   0  10   7         43.80         41.28         4.01 o                         
   1  10   7         79.40         75.80         3.35 o                         
   2  10   7         19.65         19.42         2.26 o                         
   3  10   7         46.82         49.36         3.00 o                         
   4  10   7          0.96          1.33         1.85 o                         
   5  10   7          6.62          3.38         2.05 o                         
   6  10   7         30.63         28.39         3.51 o                         
   7  10   7         67.93         68.75         7.27 o                         
   8  10   7        149.80        145.61        14.52 o                         
  -5  11   7         73.82         73.53        10.71 o                         
  -4  11   7          4.53          6.03         3.66 o                         
  -3  11   7         27.62         30.23         4.84 o                         
  -2  11   7         45.89         45.28         4.33 o                         
  -1  11   7        192.88        189.09         6.94 o                         
   0  11   7         29.80         28.15         2.57 o                         
   1  11   7        125.91        113.91         4.96 o                         
   2  11   7         45.91         40.73         2.91 o                         
   3  11   7          8.79          6.23         2.20 o                         
   4  11   7         58.25         61.61         4.71 o                         
   5  11   7         46.35         51.32         9.06 o                         
  -4 -11   8         37.06         28.41         6.86 o                         
  -2 -11   8         73.08         76.18        11.03 o                         
  -1 -11   8         24.93         15.91         4.37 o                         
   0 -11   8         60.52         57.77         7.88 o                         
   1 -11   8         10.71          5.04         3.18 o                         
   2 -11   8         98.22        105.31         8.29 o                         
   3 -11   8         35.24         29.53         7.51 o                         
   4 -11   8         48.19         48.27         8.33 o                         
  -6 -10   8         18.21         15.24         6.36 o                         
  -5 -10   8         69.48         68.44         7.70 o                         
  -4 -10   8         69.90         68.66         5.02 o                         
  -3 -10   8          0.30          1.98         2.28 o                         
  -2 -10   8          1.58          1.00         2.70 o                         
  -1 -10   8         68.21         72.60         4.03 o                         
   0 -10   8         64.39         58.14         4.02 o                         
   1 -10   8        129.81        147.14         6.13 o                         
   2 -10   8         55.51         55.62         5.52 o                         
   3 -10   8          8.74          9.19         2.53 o                         
   4 -10   8         45.04         51.11         6.26 o                         
   5 -10   8         15.45         19.31         3.56 o                         
   6 -10   8        188.96        194.89        11.20 o                         
   7 -10   8        146.15        149.23        14.02 o                         
  -8  -9   8        225.87        259.78        19.70 o                         
  -7  -9   8        158.22        159.47         7.55 o                         
  -6  -9   8         28.41         30.02         3.59 o                         
  -5  -9   8         15.28         12.57         2.84 o                         
  -4  -9   8         12.75         10.04         2.56 o                         
  -3  -9   8         41.53         36.99         3.67 o                         
  -2  -9   8         10.51         10.79         2.18 o                         
  -1  -9   8         47.31         50.34         3.72 o                         
   0  -9   8         63.84         67.49         3.68 o                         
   1  -9   8          5.65          5.44         1.81 o                         
   2  -9   8        148.21        157.68         4.09 o                         
   3  -9   8         84.26         80.18         3.22 o                         
   4  -9   8         49.06         50.81         3.13 o                         
   5  -9   8        372.69        390.85         6.90 o                         
   6  -9   8        100.45        108.00         3.82 o                         
   7  -9   8         96.06         97.64         3.67 o                         
   8  -9   8         17.18         15.55         1.91 o                         
   9  -9   8         15.09         11.23         3.18 o                         
 -10  -8   8         31.50         22.90         6.92 o                         
  -9  -8   8          4.03          3.20         2.17 o                         
  -8  -8   8         90.76         87.56         4.96 o                         
  -7  -8   8         59.35         66.51         4.26 o                         
  -6  -8   8         24.65         26.71         2.96 o                         
  -5  -8   8         35.05         36.51         3.72 o                         
  -4  -8   8         32.47         36.56         3.60 o                         
  -3  -8   8          2.40          2.65         1.33 o                         
  -2  -8   8         18.37         20.12         1.74 o                         
  -1  -8   8         67.90         70.62         2.67 o                         
   0  -8   8         19.03         21.88         1.72 o                         
   1  -8   8         50.17         54.27         2.29 o                         
   2  -8   8         83.54         80.09         2.76 o                         
   3  -8   8         41.66         41.78         2.09 o                         
   4  -8   8         38.83         34.66         2.23 o                         
   5  -8   8         28.72         30.90         2.15 o                         
   6  -8   8         24.33         24.92         2.02 o                         
   7  -8   8         67.15         66.73         2.85 o                         
   8  -8   8          6.20          4.90         1.44 o                         
   9  -8   8         28.98         30.03         2.29 o                         
  10  -8   8        141.48        147.73        15.61 o                         
 -12  -7   8         45.93         44.67         3.65 o                         
 -11  -7   8         53.35         51.32         3.21 o                         
 -10  -7   8         13.95         11.78         1.93 o                         
  -9  -7   8         93.70         89.04         3.24 o                         
  -8  -7   8         34.04         36.65         2.15 o                         
  -7  -7   8         93.59         95.15         2.70 o                         
  -6  -7   8        186.10        196.19         3.54 o                         
  -5  -7   8         15.25         16.10         1.27 o                         
  -4  -7   8        127.36        123.91         2.55 o                         
  -3  -7   8         30.63         33.27         2.04 o                         
  -2  -7   8         21.44         19.43         1.80 o                         
  -1  -7   8        171.11        155.36         3.94 o                         
   0  -7   8         49.56         46.10         2.43 o                         
   1  -7   8         46.81         49.85         2.58 o                         
   2  -7   8         28.14         28.32         1.76 o                         
   3  -7   8        104.90        103.57         3.03 o                         
   4  -7   8         73.50         63.43         2.65 o                         
   5  -7   8         55.02         51.99         2.60 o                         
   6  -7   8         80.60         81.13         3.08 o                         
   7  -7   8        292.04        286.07         5.75 o                         
   8  -7   8         23.40         20.23         1.76 o                         
   9  -7   8          1.95          2.49         1.71 o                         
  10  -7   8          3.94          8.00         1.88 o                         
  11  -7   8         12.94         13.47         5.48 o                         
 -13  -6   8          7.51         -0.05         4.70 o                         
 -12  -6   8         28.58         28.83         2.53 o                         
 -11  -6   8          7.97          6.11         1.35 o                         
 -10  -6   8         36.82         39.38         2.00 o                         
  -9  -6   8         63.03         64.04         2.24 o                         
  -8  -6   8         28.43         27.71         1.53 o                         
  -7  -6   8         11.76         13.30         1.31 o                         
  -6  -6   8         11.10         11.20         1.20 o                         
  -5  -6   8         46.04         46.73         1.74 o                         
  -4  -6   8        184.09        173.31         2.83 o                         
  -3  -6   8        216.78        208.80         3.01 o                         
  -2  -6   8        330.51        320.91         3.83 o                         
  -1  -6   8         49.77         53.37         1.72 o                         
   0  -6   8         82.17         79.42         1.95 o                         
   1  -6   8        146.73        143.86         2.89 o                         
   2  -6   8        349.93        328.23         5.07 o                         
   3  -6   8         27.03         25.50         1.66 o                         
   4  -6   8        130.68        128.74         3.03 o                         
   5  -6   8         37.72         31.19         1.83 o                         
   6  -6   8         17.25         18.34         1.59 o                         
   7  -6   8         87.19         92.41         3.02 o                         
   8  -6   8         18.41         22.45         1.69 o                         
   9  -6   8        112.46        107.96         3.73 o                         
  10  -6   8          4.03          3.89         1.58 o                         
  11  -6   8         18.75         19.81         2.05 o                         
  12  -6   8         28.73         16.95         6.32 o                         
 -13  -5   8         13.98          9.25         1.37 o                         
 -12  -5   8         49.89         46.52         2.01 o                         
 -11  -5   8         57.15         57.58         2.10 o                         
 -10  -5   8         51.54         57.91         2.02 o                         
  -9  -5   8          5.26          4.29         0.95 o
[truncated: 236,278 more chars]
